# Supplementary material for: Identifying Cancer Type-Specific Transcriptional Programs through Network Analysis
Source: Cancers (Basel). 2023 Aug 18;15(16):4167. doi: 10.3390/cancers15164167 (PMC10453000; doi:10.3390/cancers15164167)
Supplement: Supplementary file 1 [file cancers-15-04167-s001.zip › TableS1.xlsx]

## Sheet: Cancer
Table S1. Cancer types and sample count
Cancer Type	sample count
adrenal	191
brain	114
breast	428
cervix	176
colon	274
esophageal	85
glioblastoma	101
leukemia	199
lungtumor	106
lymphoid	207
melanoma	150
pancreas	84
prostate	164
stomach	139
thyroid	134
uterus	131
uveal	109
