# Supplementary material for: Identifying Cancer Type-Specific Transcriptional Programs through Network Analysis
Source: Cancers (Basel). 2023 Aug 18;15(16):4167. doi: 10.3390/cancers15164167 (PMC10453000; doi:10.3390/cancers15164167)
Supplement: Supplementary file 1 [file cancers-15-04167-s001.zip › TableS10.xlsx]

## Sheet: Sheet1
Table S10. GRN genes enriched in cancer cells relative to normal cells
Adrenal -> Adrenal	Brain -> Brain	Neuron -> Brain	Breast -> Breast	Cervix -> Cervix	Colon -> Colon	Esophagus -> Esophageal	Brain -> Glioblastoma	Neuron -> Glioblastoma	Lung -> Lung	Lymph Node -> Lymphoid	Pancreas -> Pancreas	Prostate -> Prostate	Skin -> Melanoma	Stomach -> Stomach	Thyroid -> Thyroid	B Cell -> Leukemia	T Cell -> Leukemia	Uterus -> Uterus
ZNF275	OLIG1	SOX8	MUC1	KLF5	HAND1	BNC1	SOX8	SOX11	TCF21	STAT1	MNDA	ATF4	ZNF490	FOXA3	NKX2-1	BCLAF1	BCLAF1	SOX17
NR1H4	SOX8	OLIG1	ELF3	FOXQ1	ETV4	GRHL3	OLIG1	SOX8	TBX5	NR1H3	EOMES	ZNF528	ZNF528	HNF4G	PAX8	CHD2	CHD2	MSX1
NR0B1	SOX2	ZEB1	OVOL2	ZNF750	NR1I2	HOXA1	SOX2	SOX2	EPAS1	EOMES	RUNX3	ZNF490	PSMC3IP	ONECUT2	FOXE1	HNRPDL	PAX5	DLX5
TBX3	NKX2-2	SOX2	FOXA1	GRHL3	CDX2	PITX1	NKX2-2	NKX2-2	NKX2-1	BATF	SP110	ZNF543	TARDBP		CITED1	ELF1	KLF6	HOXB3
IKBKAP	OLIG2	NKX2-2	EHF	BNC1	HNF4G	TP63	POU3F2	POU3F2	TBX2	TFEC	TBX21	CREB3L4	ZNF543		BHLHE41	CHD1	ELF1	ELP3
NR5A1	POU3F2	POU3F2	TEAD3	IRF6	HOXB9	FOXN1	RFX4	RFX4		AHR	NFE2	CUX2	KDM2B			PNN	CHD1	DLX6
FOXO4	ASCL1	OLIG2	GRHL1	ELF3	CDX1	HES2	OLIG2	OLIG1		MAFB	IKZF1	HOXA13	SIN3A			KLF6	PRDM2	MECOM
MLXIPL	RFX4	RFX4	TFAP2C	FOXN1	HNF4A	NHLH2	ASCL1	ASCL1		MEOX1	FLI1	CALR	TFIP11			ZBTB11	MLL	HOXB8
GATA6	ZEB1	ASCL1	GATA3	TP63		ZNF556	SOX11	OLIG2		NFE2L3	TXK	ISL1	ZNF836			PRDM2	FOXP1	GATA2
DMAP1	ZIC1	ZIC1	ZBTB42	EHF			SALL3	SALL3		ZNF267	SCML4	ZNF836	CHD6			SETD2	ZBTB24	SP5
PROX1			CREB3L4	PITX1			FOXG1	NPAS3		EPAS1	SPI1	ZNF79	ZNF846			ATRX	KLF2	HOXB6
ZNF641			ZNF217	MUC1			NPAS3	FOXG1		SNAI2	SP140	THAP11	ZNF675			MLL	CIITA	HOXB4
SCML1			TRPS1	OVOL2			ZNF713	ZNF713		ZFPM2	STAT4	FOXF1	MYBBP1A			ZBTB24	HNRPDL	SIX4
RORA			TFAP2A	FOXA1						YAP1	IKZF3	SIN3A	EBF3			TAF11	ZBTB11	ESR1
PURA			ANKRD30A	CDT1						NFIB	KLF2	CHD6	ETV5			IKZF5	ZNF101
ZNF280B			SOX4							NDN	POU2F2	PKNOX1	EN2			EP300	PNN
PER1			SPHK1							MITF	GFI1B	ZNF675	ZBTB3			LEF1	SETD2
			HOXC13							TOX2	CIITA	TBPL1	ARNT			CHD9	ZNF274
			MYB							CEBPA	JDP2	ZNF736	HILS1			CREBZF	CHD9
			HMGA1							TEAD1	ZNF101	ZNF613	DNAJB6			ZNF107	EP300
										NR2F2	LYL1	MYOCD	ZBTB24			FOXP1	ATRX
										ARNTL2	MAX	FOXO3	TWIST1			SPEN	TAF11
										GLIS2	PAX5	ZNF846	NFATC2			YY1	YY1
										SPIB	MSL3	SP8	ZNF141			ZBTB44	SPEN
										NFE2L1	TAL1	ZNF702P	FOXD3			KLF2	ZBTB25
										RUNX1T1	MAPK1	CTCF	ZNF788			ZNF274	ZBTB44
										MEIS2	NFATC3	ZNF662				BRD7	IKZF5
										SMARCA1	ZNF467	ZNF663				ZNF101	CREBZF
										NFIA	MYBL1	ZNF233				ZNF92	MLL2
										HOXC6	KLF13	ZNF28				ILF3	ZNF107
										HEY1	LRRFIP1	ZNF835				ZBTB25	CREBBP
										SPHK1	ZNF276	ELK4				CDK9	BRD7
										ZNF697	ARID3A	ZNF813				C14orf43	ZNF75A
											ELF2	SALL3				NR2C1	ZBTB40
											KLF12	ZNF132				SP3	ZNF92
											PHF21A	ZNF614				JUND	DEDD2
											ZNF746	ZNF781				CREBBP	C14orf43
											OLIG1	ZNF616				ZNF75A	JUND
											DEDD2	ZNF334				MLL2	ZNF345
																ZNF675	CDK9
																ZNF345	LEF1
																ZBTB40	NR2C1
																AFF3	SP3
																GTF2IRD2	TCF3
																CIITA	AFF3
																ZNF490	GTF2IRD2
																RUNX1	SAFB2
																ZBTB10	ZNF675
																ZNF154	ZNF154
																ZIK1	ILF3
																SAFB2	ZNF490
																ZNF669	ATF6B
																ZNF776	RUNX1
																ATF6B	ZIK1
																ZNF221	NKX2-5
																TCF3	ZBTB10
																ZNF33B	ZNF669
																TGIF1	HDAC5
																ZNF837	ZNF776
																NKX2-5	THRA
																DEDD2	ZNF221
																FOXH1	TGIF1
																THRA	ZNF33B
																HNF4A	FOXH1
																ALX4	ALX4
																HDAC5	ZNF837
																HNF1A	HNF1A
																PAX5	HNF4A
