# Supplementary material for: Identifying Cancer Type-Specific Transcriptional Programs through Network Analysis
Source: Cancers (Basel). 2023 Aug 18;15(16):4167. doi: 10.3390/cancers15164167 (PMC10453000; doi:10.3390/cancers15164167)
Supplement: Supplementary file 1 [file cancers-15-04167-s001.zip › TableS11.xlsx]

## Sheet: Adrenal
Table S11. Adrenal cancer. ENRICHR: ChEA
term	p-value	q-value
UBF1/2 26484160 Chip-Seq FIBROBLAST Human	0.000652253	0.20547
OLIG2 23332759 ChIP-Seq OLIGODENDROCYTES Mouse	0.000893348	0.20547
E2F1 17053090 ChIP-ChIP MCF-7 Human	0.00259805	0.345402
AR 25329375 ChIP-Seq VCAP Human	0.00354124	0.345402
TCF3/E2A 22897851 ChIP-Seq JUKARTE6-1 Human	0.00375437	0.345402
SMAD2/3 21741376 ChIP-Seq EPCs Human	0.00452471	0.346894
SUZ12 18692474 ChIP-Seq MEFs Mouse	0.0058213	0.369922
KLF4 19030024 ChIP-ChIP MESCs Mouse	0.00909817	0.369922
GATA3 20176728 ChIP-ChIP TSCs Mouse	0.00972522	0.369922
SOX2 19030024 ChIP-ChIP MESCs Mouse	0.0104376	0.369922
RNF2 27304074 Chip-Seq ESCs Mouse	0.0104772	0.369922
NR0B1 18358816 ChIP-ChIP MESCs Mouse	0.0106284	0.369922
GATA1 19941826 ChIP-Seq K562 Human	0.0118056	0.369922
TRIM28 17542650 ChIP-ChIP NTERA2 Human	0.0125018	0.369922
STAT3 19079543 ChIP-ChIP MESCs Mouse	0.0127051	0.369922
GATA4 21415370 ChIP-Seq HL-1 Mouse	0.0164175	0.369922
DNAJC2 21179169 ChIP-ChIP NT2 Human	0.0175465	0.369922
FOXO1 23066095 ChIP-Seq LIVER Mouse	0.0176983	0.369922
RNF2 27304074 Chip-Seq NSC Mouse	0.0190606	0.369922
MEIS1 26253404 ChIP-Seq OPTIC CUPS Mouse	0.0201808	0.369922
SETDB1 19884255 ChIP-Seq MESCs Mouse	0.0209751	0.369922
SUZ12 18692474 ChIP-Seq MESCs Mouse	0.0235783	0.369922
ERG 20517297 ChIP-Seq VCAP Human	0.0239628	0.369922
SMAD3 21741376 ChIP-Seq ESCs Human	0.0246636	0.369922
SUZ12 18974828 ChIP-Seq MESCs Mouse	0.0252976	0.369922
PRDM5 23873026 ChIP-Seq MEFs Mouse	0.0254586	0.369922
LXR 22158963 ChIP-Seq LIVER Mouse	0.0260502	0.369922
TBX20 22328084 ChIP-Seq HEART Mouse	0.0266512	0.369922
TBX20 22080862 ChIP-Seq HEART Mouse	0.0266512	0.369922
GATA4 25053715 ChIP-Seq YYC3 Human	0.0273726	0.369922
AR 20517297 ChIP-Seq VCAP Human	0.0274846	0.369922
ESR1 17901129 ChIP-ChIP LIVER Mouse	0.0281754	0.369922
CDX2 22108803 ChIP-Seq LS180 Human	0.0283342	0.369922
PAX3-FKHR 20663909 ChIP-Seq RHABDOMYOSARCOMA Human	0.0290094	0.369922
PBX1 22567123 ChIP-ChIP OVCAR3 Human	0.0295506	0.369922
OCT4 18692474 ChIP-Seq MEFs Mouse	0.0304391	0.369922
MTF2 20144788 ChIP-Seq MESCs Mouse	0.0304438	0.369922
NANOG 16518401 ChIP-PET MESCs Mouse	0.0305587	0.369922
DMRT1 23473982 ChIP-Seq TESTES Mouse	0.0318331	0.375467
FOXA2 19822575 ChIP-Seq HepG2 Human	0.0336421	0.386884
HNF1A 26855178 ChIP-Seq Caco2 Human Colon Adenocarcinoma	0.0370736	0.40785
PKCTHETA 26484144 Chip-Seq BREAST Human	0.0372385	0.40785
POU5F1 16153702 ChIP-ChIP HESCs Human	0.0407665	0.428988
RNF2 18974828 ChIP-Seq MESCs Mouse	0.042496	0.428988
EZH2 18974828 ChIP-Seq MESCs Mouse	0.042496	0.428988
TAL1 26923725 Chip-Seq HEMANGIOBLAST Mouse	0.0428988	0.428988
SMAD4 21741376 ChIP-Seq HESCs Human	0.0443931	0.434485
BCAT 22108803 ChIP-Seq LS180 Human	0.0494744	0.4718

## Sheet: bcell-leukemia
Table S11. B-cell to leukemia cancer. ENRICHR: ChEA
term	p-value	q-value
AF4 28076791 ChIP-Seq SEM Human Blood Leukemia	3.0608e-07	0.00020691
EP300 20729851 ChIP-Seq FORBRAIN MIDBRAIN LIMB HEART Mouse	1.50131e-06	0.000348487
ENL 26711339 ChIP-Seq SEM Human Blood Leukemia	1.54654e-06	0.000348487
KDM2B 26808549 Chip-Seq SUP-B15 Human	4.72012e-06	0.0007977
KDM2B 26808549 Chip-Seq HPB-ALL Human	1.92159e-05	0.002598
TP63 19390658 ChIP-ChIP HaCaT Human	4.8963e-05	0.00542362
MYC 22102868 ChIP-Seq BL Human	5.6527e-05	0.00542362
FOXO1 25302145 ChIP-Seq T-LYMPHOCYTE Mouse	7.0376e-05	0.00542362
E2A 27217539 Chip-Seq RAMOS-Cell Line Human	7.2208e-05	0.00542362
MYB 26560356 Chip-Seq TH2 Human	8.51651e-05	0.00575716
AF4 26711339 ChIP-Seq SEM Human Blood Leukemia	9.51384e-05	0.00584669
ZFP281 18757296 ChIP-ChIP E14 Mouse	0.000134222	0.00732833
STAT6 20620947 ChIP-Seq CD4 POS T Human	0.000140929	0.00732833
RUNX 20019798 ChIP-Seq JUKART Human	0.000188543	0.00910394
KLF4 19030024 ChIP-ChIP MESCs Mouse	0.000351798	0.0156851
TCF7 22412390 ChIP-Seq EML Mouse	0.000371244	0.0156851
ESR1 20056654 ChIP-Seq MCF-7 Human BreastCancer	0.000717766	0.0285417
LEF1 29337183 ChIP-Seq mESC Mouse Stem	0.00085747	0.0322028
POU5F1 18347094 ChIP-ChIP MESCs Mouse	0.000932636	0.0325418
RUNX1 22412390 ChIP-Seq EML Mouse	0.000962774	0.0325418
GATA1 21571218 ChIP-Seq MEGAKARYOCYTES Human	0.001185	0.0381458
CREM 20920259 ChIP-Seq GC1-SPG Mouse	0.00131135	0.038766
KDM5B 21448134 ChIP-Seq MESCs Mouse	0.00131896	0.038766
MAF 26560356 Chip-Seq TH1 Human	0.00137879	0.038836
KDM2B 26808549 Chip-Seq SIL-ALL Human	0.00152936	0.0392254
KDM2B 26808549 Chip-Seq DND41 Human	0.00156714	0.0392254
KDM2B 26808549 Chip-Seq JURKAT Human	0.00159018	0.0392254
KLF6 26769127 Chip-Seq PDAC-Cell Line Human	0.00163711	0.0392254
DMRT1 23473982 ChIP-Seq TESTES Mouse	0.0017344	0.0392254
HNF1A 27111144 ChIP-Seq CD8+TCells Mouse Blood Lymphoma	0.00174077	0.0392254
FOXP3 17237761 ChIP-ChIP TREG Mouse	0.00221972	0.0460985
MYB 21317192 ChIP-Seq ERMYB Mouse	0.00221977	0.0460985
NUCKS1 24931609 ChIP-Seq HEPATOCYTES Mouse	0.00231776	0.0460985
CEBPB 20513432 ChIP-Seq MACROPHAGES Mouse	0.00237818	0.0460985
AHR 22903824 ChIP-Seq MCF-7 Human	0.00246339	0.0460985
CEBPA 20513432 ChIP-Seq MACROPHAGES Mouse	0.00248625	0.0460985
NR3C2 34362910 ChIP-Seq WistarRat Hippocampus	0.00252314	0.0460985
STAT3 23295773 ChIP-Seq U87 Human	0.00278991	0.0490705
SREBP2 21459322 ChIP-Seq LIVER Mouse	0.00283099	0.0490705
EGR1 20690147 ChIP-Seq ERYTHROLEUKEMIA Human	0.00291432	0.049252
SOX3 22085726 ChIP-Seq NPCs Mouse	0.00350209	0.0563002
CTCF 33576154 ChIP-Seq Human HilarLN ProstateCancer	0.00354381	0.0563002
SOX2 19030024 ChIP-ChIP MESCs Mouse	0.00365642	0.0563002
RUNX1 26923725 Chip-Seq HPCs Mouse	0.00377239	0.0563002
SMAD1 18555785 ChIP-Seq MESCs Mouse	0.00381263	0.0563002
ARNT 22903824 ChIP-Seq MCF-7 Human	0.00383108	0.0563002
YAP1 20516196 ChIP-Seq MESCs Mouse	0.0040282	0.0579374
KLF1 20508144 ChIP-Seq FETAL-LIVER-ERYTHROID Mouse	0.00440896	0.0620929
CREB1 26743006 Chip-Seq LNCaP Human	0.00499714	0.0678515
ZFP281 27345836 Chip-Seq ESCs Mouse	0.0050186	0.0678515
IRF8 22096565 ChIP-ChIP GC-B Human	0.00558742	0.0717649
LMO2 26923725 Chip-Seq HEMANGIOBLAST Mouse	0.00560069	0.0717649
KDM2B 26808549 Chip-Seq K562 Human	0.00562654	0.0717649
TP53 18474530 ChIP-ChIP U2OS Human	0.00578026	0.0723603
NR3C1 34362910 ChIP-Seq WistarRat Hippocampus Stress	0.00671694	0.0825573
WT1 25993318 ChIP-Seq PODOCYTE Human	0.00684663	0.0826083
SOX2 18692474 ChIP-Seq MESCs Mouse	0.0069655	0.0826083
AR 27270436 ChIP-Seq VCaP Human Prostate Carcinoma	0.00709682	0.0827146
SMAD4 19686287 ChIP-ChIP HaCaT Human	0.00767354	0.0879206
FOXP1 21924763 ChIP-Seq HESCs Human	0.00781419	0.0880398
MBD3 35695185 ChIP-Seq nicBasalRootGanglia Mouse Embryo	0.0090664	0.0991232
SMAD1 26771354 ChIP-Seq mESC Mouse Stem	0.00909118	0.0991232
PRDM14 21183938 ChIP-Seq MESCs Mouse	0.00928914	0.0996739
SALL4 28974232 ChIP-Seq Mouse BoneMarrow Leukemia	0.00998286	0.105444
STAT3 29892750 ChIP-Seq EML Mouse BoneMarrow	0.0105734	0.109963
PPARD 21283829 ChIP-Seq MYOFIBROBLAST Human	0.010882	0.110523
ZNF217 24962896 ChIP-Seq MCF-7 Human	0.0109543	0.110523
RCOR3 21632747 ChIP-Seq MESCs Mouse	0.0111194	0.11054
PHOX2B 30127528 ChIP-Seq KELLY Human BrainNeuroblastoma	0.0123225	0.119043
KLF5 25053715 ChIP-Seq YYC3 Human	0.0123269	0.119043
MYC 18940864 ChIP-ChIP HL60 Human	0.012968	0.122627
TAL1 26923725 Chip-Seq HEMANGIOBLAST Mouse	0.0132882	0.122627
TCF3 18347094 ChIP-ChIP MESCs Mouse	0.013406	0.122627
CTNNB1 20460455 ChIP-Seq HCT116 Human	0.0134974	0.122627
UTX 26944678 Chip-Seq JUKART Human	0.0138155	0.122627
CREB1 26743006 Chip-Seq LNCaP-abl Human	0.0140762	0.122627
PPARG 20176806 ChIP-Seq MACROPHAGES Mouse	0.0141272	0.122627
CEBPD 21427703 ChIP-Seq 3T3-L1 Mouse	0.0141492	0.122627
SALL1 21062744 ChIP-ChIP HESCs Human	0.0147188	0.124818
GATA6 25053715 ChIP-Seq YYC3 Human	0.0147714	0.124818
SA1 27219007 Chip-Seq ERYTHROID Human	0.0151562	0.126489
NANOG 16518401 ChIP-PET MESCs Mouse	0.0157761	0.130056
E2F1 21310950 ChIP-Seq MCF-7 Human	0.0161945	0.131898
NANOG 18347094 ChIP-ChIP MESCs Mouse	0.0172996	0.139221
ZFP281 18358816 ChIP-ChIP MESCs Mouse	0.0178914	0.14229
MYBL2 22936984 ChIP-ChIP MESCs Mouse	0.0186933	0.145662
NFE2L2 22581777 ChIP-Seq LYMPHOBLASTOID Human	0.0187465	0.145662
CREB1 23762244 ChIP-Seq HIPPOCAMPUS Rat	0.0189777	0.145783
FLI1 21867929 ChIP-Seq CD8 Mouse	0.0191999	0.145833
SPI1 23127762 ChIP-Seq K562 Human	0.0196483	0.14758
MEIS1 26923725 Chip-Seq HEMOGENIC-ENDOTHELIUM Mouse	0.0199225	0.147996
GATA2 21571218 ChIP-Seq MEGAKARYOCYTES Human	0.0211167	0.155162
TRIM28 17542650 ChIP-ChIP NTERA2 Human	0.0214812	0.156143
ESR1 22446102 ChIP-Seq UTERUS Mouse	0.0219084	0.156855
CTCF 33576154 ChIP-Seq Human Liver ProstateCancer	0.0220432	0.156855
NFIB 24661679 ChIP-Seq LUNG Mouse	0.0230726	0.162296
BRD4 25478319 ChIP-Seq HGPS Human	0.0232881	0.162296
SOX9 24532713 ChIP-Seq HFSC Mouse	0.0237672	0.163945
FOXP3 21729870 ChIP-Seq TREG Human	0.0244431	0.165464
CEBPB 20176806 ChIP-Seq MACROPHAGES Mouse	0.0244769	0.165464
MYBL1 21750041 ChIP-ChIP SPERMATOCYTES Mouse	0.025405	0.170037
CREB1 20920259 ChIP-Seq GC1-SPG Mouse	0.0280388	0.183279
BCAT 22108803 ChIP-Seq LS180 Human	0.02815	0.183279
NR3C2 34362910 ChIP-Seq WistarRat Hippocampus Stress	0.0281967	0.183279
CEBPB 26923725 Chip-Seq HEMANGIOBLAST Mouse	0.0288989	0.186054
NFI 21473784 ChIP-Seq ESCs Mouse	0.0298058	0.188292
AR 19668381 ChIP-Seq PC3 Human	0.0300937	0.188292
Nerf2 26677805 Chip-Seq MACROPHAGESS Mouse	0.0306098	0.188292
SFPI1 20887958 ChIP-Seq HPC-7 Mouse	0.0310111	0.188292
SUZ12 18974828 ChIP-Seq MESCs Mouse	0.0313337	0.188292
SOX2 18692474 ChIP-Seq MEFs Mouse	0.0315415	0.188292
BCOR 27268052 Chip-Seq Bcells Human	0.0322763	0.188292
GF1B 26923725 Chip-Seq HPCs Mouse	0.0324246	0.188292
FOXM1 26100407 CHIP-SEQ Hek293 Flp-In Human	0.0327015	0.188292
TCF4 22108803 ChIP-Seq LS180 Human	0.0329155	0.188292
SMRT 22465074 ChIP-Seq MACROPHAGES Mouse	0.0330229	0.188292
TCF4 23295773 ChIP-Seq U87 Human	0.0331358	0.188292
RUNX2 22187159 ChIP-Seq C42B Human ProstateCancer	0.033146	0.188292
ARID1A 32646524 ChIP-Seq H9 Human BoneMarrow Lymphoma	0.033146	0.188292
TAL1 20887958 ChIP-Seq HPC-7 Mouse	0.0334549	0.188463
SMAD4 21741376 ChIP-Seq ESCs Human	0.0346632	0.193655
RUNX2 24764292 ChIP-Seq MC3T3 Mouse	0.0352223	0.193731
TP53 23651856 ChIP-Seq MEFs Mouse	0.0354147	0.193731
TBX3 20139965 ChIP-Seq ESCs Mouse	0.0360517	0.193731
VDR 24763502 ChIP-Seq THP-1 Human	0.0362752	0.193731
FOXA2 19822575 ChIP-Seq HepG2 Human	0.036495	0.193731
TBX3 20139965 ChIP-Seq MESCs Mouse	0.0365698	0.193731
UBF1/2 26484160 Chip-Seq HMECs Human	0.0368208	0.193731
CDH4 35650610 ChIP-Seq mESC Mouse Stem Autism	0.0372679	0.193731
SMRT 27268052 Chip-Seq Bcells Human	0.0376385	0.193731
FOXP1 22492998 ChIP-Seq STRATIUM Mouse	0.0377302	0.193731
ATF3 27146783 Chip-Seq COLON Human	0.0384686	0.193731
FOXA1 33576154 ChIP-Seq Human HilarLN ProstateCancer	0.0385095	0.193731
TCF21 26020271 ChIP-Seq SMOOTH MUSCLE Human	0.0385882	0.193731
RNF2 27304074 Chip-Seq NSC Mouse	0.0386889	0.193731
NANOG 16153702 ChIP-ChIP HESCs Human	0.0397344	0.196377
HOXC9 25013753 ChIP-Seq NEUROBLASTOMA BE2-C Human	0.0397982	0.196377
CHD1 26751641 Chip-Seq LNCaP Human	0.0407847	0.199786
ASH2L 23239880 ChIP-Seq MESCs Mouse	0.0412535	0.200628
ESET 19884257 ChIP-Seq ESCs Mouse	0.0435912	0.20899
PPARG 20176806 ChIP-Seq 3T3-L1 Mouse	0.0435912	0.20899
MYC 20876797 ChIP-ChIP MEDULLOBLASTOMA Human	0.0443909	0.211326
GF1 26923725 Chip-Seq HPCs Mouse	0.0448916	0.211798
E2F1 17053090 ChIP-ChIP MCF-7 Human	0.0452003	0.211798
SMARCD1 25818293 ChIP-Seq ESCs Mouse	0.0454301	0.211798
P300 27058665 Chip-Seq ZR-75-30cells Human	0.0462374	0.213404
FOXA1 27270436 ChIP-Seq VCaP Human Prostate Carcinoma	0.0464058	0.213404
KDM5A 27292631 Chip-Seq BREAST Human	0.0479171	0.218865
SOX2 21211035 ChIP-Seq LN229 Gbm	0.0486367	0.220661
POU5F1 16518401 ChIP-PET MESCs Mouse	0.049156	0.22153
YY1 22570637 ChIP-Seq MALME-3M Human	0.0497827	0.222868

## Sheet: Brain-Brain
Table S11. Brain-brain cancer. ENRICHR: ChEA
term	p-value	q-value
SUZ12 27294783 Chip-Seq ESCs Mouse	1.66878e-09	1.85345e-07
SUZ12 18692474 ChIP-Seq MEFs Mouse	1.81547e-09	1.85345e-07
JARID2 20075857 ChIP-Seq MESCs Mouse	2.39095e-09	1.85345e-07
RNF2 18974828 ChIP-Seq MESCs Mouse	2.59587e-09	1.85345e-07
EZH2 18974828 ChIP-Seq MESCs Mouse	2.59587e-09	1.85345e-07
TP53 20018659 ChIP-ChIP R1E Mouse	4.16691e-08	2.31239e-06
SUZ12 18692474 ChIP-Seq MESCs Mouse	4.53409e-08	2.31239e-06
SUZ12 16625203 ChIP-ChIP MESCs Mouse	5.40716e-08	2.41295e-06
MTF2 20144788 ChIP-Seq MESCs Mouse	6.25781e-08	2.48227e-06
KLF4 19030024 ChIP-ChIP MESCs Mouse	2.19072e-07	7.82088e-06
RNF2 27304074 Chip-Seq ESCs Mouse	2.89467e-07	9.39453e-06
PHC1 16625203 ChIP-ChIP MESCs Mouse	3.35085e-07	9.96878e-06
POU5F1 16153702 ChIP-ChIP HESCs Human	1.07092e-06	2.7524e-05
RNF2 16625203 ChIP-ChIP MESCs Mouse	1.07937e-06	2.7524e-05
SUZ12 18555785 ChIP-Seq MESCs Mouse	1.17142e-06	2.78798e-05
SUZ12 20075857 ChIP-Seq MESCs Mouse	1.69414e-06	3.60232e-05
SUZ12 18974828 ChIP-Seq MESCs Mouse	1.71539e-06	3.60232e-05
JARID2 20064375 ChIP-Seq MESCs Mouse	2.02674e-06	4.01971e-05
RING1B 27294783 Chip-Seq NPCs Mouse	2.29e-06	4.30278e-05
EZH2 27294783 Chip-Seq ESCs Mouse	2.45672e-06	4.38524e-05
CBX2 27304074 Chip-Seq ESCs Mouse	5.71598e-06	9.71717e-05
EED 16625203 ChIP-ChIP MESCs Mouse	6.64142e-06	0.000107772
EZH2 27304074 Chip-Seq ESCs Mouse	1.31019e-05	0.000203364
MYC 27129775 Chip-Seq CORNEA Mouse	3.39317e-05	0.000499069
POU5F1 18347094 ChIP-ChIP MESCs Mouse	3.49488e-05	0.000499069
SOX2 18358816 ChIP-ChIP MESCs Mouse	0.000137522	0.00188828
SMARCA4 23332759 ChIP-Seq OLIGODENDROCYTES Mouse	0.000186586	0.00246709
STAT3 19079543 ChIP-ChIP MESCs Mouse	0.000225641	0.00284065
EP300 20729851 ChIP-Seq FORBRAIN MIDBRAIN LIMB HEART Mouse	0.000230753	0.00284065
SOX2 16153702 ChIP-ChIP HESCs Human	0.00043356	0.00515937
NANOG 18692474 ChIP-Seq MEFs Mouse	0.000477545	0.00549947
SMAD2/3 21741376 ChIP-Seq EPCs Human	0.000528993	0.00590157
OLIG2 26023283 ChIP-Seq AINV15 Mouse	0.000562831	0.00608881
NANOG 18358816 ChIP-ChIP MESCs Mouse	0.000591918	0.00611406
TCF3 18347094 ChIP-ChIP MESCs Mouse	0.000605254	0.00611406
PPARD 23208498 ChIP-Seq MDA-MB-231 Human	0.000616543	0.00611406
SETDB1 19884257 ChIP-Seq MESCs Mouse	0.000642749	0.00620166
RING1B 27294783 Chip-Seq ESCs Mouse	0.000674385	0.00633567
OLIG2 23332759 ChIP-Seq OLIGODENDROCYTES Mouse	0.000729076	0.00667385
KLF5 18264089 ChIP-ChIP MESCs Mouse	0.000785679	0.00667828
KLF2 18264089 ChIP-ChIP MESCs Mouse	0.000785679	0.00667828
KLF4 18264089 ChIP-ChIP MESCs Mouse	0.000785679	0.00667828
ZFP281 18358816 ChIP-ChIP MESCs Mouse	0.00098178	0.00815106
NANOG 16153702 ChIP-ChIP HESCs Human	0.00126013	0.0102242
POU5F1 18358816 ChIP-ChIP MESCs Mouse	0.00189076	0.0150001
NR0B1 18358816 ChIP-ChIP MESCs Mouse	0.00208468	0.0161789
NANOG 18692474 ChIP-Seq MESCs Mouse	0.00236833	0.0179573
SIN3B 21632747 ChIP-Seq MESCs Mouse	0.00241442	0.0179573
TCF3 18692474 ChIP-Seq MEFs Mouse	0.00289959	0.0211256
NANOG 18347094 ChIP-ChIP MESCs Mouse	0.00355574	0.025388
TRIM28 17542650 ChIP-ChIP NTERA2 Human	0.00373365	0.0261356
SOX3 22085726 ChIP-Seq MUSCLE Mouse	0.00414395	0.0284498
MNX1 26342078 ChIP-Seq MIN6-4N Mouse	0.00495863	0.0334006
EZH2 23942234 ChIP-Seq MYOBLASTS AND MYOTUBES Mouse	0.00571105	0.0377564
ZFP281 27345836 Chip-Seq ESCs Mouse	0.00640686	0.0415863
ZIC3 20872845 ChIP-ChIP MESCs Mouse	0.00701945	0.044749
AR 19668381 ChIP-Seq PC3 Human	0.00734473	0.0460012
ERG 21242973 ChIP-ChIP JURKAT Human	0.00832985	0.0512716
PAX3-FKHR 20663909 ChIP-Seq RHABDOMYOSARCOMA Human	0.00907536	0.0549136
TCF3 18692474 ChIP-Seq MESCs Mouse	0.0107404	0.0639053
MYC 20876797 ChIP-ChIP MEDULLOBLASTOMA Human	0.0143705	0.0841026
NANOG 18555785 ChIP-Seq MESCs Mouse	0.0152394	0.0877496
POU5F1 26923725 Chip-Seq MESODERM Mouse	0.0166081	0.0926419
TEAD4 26923725 Chip-Seq HEMANGIOBLAST Mouse	0.0166081	0.0926419
SMAD4 21799915 ChIP-Seq A2780 Human	0.0168685	0.092647
EGR1 20690147 ChIP-Seq ERYTHROLEUKEMIA Human	0.0183923	0.0994854
KLF4 18358816 ChIP-ChIP MESCs Mouse	0.020442	0.108922
SMAD3 21741376 ChIP-Seq EPCs Human	0.021972	0.115353
MBD3 35695185 ChIP-Seq nicBasalRootGanglia Mouse Embryo	0.0226968	0.117431
BMI1 19503595 ChIP-Seq MEFsC Mouse	0.0265363	0.133093
PPARG 20176806 ChIP-Seq 3T3-L1 Mouse	0.026688	0.133093
GATA3 21867929 ChIP-Seq TH1 Mouse	0.0268422	0.133093
NR1H3 23393188 ChIP-Seq ATHEROSCLEROTIC-FOAM Human	0.0280726	0.137286
MYBL2 22936984 ChIP-ChIP MESCs Mouse	0.0293235	0.141466
RARA 24833708 ChIP-Seq LIVER Mouse	0.0303064	0.144259
FLI1 26923725 Chip-Seq HEMOGENIC-ENDOTHELIUM Mouse	0.0308047	0.144701
ZFP281 18757296 ChIP-ChIP E14 Mouse	0.0319282	0.147174
JARID1B-DAIN 22020125 ChIP-Seq ESCs Mouse	0.0321556	0.147174
NEUROD2 26341353 ChIP-Seq CORTEX Mouse	0.0327856	0.147335
STAT3 18555785 ChIP-Seq MESCs Mouse	0.0330164	0.147335
TCFCP2L1 18555785 Chip-Seq ESCs Mouse	0.0346568	0.152746
SA1 22415368 ChIP-Seq MEFs Mouse	0.0368304	0.155447
SOX2 19030024 ChIP-ChIP MESCs Mouse	0.0371534	0.155447
POU3F1 26484290 ChIP-Seq ESCss Mouse	0.0373233	0.155447
PPARD 21283829 ChIP-Seq MYOFIBROBLAST Human	0.0375901	0.155447
RUNX1 26923725 Chip-Seq HPCs Mouse	0.0375906	0.155447
SOX2 18692474 ChIP-Seq MEFs Mouse	0.0378821	0.155447
UBF1/2 26484160 Chip-Seq FIBROBLAST Human	0.03895	0.156238
SMC1 22415368 ChIP-Seq MEFs Mouse	0.03895	0.156238
SMAD4 21741376 ChIP-Seq EPCs Human	0.040227	0.159567
LXR 22292898 ChIP-Seq THP-1 Human	0.0409389	0.159619
GATA3 27048872 Chip-Seq THYMUS Human	0.0411342	0.159619
PBX1 22567123 ChIP-ChIP OVCAR3 Human	0.0426484	0.163715
OCT4 18692474 ChIP-Seq MEFs Mouse	0.0436518	0.165784
REST 18959480 ChIP-ChIP MESCs Mouse	0.046807	0.175896
RUNX1 17652178 ChIP-ChIP JURKAT Human	0.048565	0.180601
NR3C1 23031785 ChIP-Seq PC12 Mouse	0.0492948	0.181425

## Sheet: Brain-Glioblastoma
Table S11. Brain-Glioblastoma cancer. ENRICHR: ChEA
term	p-value	q-value
SUZ12 18692474 ChIP-Seq MEFs Mouse	4.04652e-13	8.9297e-11
RNF2 18974828 ChIP-Seq MESCs Mouse	6.63097e-13	8.9297e-11
EZH2 18974828 ChIP-Seq MESCs Mouse	6.63097e-13	8.9297e-11
SUZ12 27294783 Chip-Seq ESCs Mouse	1.21082e-12	1.22293e-10
TP53 20018659 ChIP-ChIP R1E Mouse	9.04905e-12	7.31163e-10
SUZ12 18692474 ChIP-Seq MESCs Mouse	3.45291e-11	2.28422e-09
JARID2 20075857 ChIP-Seq MESCs Mouse	3.95781e-11	2.28422e-09
RNF2 27304074 Chip-Seq ESCs Mouse	1.47155e-10	7.43134e-09
SUZ12 18974828 ChIP-Seq MESCs Mouse	1.91149e-09	8.58045e-08
RING1B 27294783 Chip-Seq NPCs Mouse	2.89998e-09	1.17159e-07
EZH2 27294783 Chip-Seq ESCs Mouse	3.2095e-09	1.17876e-07
MTF2 20144788 ChIP-Seq MESCs Mouse	6.63651e-09	2.23429e-07
JARID2 20064375 ChIP-Seq MESCs Mouse	2.63994e-08	8.20411e-07
CBX2 27304074 Chip-Seq ESCs Mouse	3.43153e-08	9.90241e-07
POU5F1 18347094 ChIP-ChIP MESCs Mouse	5.44597e-08	1.46678e-06
PHC1 16625203 ChIP-ChIP MESCs Mouse	8.91586e-08	2.25125e-06
EZH2 27304074 Chip-Seq ESCs Mouse	1.10168e-07	2.61811e-06
SUZ12 20075857 ChIP-Seq MESCs Mouse	3.56933e-07	8.01117e-06
RING1B 27294783 Chip-Seq ESCs Mouse	1.87117e-06	3.9787e-05
KLF4 19030024 ChIP-ChIP MESCs Mouse	2.6846e-06	5.42289e-05
POU5F1 16153702 ChIP-ChIP HESCs Human	5.18276e-06	9.97064e-05
EP300 20729851 ChIP-Seq FORBRAIN MIDBRAIN LIMB HEART Mouse	6.24641e-06	0.000114707
RNF2 16625203 ChIP-ChIP MESCs Mouse	7.8962e-06	0.000138698
SUZ12 18555785 ChIP-Seq MESCs Mouse	8.55597e-06	0.000144026
SUZ12 16625203 ChIP-ChIP MESCs Mouse	1.40314e-05	0.000226748
MNX1 26342078 ChIP-Seq MIN6-4N Mouse	1.74173e-05	0.000260614
NANOG 18692474 ChIP-Seq MEFs Mouse	1.74173e-05	0.000260614
STAT3 19079543 ChIP-ChIP MESCs Mouse	4.33826e-05	0.000625949
NANOG 18358816 ChIP-ChIP MESCs Mouse	0.00014399	0.00200593
NANOG 18692474 ChIP-Seq MESCs Mouse	0.000167224	0.00225194
SOX2 18692474 ChIP-Seq MEFs Mouse	0.000241977	0.00315351
TCF3 18467660 ChIP-ChIP MESCs Mouse	0.000261181	0.00319896
OLIG2 26023283 ChIP-Seq AINV15 Mouse	0.000261301	0.00319896
TCF3 18347094 ChIP-ChIP MESCs Mouse	0.000284738	0.00338336
SETDB1 19884257 ChIP-Seq MESCs Mouse	0.000305699	0.00352864
OCT4 18692474 ChIP-Seq MEFs Mouse	0.000327874	0.00367947
NANOG 16153702 ChIP-ChIP HESCs Human	0.000367995	0.0040181
SOX2 18358816 ChIP-ChIP MESCs Mouse	0.000436227	0.00463778
TCF3 18692474 ChIP-Seq MEFs Mouse	0.000494875	0.0051264
EED 16625203 ChIP-ChIP MESCs Mouse	0.000549014	0.00554504
TRIM28 17542650 ChIP-ChIP NTERA2 Human	0.000693008	0.00682867
ERG 21242973 ChIP-ChIP JURKAT Human	0.000721709	0.00694215
SALL4 18804426 ChIP-ChIP MESCs Mouse	0.00112936	0.0106108
EZH2 23942234 ChIP-Seq MYOBLASTS AND MYOTUBES Mouse	0.00122039	0.0111356
POU5F1 18692474 ChIP-Seq MESCs Mouse	0.00129327	0.0111356
SOX2 16153702 ChIP-ChIP HESCs Human	0.00134134	0.0111356
KLF5 18264089 ChIP-ChIP MESCs Mouse	0.00135061	0.0111356
KLF2 18264089 ChIP-ChIP MESCs Mouse	0.00135061	0.0111356
KLF4 18264089 ChIP-ChIP MESCs Mouse	0.00135061	0.0111356
MEIS1 26253404 ChIP-Seq OPTIC CUPS Mouse	0.00161759	0.0130701
TAL1 21186366 ChIP-Seq BM-HSCs Mouse	0.00169871	0.0134564
FLI1 21867929 ChIP-Seq TH2 Mouse	0.00179896	0.0139766
SOX2 18692474 ChIP-Seq MESCs Mouse	0.00193085	0.0147182
MYC 27129775 Chip-Seq CORNEA Mouse	0.00209	0.0156363
SMAD2/3 21741376 ChIP-Seq EPCs Human	0.00221323	0.0161093
ZFP281 18358816 ChIP-ChIP MESCs Mouse	0.00223297	0.0161093
ZFP281 27345836 Chip-Seq ESCs Mouse	0.0027536	0.0195167
TCF3 18692474 ChIP-Seq MESCs Mouse	0.0028279	0.0196978
OLIG2 23332759 ChIP-Seq OLIGODENDROCYTES Mouse	0.00300614	0.0205844
REST 21632747 ChIP-Seq MESCs Mouse	0.00374475	0.0252147
MBD3 35695185 ChIP-Seq nicBasalRootGanglia Mouse Embryo	0.0041376	0.0274031
POU5F1 18358816 ChIP-ChIP MESCs Mouse	0.00424901	0.0276871
EGR1 20690147 ChIP-Seq ERYTHROLEUKEMIA Human	0.00513937	0.0329572
AR 19668381 ChIP-Seq PC3 Human	0.0053381	0.0336968
NR0B1 18358816 ChIP-ChIP MESCs Mouse	0.0061332	0.0381202
SCL 19346495 ChIP-Seq HPC-7 Human	0.00728798	0.0441466
SMAD3 21741376 ChIP-Seq EPCs Human	0.00732135	0.0441466
SMARCA4 23332759 ChIP-Seq OLIGODENDROCYTES Mouse	0.00775857	0.0457719
SOX9 26525672 Chip-Seq HEART Mouse	0.00788422	0.0457719
EGR1 19032775 ChIP-ChIP M12 Human	0.00793078	0.0457719
WT1 20215353 ChIP-ChIP NEPHRON PROGENITOR Mouse	0.00805645	0.0458423
NANOG 18347094 ChIP-ChIP MESCs Mouse	0.0102224	0.0572802
LMO2 26923725 Chip-Seq HEMANGIOBLAST Mouse	0.0103501	0.0572802
ZNF274 21170338 ChIP-Seq K562 Hela	0.0106646	0.0582228
ZIC3 20872845 ChIP-ChIP MESCs Mouse	0.0118599	0.0638855
ZFP281 18757296 ChIP-ChIP E14 Mouse	0.0120237	0.0639153
SIN3B 21632747 ChIP-Seq MESCs Mouse	0.0125549	0.0651077
STAT3 18555785 ChIP-Seq MESCs Mouse	0.0125703	0.0651077
GATA2 21186366 ChIP-Seq BM-HSCs Mouse	0.0128645	0.065788
CTBP2 25329375 ChIP-Seq LNCAP Human	0.0130512	0.0659085
ERA 27197147 Chip-Seq ENDOMETRIOID-ADENOCARCINOMA Human	0.0145271	0.0720713
SMAD3 21741376 ChIP-Seq ESCs Human	0.0146283	0.0720713
POU5F1 16518401 ChIP-PET MESCs Mouse	0.0152021	0.0739836
TOP2B 26459242 ChIP-Seq MCF-7 Human	0.0153827	0.0739836
SMC1 22415368 ChIP-Seq MEFs Mouse	0.015651	0.0743882
KLF5 25053715 ChIP-Seq YYC3 Human	0.0159223	0.074678
HTT 18923047 ChIP-ChIP STHdh Human	0.0160817	0.074678
CTCF 27219007 Chip-Seq Bcells Human	0.0173969	0.0798674
CTBP1 25329375 ChIP-Seq LNCAP Human	0.0177063	0.0803747
NANOG 16518401 ChIP-PET MESCs Mouse	0.018278	0.0820477
CUX1 19635798 ChIP-ChIP MULTIPLE CANCER TYPES Human	0.0187291	0.0831491
SRY 25088423 ChIP-ChIP EMBRYONIC GONADS Mouse	0.0197203	0.086598
REST 18959480 ChIP-ChIP MESCs Mouse	0.0199673	0.0867396
SOX2 21211035 ChIP-Seq LN229 Gbm	0.0215826	0.0925499
PPARD 23208498 ChIP-Seq MDA-MB-231 Human	0.021763	0.0925499
RUNX2 22187159 ChIP-Seq PCA Human	0.0232182	0.09771
SOX9 26525672 Chip-Seq Limbbuds Mouse	0.0240158	0.0995767
PPARD 21283829 ChIP-Seq MYOFIBROBLAST Human	0.0241548	0.0995767
NANOG 18555785 ChIP-Seq MESCs Mouse	0.0254228	0.103746
YAP1 20516196 ChIP-Seq MESCs Mouse	0.0272798	0.109544
TEAD4 26923725 Chip-Seq HEMANGIOBLAST Mouse	0.0276571	0.109544
POU5F1 26923725 Chip-Seq MESODERM Mouse	0.0276571	0.109544
GLI1 17442700 ChIP-ChIP MESCs Mouse	0.0282337	0.110742
TAL1 26923725 Chip-Seq HEMANGIOBLAST Mouse	0.0291868	0.113379
GF1 26923725 Chip-Seq HPCs Mouse	0.0305493	0.117542
BACH1 22875853 ChIP-PCR HELA AND SCP4 Human	0.0333775	0.127212
FOXA1 27197147 Chip-Seq ENDOMETRIOID-ADENOCARCINOMA Human	0.0350984	0.132521
KDM5B 21448134 ChIP-Seq MESCs Mouse	0.0354634	0.13266
CHD4 35695185 ChIP-Seq nicBasalRootGanglia Mouse Embryo	0.041095	0.152315
KLF4 18358816 ChIP-ChIP MESCs Mouse	0.0424227	0.154965
TCF4 23295773 ChIP-Seq U87 Human	0.0425771	0.154965
GATA2 26923725 Chip-Seq HEMANGIOBLAST Mouse	0.0439459	0.157804
SMAD4 21799915 ChIP-Seq A2780 Human	0.0441384	0.157804
NR1H3 23393188 ChIP-Seq ATHEROSCLEROTIC-FOAM Human	0.0461531	0.163397
GF1B 26923725 Chip-Seq HPCs Mouse	0.0465114	0.163397
ZNF217 24962896 ChIP-Seq MCF-7 Human	0.0469678	0.163446
ISL1 27105846 Chip-Seq CPCs Mouse	0.0473345	0.163446
NACC1 18358816 ChIP-ChIP MESCs Mouse	0.0488207	0.166652
TRIM28 19339689 ChIP-ChIP MESCs Mouse	0.049088	0.166652

## Sheet: Breast
Table S11. Breast cancer. ENRICHR: ChEA
term	p-value	q-value
ZNF217 24962896 ChIP-Seq MCF-7 Human	2.80103e-07	0.00013557
ESR1 26153859 ChIP-Seq T47D Human Breast Carcinoma	7.00487e-07	0.000169518
ESR1 26153859 ChIP-Seq MCF-7 Human BreastCancer	5.87979e-06	0.000794091
ESR1 20056654 ChIP-Seq MCF-7 Human BreastCancer	6.56274e-06	0.000794091
RUNX1 27514584 Chip-Seq MCF-7 Human	2.02063e-05	0.00156297
AHR 22903824 ChIP-Seq MCF-7 Human	2.08603e-05	0.00156297
FOXM1 26456572 ChIP-Seq MCF-7 Human	2.26049e-05	0.00156297
FOXA1 33576154 ChIP-Seq Human Lung ProstateCancer	0.00011457	0.00693146
ARNT 22903824 ChIP-Seq MCF-7 Human	0.000129664	0.00697306
TP63 19390658 ChIP-ChIP HaCaT Human	0.000153774	0.00744266
FOXM1 26456572 ChIP-Seq MCF-7 Human BreastCancer	0.000194064	0.00853884
TDRD3 21172665 ChIP-Seq MCF-7 Human	0.000218481	0.00881206
KLF5 25053715 ChIP-Seq YYC3 Human	0.000264029	0.00983
MYC 20876797 ChIP-ChIP MEDULLOBLASTOMA Human	0.000417229	0.0144242
SMAD3 21741376 ChIP-Seq EPCs Human	0.000863461	0.0273769
NFKB1 27076634 ChIP-Seq BEAS2B Human Lung Inflammation	0.000905023	0.0273769
ESR1 15608294 ChIP-ChIP MCF-7 Human	0.00102597	0.02921
ESR2 21235772 ChIP-Seq MCF-7 Human	0.0015648	0.0420757
NRF2 31884422 ChIP-Seq A549 Human Lung Carcinoma	0.00218816	0.0557405
RING1B 27294783 Chip-Seq NPCs Mouse	0.00265136	0.0632596
SUZ12 27294783 Chip-Seq ESCs Mouse	0.00283595	0.0632596
KLF6 26769127 Chip-Seq PDAC-Cell Line Human	0.00290469	0.0632596
RACK7 27058665 Chip-Seq MCF-7 Human	0.00300614	0.0632596
STAT4 19710469 ChIP-ChIP TH1 Mouse	0.00340326	0.0686324
RUNX2 22187159 ChIP-Seq PCA Human	0.00459874	0.0890317
PPARD 21283829 ChIP-Seq MYOFIBROBLAST Human	0.00483589	0.0900219
SOX2 20726797 ChIP-Seq SW620 Human	0.00553701	0.0985238
FOXA1 33576154 ChIP-Seq Human Liver ProstateCancer	0.00569972	0.0985238
FOXA1 26457646 ChIP-Seq LHSAR Human ProstateCancer	0.00672149	0.112179
NR3C1 27076634 ChIP-Seq BEAS2B Human Lung Inflammation	0.00862108	0.139087
ZFP281 18757296 ChIP-ChIP E14 Mouse	0.0120237	0.14267
CTCF 33576154 ChIP-Seq Human PerigastricLN ProstateCancer	0.0122463	0.14267
SOX11 23321250 ChIP-ChIP Z138-A519-JVM2 Human	0.0123046	0.14267
GRHL2 25758223 ChIP-Seq PLACENTA Mouse	0.012962	0.14267
CTBP2 25329375 ChIP-Seq LNCAP Human	0.0130512	0.14267
SOX2 16153702 ChIP-ChIP HESCs Human	0.0133661	0.14267
SMAD2 18955504 ChIP-ChIP HaCaT Human	0.0134054	0.14267
SMAD3 18955504 ChIP-ChIP HaCaT Human	0.0134054	0.14267
PGR 26153859 ChIP-Seq MCF-7 Human BreastCancer	0.0142433	0.14267
EOMES 21245162 ChIP-Seq HESCs Human	0.0144322	0.14267
ERA 27197147 Chip-Seq ENDOMETRIOID-ADENOCARCINOMA Human	0.0145271	0.14267
STAT1 19122651 ChIP-Seq HeLaS3 Human CervicalCancer	0.0145954	0.14267
SMAD3 21741376 ChIP-Seq ESCs Human	0.0146283	0.14267
KDM5A 27292631 Chip-Seq BREAST Human	0.0149106	0.14267
SMAD2/3 21741376 ChIP-Seq EPCs Human	0.0151175	0.14267
FOXM1 26100407 CHIP-SEQ Hek293 Flp-In Human	0.0154495	0.14267
SMC1 22415368 ChIP-Seq MEFs Mouse	0.015651	0.14267
FOXH1 21741376 ChIP-Seq ESCs Human	0.0158542	0.14267
P300 19829295 ChIP-Seq ESCs Human	0.0160248	0.14267
SMAD4 21741376 ChIP-Seq ESCs Human	0.016059	0.14267
FOXO1 25302145 ChIP-Seq T-LYMPHOCYTE Mouse	0.0161966	0.14267
SMAD4 21741376 ChIP-Seq EPCs Human	0.0163349	0.14267
BMI1 23680149 ChIP-Seq NPCS Mouse	0.016401	0.14267
UBF1/2 26484160 Chip-Seq HMECs Human	0.0167192	0.14267
CTCF 27219007 Chip-Seq Bcells Human	0.0173969	0.14267
KDM2B 26808549 Chip-Seq HPB-ALL Human	0.0175055	0.14267
CTCF 21964334 ChIP-Seq BJAB-B Human	0.0175781	0.14267
GATA6 25053715 ChIP-Seq YYC3 Human	0.0176145	0.14267
FOXA1 21915096 ChIP-Seq LNCaP-1F5 Human	0.0176874	0.14267
SA1 27219007 Chip-Seq ERYTHROID Human	0.0178706	0.14267
EZH2 27294783 Chip-Seq ESCs Mouse	0.0179811	0.14267
TP53 20018659 ChIP-ChIP R1E Mouse	0.019014	0.147113
ELF3 26769127 Chip-Seq PDAC-Cell Line Human	0.019149	0.147113
CTCF 33576154 ChIP-Seq Human Liver ProstateCancer	0.0202921	0.153459
PPAR 26484153 Chip-Seq NCI-H1993 Human	0.0210764	0.156938
JARID2 20064375 ChIP-Seq MESCs Mouse	0.0214319	0.157168
TP63 17297297 ChIP-ChIP HaCaT Human	0.0218823	0.158075
AR 19668381 ChIP-Seq PC3 Human	0.0261044	0.176599
AR 27623747 ChIP-Seq 22Rv1 Mouse Prostate Carcinoma	0.0261786	0.176599
TFAP2C 20629094 ChIP-Seq MCF-7 Human	0.0266991	0.176599
YAP1 20516196 ChIP-Seq MESCs Mouse	0.0272798	0.176599
JARID2 20075857 ChIP-Seq MESCs Mouse	0.0281353	0.176599
TAL1 26923725 Chip-Seq MACROPHAGESS Mouse	0.0282337	0.176599
GLI1 17442700 ChIP-ChIP MESCs Mouse	0.0282337	0.176599
NANOG 16153702 ChIP-ChIP HESCs Human	0.0282743	0.176599
PKCTHETA 26484144 Chip-Seq BREAST Human	0.0284192	0.176599
CEBPD 23245923 ChIP-Seq MEFs Mouse	0.0285471	0.176599
RNF2 18974828 ChIP-Seq MESCs Mouse	0.0289043	0.176599
EZH2 18974828 ChIP-Seq MESCs Mouse	0.0289043	0.176599
POU2F1 35413990 ChIP-Seq Human ARnegCRProstateCancer	0.02919	0.176599
POU5F1 16153702 ChIP-ChIP HESCs Human	0.031154	0.186155
RELA 24523406 ChIP-Seq FIBROSARCOMA Human	0.0316493	0.186808
STAT5A 24692510 ChIP-Seq Epithelium Mouse Mammary	0.0328518	0.190055
TCFAP2C 20176728 ChIP-ChIP TROPHOBLAST STEM CELLS Mouse	0.0330143	0.190055
BACH1 22875853 ChIP-PCR HELA AND SCP4 Human	0.0333775	0.190055
HOXB4 20404135 ChIP-ChIP EML Mouse	0.0375509	0.211333
STAT5B 24692510 ChIP-Seq Epithelium Mouse Mammary	0.0382164	0.212606
RNF2 27304074 Chip-Seq ESCs Mouse	0.0396119	0.217866
POU2F1 27270436 ChIP-Seq LNCaP Human Prostate Carcinoma	0.0402555	0.218917
ZNF263 19887448 ChIP-Seq K562 Human	0.0408224	0.219534
ISL1 27105846 Chip-Seq CPCs Mouse	0.0473345	0.250891
FOXP1 21924763 ChIP-Seq HESCs Human	0.04769	0.250891

## Sheet: Cervix
Table S11. Cervix cancer. ENRICHR: ChEA
term	p-value	q-value
RUNX1 27514584 Chip-Seq MCF-7 Human	7.53868e-07	0.00039955
ESR1 30970003 ChIP-Seq MCF-7 Human BreastCancer	2.29598e-06	0.000415359
ZNF217 24962896 ChIP-Seq MCF-7 Human	2.35109e-06	0.000415359
ESR1 20056654 ChIP-Seq MCF-7 Human BreastCancer	2.75229e-05	0.00363862
BMI1 23680149 ChIP-Seq NPCS Mouse	3.43266e-05	0.00363862
TP63 22573176 ChIP-Seq HFKS Human	4.68168e-05	0.00413548
TP63 30713093 ChIP-Seq Epithelial Human Tongue SCC	8.63537e-05	0.00653821
TP63 23658742 ChIP-Seq EP156T Human	0.00013432	0.00746135
RING1B 27294783 Chip-Seq NPCs Mouse	0.000140666	0.00746135
ESR1 22217937 ChIP-Seq MCF-7 Human BreastCancer	0.000151111	0.00746135
SUZ12 27294783 Chip-Seq ESCs Mouse	0.000154858	0.00746135
POU2F1 35413990 ChIP-Seq Human ARposCRProstateCancer	0.000202119	0.00892691
SOX2 20726797 ChIP-Seq SW620 Human	0.000403372	0.0164452
FOXM1 26456572 ChIP-Seq MCF-7 Human BreastCancer	0.000466622	0.017665
FOXA1 26457646 ChIP-Seq LHSAR Human ProstateCancer	0.00053268	0.0182428
TP53 20018659 ChIP-ChIP R1E Mouse	0.000550727	0.0182428
PPAR 26484153 Chip-Seq NCI-H1993 Human	0.000657802	0.018887
SOX2 30713093 ChIP-Seq Epithelial Human Tongue SCC	0.000657802	0.018887
JARID2 20064375 ChIP-Seq MESCs Mouse	0.00067708	0.018887
SMAD2 18955504 ChIP-ChIP HaCaT Human	0.000766093	0.0190116
SMAD3 18955504 ChIP-ChIP HaCaT Human	0.000766093	0.0190116
SMAD2/3 21741376 ChIP-Seq EPCs Human	0.000923012	0.0190116
FOXO3 23340844 ChIP-Seq DLD1 Human	0.000940192	0.0190116
FOXH1 21741376 ChIP-Seq EPCs Human	0.000983846	0.0190116
GATA3 22897851 ChIP-Seq JUKARTE6-1 Human	0.000987133	0.0190116
TFAP2C 20629094 ChIP-Seq MCF-7 Human	0.000990146	0.0190116
KLF5 25053715 ChIP-Seq YYC3 Human	0.00100037	0.0190116
SMAD4 21741376 ChIP-Seq EPCs Human	0.0010409	0.0190116
FOXA1 26743006 Chip-Seq LNCaP-abl Human	0.00110051	0.0190116
RNF2 18974828 ChIP-Seq MESCs Mouse	0.00113616	0.0190116
EZH2 18974828 ChIP-Seq MESCs Mouse	0.00113616	0.0190116
CTCF 27219007 Chip-Seq Bcells Human	0.00114787	0.0190116
FOXA1 26769127 Chip-Seq PDAC-Cell Line Human	0.00124342	0.01997
EZH2 27304074 Chip-Seq ESCs Mouse	0.00216641	0.0337706
SMAD4 21741376 ChIP-Seq HESCs Human	0.00227542	0.0344563
SMAD3 21741376 ChIP-Seq EPCs Human	0.00249648	0.0367538
ISL1 27105846 Chip-Seq CPCs Mouse	0.00268289	0.0378062
HNF4A 19761587 ChIP-ChIP CACO-2 Human	0.00275211	0.0378062
TRP63 18441228 ChIP-ChIP KERATINOCYTES Mouse	0.00278196	0.0378062
RNF2 27304074 Chip-Seq NSC Mouse	0.0028973	0.0383892
ERA 27197147 Chip-Seq ENDOMETRIOID-ADENOCARCINOMA Human	0.00347007	0.0435098
PRDM14 20953172 ChIP-Seq ESCs Human	0.00349934	0.0435098
ESR1 26153859 ChIP-Seq MCF-7 Human BreastCancer	0.00353004	0.0435098
ARNT 22903824 ChIP-Seq MCF-7 Human	0.00384887	0.0463614
RNF2 16625203 ChIP-ChIP MESCs Mouse	0.00398121	0.0468899
SUZ12 18555785 ChIP-Seq MESCs Mouse	0.00418555	0.0482248
ESR1 26153859 ChIP-Seq T47D Human Breast Carcinoma	0.00444512	0.0501259
SPI1 26923725 Chip-Seq MACROPHAGESS Mouse	0.00467375	0.051606
TCF3/E2A 22897851 ChIP-Seq JUKARTE6-1 Human	0.00512714	0.0554569
SUZ12 16625203 ChIP-ChIP MESCs Mouse	0.00569187	0.0591725
POU5F1 18692474 ChIP-Seq MESCs Mouse	0.00569396	0.0591725
SUZ12 18974828 ChIP-Seq MESCs Mouse	0.00611179	0.0596774
SOX2 27498859 Chip-Seq STOMACH Mouse	0.00626283	0.0596774
NR3C1 27076634 ChIP-Seq BEAS2B Human Lung Inflammation	0.00650788	0.0596774
FOXH1 21741376 ChIP-Seq ESCs Human	0.00653796	0.0596774
SMAD3 21741376 ChIP-Seq HESCs Human	0.00659109	0.0596774
TCF12/HEB 22897851 ChIP-Seq JUKARTE6-1 Human	0.00660808	0.0596774
RUNX1 22897851 ChIP-Seq JUKARTE6-1 Human	0.00662569	0.0596774
FOXM1 26456572 ChIP-Seq MCF-7 Human	0.00664334	0.0596774
GATA2 19941826 ChIP-Seq K562 Human	0.00705864	0.0607772
AR 21915096 ChIP-Seq LNCaP-1F5 Human	0.0070771	0.0607772
SMRT 27268052 Chip-Seq Bcells Human	0.00711415	0.0607772
P63 26484246 Chip-Seq KERATINOCYTES Human	0.00722611	0.0607772
SUZ12 18692474 ChIP-Seq MEFs Mouse	0.0074528	0.0607772
GATA6 25053715 ChIP-Seq YYC3 Human	0.00745381	0.0607772
FOXA1 25552417 ChIP-Seq VCAP Human	0.00766701	0.0614274
OCT4 18692474 ChIP-Seq MEFs Mouse	0.00776535	0.0614274
KLF6 26769127 Chip-Seq PDAC-Cell Line Human	0.00798486	0.0622349
RACK7 27058665 Chip-Seq MCF-7 Human	0.00824996	0.0626203
ELF3 26769127 Chip-Seq PDAC-Cell Line Human	0.00827061	0.0626203
JARID2 20075857 ChIP-Seq MESCs Mouse	0.00841507	0.0628167
MTF2 20144788 ChIP-Seq MESCs Mouse	0.00971793	0.0715348
RELA 24523406 ChIP-Seq FIBROSARCOMA Human	0.00985364	0.0715401
AHR 22903824 ChIP-Seq MCF-7 Human	0.0101073	0.0723902
MYC 18940864 ChIP-ChIP HL60 Human	0.010591	0.0745441
PIAS1 25552417 ChIP-Seq VCAP Human	0.0106893	0.0745441
FOXA1 27270436 ChIP-Seq LNCaP Human Prostate Carcinoma	0.0115938	0.0795173
CBX2 27304074 Chip-Seq ESCs Mouse	0.0117025	0.0795173
YAP1 20516196 ChIP-Seq MESCs Mouse	0.0128464	0.0861845
HSF1 23293686 ChIP-Seq STHDH STRIATAL Mouse	0.013893	0.0920409
GATA1 19941826 ChIP-Seq K562 Human	0.0141823	0.0927978
AR 27270436 ChIP-Seq VCaP Human Prostate Carcinoma	0.0144828	0.0936084
RUNX2 22187159 ChIP-Seq PCA Human	0.0149418	0.0954116
STAT3 19079543 ChIP-ChIP MESCs Mouse	0.0152528	0.096238
TP53 18474530 ChIP-ChIP U2OS Human	0.0161796	0.0987055
STAT5A 24692510 ChIP-Seq Epithelium Mouse Mammary	0.0161864	0.0987055
TCFAP2C 20176728 ChIP-ChIP TROPHOBLAST STEM CELLS Mouse	0.016286	0.0987055
HIF1A 21447827 ChIP-Seq MCF-7 Human	0.0163888	0.0987055
PHC1 16625203 ChIP-ChIP MESCs Mouse	0.0170084	0.101286
EP300 20729851 ChIP-Seq FORBRAIN MIDBRAIN LIMB HEART Mouse	0.0178049	0.104851
GATA2 20887958 ChIP-Seq HPC-7 Mouse	0.0183103	0.106643
TP53 16413492 ChIP-PET HCT116 Human	0.0191009	0.110038
NFKB1 27076634 ChIP-Seq BEAS2B Human Lung Inflammation	0.021014	0.118375
FOXA1 33576154 ChIP-Seq Human Lung ProstateCancer	0.0210719	0.118375
SALL4 18804426 ChIP-ChIP MESCs Mouse	0.0212181	0.118375
EZH2 23942234 ChIP-Seq MYOBLASTS AND MYOTUBES Mouse	0.0224105	0.123724
TAL1 21186366 ChIP-Seq BM-HSCs Mouse	0.0263091	0.133263
SETDB1 19884255 ChIP-Seq MESCs Mouse	0.0263674	0.133263
AR 25329375 ChIP-Seq VCAP Human	0.026543	0.133263
SMAD1 18555785 Chip-Seq ESCs Mouse	0.0266605	0.133263
ZFX 18555785 Chip-Seq ESCs Mouse	0.0267783	0.133263
KLF4 18555785 Chip-Seq ESCs Mouse	0.0268373	0.133263
PBX 27287812 Chip-Seq EMBYONIC-LIMB Mouse	0.0270742	0.133263
SUZ12 18555785 Chip-Seq ESCs Mouse	0.0271337	0.133263
CTCF 18555785 Chip-Seq ESCs Mouse	0.0271932	0.133263
SMAD4 19686287 ChIP-ChIP HaCaT Human	0.0273395	0.133263
STAT3 18555785 Chip-Seq ESCs Mouse	0.0273722	0.133263
ESRRB 18555785 Chip-Seq ESCs Mouse	0.027432	0.133263
FLI1 21867929 ChIP-Seq TH2 Mouse	0.027432	0.133263
POU5F1 18700969 ChIP-ChIP MESCs Mouse	0.0279637	0.133263
SOX2 18555785 Chip-Seq ESCs Mouse	0.0281564	0.133263
PU1 27457419 Chip-Seq LIVER Mouse	0.0282782	0.133263
CTCF 26484167 Chip-Seq Bcells Mouse	0.0289544	0.133263
ELF5 23300383 ChIP-Seq T47D Human	0.0291878	0.133263
SUZ12 18692474 ChIP-Seq MESCs Mouse	0.0295776	0.133263
AR 22383394 ChIP-Seq PROSTATE CANCER Human	0.0301456	0.133263
SMAD3 21741376 ChIP-Seq ESCs Human	0.0309133	0.133263
POU5F1 18347094 ChIP-ChIP MESCs Mouse	0.0311071	0.133263
SALL4 28974232 ChIP-Seq Mouse BoneMarrow Leukemia	0.0314999	0.133263
NR3C1 21868756 ChIP-Seq MCF10A Human	0.031607	0.133263
TAL1 22897851 ChIP-Seq JUKARTE6-1 Human	0.0320213	0.133263
STAT5 23275557 ChIP-Seq MAMMARY-EPITHELIUM Mouse	0.0325297	0.133263
NANOG 20526341 ChIP-Seq ESCs Human	0.0326843	0.133263
TCF4 22108803 ChIP-Seq LS180 Human	0.0326843	0.133263
CDX2 20551321 ChIP-Seq CACO-2 Human	0.0328282	0.133263
UBF1/2 26484160 Chip-Seq FIBROBLAST Human	0.0329518	0.133263
GATA3 26560356 Chip-Seq TH2 Human	0.0329518	0.133263
SOX2 19829295 ChIP-Seq ESCs Human	0.0330189	0.133263
NANOG 19829295 ChIP-Seq ESCs Human	0.0330189	0.133263
ETV1 20927104 ChIP-Seq GIST48 Human	0.0332881	0.133263
MYCN 27167114 Chip-Seq NEUROBLASTOMA Human	0.0336944	0.133263
CBX2 22325352 ChIP-Seq 293T-Rex Human	0.0337624	0.133263
SMAD4 21741376 ChIP-Seq ESCs Human	0.0337624	0.133263
RBPJ 21746931 ChIP-Seq IB4 Human	0.033967	0.133263
E2A 27217539 Chip-Seq RAMOS-Cell Line Human	0.0343095	0.133263
AR 20517297 ChIP-Seq VCAP Human	0.0343783	0.133263
BCL6 25482012 ChIP-Seq CML-JURL-MK1 Human	0.0344471	0.133263
CDX2 22108803 ChIP-Seq LS180 Human	0.0354198	0.135362
UTX 26944678 Chip-Seq JUKART Human	0.0355602	0.135362
GATA3 24758297 ChIP-Seq MCF-7 Human	0.0361247	0.135362
MYB 26560356 Chip-Seq TH2 Human	0.0361247	0.135362
NCOR1 26117541 ChIP-Seq K562 Human	0.0362667	0.135362
FOXA1 21915096 ChIP-Seq LNCaP-1F5 Human	0.0369817	0.136875
EZH2 27294783 Chip-Seq ESCs Mouse	0.0375598	0.136875
UBF1/2 26484160 Chip-Seq HMEC-DERIVED Human	0.0376325	0.136875
RING1B 27294783 Chip-Seq ESCs Mouse	0.0377052	0.136875
CTCF 27219007 Chip-Seq ERYTHROID Human	0.0385846	0.139114
KDM2B 26808549 Chip-Seq K562 Human	0.0393267	0.140832
P300 27058665 Chip-Seq ZR-75-30cells Human	0.0405318	0.144174
HNF1A 26855178 ChIP-Seq Caco2 Human Colon Adenocarcinoma	0.0418051	0.147711
POU2F1 35413990 ChIP-Seq Human ARnegCRProstateCancer	0.0431033	0.150945
ZFP281 18358816 ChIP-ChIP MESCs Mouse	0.04329	0.150945
SMAD3 30307970 ChIP-Seq HCASMC Human CoronaryArtery	0.0460616	0.15956
SMAD1 18555785 ChIP-Seq MESCs Mouse	0.0465116	0.160072
NFIB 24661679 ChIP-Seq LUNG Mouse	0.049821	0.169897

## Sheet: Colon
Table S11. Colon cancer. ENRICHR: ChEA
term	p-value	q-value
CDX2 20551321 ChIP-Seq CACO-2 Human	9.84433e-08	3.3766e-05
TP53 20018659 ChIP-ChIP R1E Mouse	0.000256191	0.0297517
JARID2 20064375 ChIP-Seq MESCs Mouse	0.000304889	0.0297517
SUZ12 18692474 ChIP-Seq MEFs Mouse	0.000397564	0.0297517
NANOG 16153702 ChIP-ChIP HESCs Human	0.000457471	0.0297517
POU5F1 16153702 ChIP-ChIP HESCs Human	0.000520438	0.0297517
TCF4 32651957 ChIP-Seq PLC/PRF/5 Human Liver Heptoma	0.00110641	0.0514187
MTF2 20144788 ChIP-Seq MESCs Mouse	0.00119927	0.0514187
TCF3 18692474 ChIP-Seq MEFs Mouse	0.00141647	0.0539831
SUZ12 18692474 ChIP-Seq MESCs Mouse	0.00186314	0.0569835
TP63 19390658 ChIP-ChIP HaCaT Human	0.00187753	0.0569835
EZH2 27304074 Chip-Seq ESCs Mouse	0.00228991	0.0569835
RING1B 27294783 Chip-Seq NPCs Mouse	0.00236541	0.0569835
RING1B 27294783 Chip-Seq ESCs Mouse	0.00246964	0.0569835
OCT4 18692474 ChIP-Seq MEFs Mouse	0.00249199	0.0569835
POU5F1 16518401 ChIP-PET MESCs Mouse	0.00348007	0.0746041
BMI1 23680149 ChIP-Seq NPCS Mouse	0.00377145	0.0760946
TCF3 18692474 ChIP-Seq MESCs Mouse	0.00539333	0.102773
RCOR3 21632747 ChIP-Seq MESCs Mouse	0.00643842	0.10302
SUZ12 20075857 ChIP-Seq MESCs Mouse	0.00659427	0.10302
JARID2 20075857 ChIP-Seq MESCs Mouse	0.00671044	0.10302
RNF2 18974828 ChIP-Seq MESCs Mouse	0.00690806	0.10302
EZH2 18974828 ChIP-Seq MESCs Mouse	0.00690806	0.10302
GF1 26923725 Chip-Seq HPCs Mouse	0.00733272	0.104797
TBX2 33478486 ChIP-Seq IMR90 Human Lung	0.00905467	0.12423
NR0B1 18358816 ChIP-ChIP MESCs Mouse	0.00982858	0.129662
EOMES 20176728 ChIP-ChIP TSCs Mouse	0.0105876	0.134502
GF1B 26923725 Chip-Seq HPCs Mouse	0.0115786	0.141838
RXRA 24833708 ChIP-Seq LIVER Mouse	0.015669	0.155694
RARA 24833708 ChIP-Seq LIVER Mouse	0.0157584	0.155694
JARID1B-DAIN 22020125 ChIP-Seq ESCs Mouse	0.0167617	0.155694
AR 27623747 ChIP-Seq 22Rv1 Mouse Prostate Carcinoma	0.0168725	0.155694
POU5F1 18358816 ChIP-ChIP MESCs Mouse	0.0174018	0.155694
NANOG 18692474 ChIP-Seq MEFs Mouse	0.0187796	0.155694
WT1 25993318 ChIP-Seq PODOCYTE Human	0.0191624	0.155694
POU5F1 18347094 ChIP-ChIP MESCs Mouse	0.0195162	0.155694
SUZ12 18974828 ChIP-Seq MESCs Mouse	0.0198223	0.155694
SMAD2/3 21741376 ChIP-Seq EPCs Human	0.019925	0.155694
SOX2 27498859 Chip-Seq STOMACH Mouse	0.0201312	0.155694
KLF5 25053715 ChIP-Seq YYC3 Human	0.0207575	0.155694
GATA4 25053715 ChIP-Seq YYC3 Human	0.0211457	0.155694
TCF3 18347094 ChIP-ChIP MESCs Mouse	0.0215381	0.155694
POU5F1 18692474 ChIP-Seq MESCs Mouse	0.0216254	0.155694
SOX2 18358816 ChIP-ChIP MESCs Mouse	0.0216873	0.155694
TCF7 22412390 ChIP-Seq EML Mouse	0.0223355	0.155694
PBX1 22567123 ChIP-ChIP OVCAR3 Human	0.0225191	0.155694
FOXA1 21915096 ChIP-Seq LNCaP-1F5 Human	0.0225559	0.155694
ZFP281 27345836 Chip-Seq ESCs Mouse	0.0227406	0.155694
EZH2 27294783 Chip-Seq ESCs Mouse	0.0228518	0.155694
CBX2 27304074 Chip-Seq ESCs Mouse	0.0229463	0.155694
SUZ12 27294783 Chip-Seq ESCs Mouse	0.0231498	0.155694
EED 16625203 ChIP-ChIP MESCs Mouse	0.0243084	0.160342
MYC 19915707 ChIP-ChIP AK7 Human	0.0260534	0.16861
TRIM28 17542650 ChIP-ChIP NTERA2 Human	0.0272854	0.173313
PHC1 16625203 ChIP-ChIP MESCs Mouse	0.0297715	0.185666
KLF5 18264089 ChIP-ChIP MESCs Mouse	0.0335041	0.198136
KLF2 18264089 ChIP-ChIP MESCs Mouse	0.0335041	0.198136
KLF4 18264089 ChIP-ChIP MESCs Mouse	0.0335041	0.198136
TBX3 20139965 ChIP-Seq ESCs Mouse	0.035268	0.199832
TBX3 20139965 ChIP-Seq MESCs Mouse	0.0355231	0.199832
CDH4 35650610 ChIP-Seq mESC Mouse Stem Autism	0.0358644	0.199832
EZH2 23942234 ChIP-Seq MYOBLASTS AND MYOTUBES Mouse	0.0361212	0.199832
AUTS2 25519132 ChIP-Seq 293T-REX Human	0.0389076	0.21183
EWS-ERG 20517297 ChIP-Seq CADO-ES1 Human	0.0407818	0.218565
SMAD3 22036565 ChIP-Seq ESCs Mouse	0.0420509	0.2219
RNF2 16625203 ChIP-ChIP MESCs Mouse	0.042967	0.223298
NANOG 18358816 ChIP-ChIP MESCs Mouse	0.0439839	0.225171
NANOG 18692474 ChIP-Seq MESCs Mouse	0.0471181	0.237669
CTNNB1 24651522 ChIP-Seq LGR5+ INTESTINAL STEM Human	0.0496935	0.247027

## Sheet: Esophogeal
Table S11. Esophageal cancer. ENRICHR: ChEA
term	p-value	q-value
SUZ12 18692474 ChIP-Seq MEFs Mouse	0.000207149	0.051448
ESR1 22217937 ChIP-Seq MCF-7 Human BreastCancer	0.000901783	0.051448
SUZ12 18692474 ChIP-Seq MESCs Mouse	0.000991657	0.051448
SUZ12 18974828 ChIP-Seq MESCs Mouse	0.00107553	0.051448
TP63 23658742 ChIP-Seq EP156T Human	0.00110242	0.051448
SOX2 21211035 ChIP-Seq LN229 Human	0.00114512	0.051448
MYCN 27167114 Chip-Seq NEUROBLASTOMA Human	0.00115611	0.051448
SMRT 27268052 Chip-Seq Bcells Human	0.00123229	0.051448
EZH2 27304074 Chip-Seq ESCs Mouse	0.00147055	0.0545739
BMI1 23680149 ChIP-Seq NPCS Mouse	0.00243472	0.0759182
ESR1 30970003 ChIP-Seq MCF-7 Human BreastCancer	0.0025003	0.0759182
TP53 20018659 ChIP-ChIP R1E Mouse	0.00285397	0.0794355
RNF2 18974828 ChIP-Seq MESCs Mouse	0.00449474	0.107232
EZH2 18974828 ChIP-Seq MESCs Mouse	0.00449474	0.107232
SMAD4 19686287 ChIP-ChIP HaCaT Human	0.00526935	0.117331
MTF2 20144788 ChIP-Seq MESCs Mouse	0.00611943	0.127743
HOXA2 22223247 ChIP-Seq E11.5 EMBRYO Mouse	0.00802339	0.157636
ZFP281 18358816 ChIP-ChIP MESCs Mouse	0.00857579	0.159128
PRDM14 20953172 ChIP-Seq ESCs Human	0.00918023	0.159223
ZFP281 18757296 ChIP-ChIP E14 Mouse	0.0109926	0.159223
AR 22383394 ChIP-Seq PROSTATE CANCER Human	0.0125968	0.159223
SMC4 20622854 ChIP-Seq HELA Human	0.0126873	0.159223
BCOR 27268052 Chip-Seq Bcells Human	0.0133551	0.159223
TCF12/HEB 22897851 ChIP-Seq JUKARTE6-1 Human	0.0138278	0.159223
SMAD4 21741376 ChIP-Seq ESCs Human	0.0138756	0.159223
P300 27268052 Chip-Seq Bcells Human	0.0138996	0.159223
UBF1/2 26484160 Chip-Seq HMECs Human	0.0143348	0.159223
CDX2 22108803 ChIP-Seq LS180 Human	0.0144571	0.159223
RING1B 27294783 Chip-Seq NPCs Mouse	0.0147781	0.159223
EZH2 27294783 Chip-Seq ESCs Mouse	0.0152043	0.159223
UBF1/2 26484160 Chip-Seq HMEC-DERIVED Human	0.0152296	0.159223
RING1B 27294783 Chip-Seq ESCs Mouse	0.0152549	0.159223
KDM2B 26808549 Chip-Seq K562 Human	0.0158183	0.1601
REST 18959480 ChIP-ChIP MESCs Mouse	0.0165531	0.16261
TP63 22573176 ChIP-Seq HFKS Human	0.0172723	0.164827
EED 16625203 ChIP-ChIP MESCs Mouse	0.0186146	0.172702
HSF1 23293686 ChIP-Seq STHDH STRIATAL Mouse	0.0198112	0.176676
GATA1 19941826 ChIP-Seq K562 Human	0.0201009	0.176676
TP53 18474530 ChIP-ChIP U2OS Human	0.0220592	0.188918
PHC1 16625203 ChIP-ChIP MESCs Mouse	0.0228525	0.190251
SUZ12 20075857 ChIP-Seq MESCs Mouse	0.0233542	0.190251
POU2F1 35413990 ChIP-Seq Human ARposCRProstateCancer	0.0248567	0.19767
SALL1 21062744 ChIP-ChIP HESCs Human	0.0266445	0.20696
EZH2 23942234 ChIP-Seq MYOBLASTS AND MYOTUBES Mouse	0.0277972	0.208806
RNF2 27304074 Chip-Seq NSC Mouse	0.0281326	0.208806
TP63 30713093 ChIP-Seq Epithelial Human Tongue SCC	0.0292448	0.212343
GATA1 30185409 ChIP-Seq K562 Mouse BoneMarrow Leukemia	0.0300422	0.213492
RCOR3 21632747 ChIP-Seq MESCs Mouse	0.030828	0.214512
ZNF652 21678463 ChIP-ChIP ZR75-1 Human	0.0324443	0.221151
RNF2 16625203 ChIP-ChIP MESCs Mouse	0.0331496	0.221439
SUZ12 18555785 ChIP-Seq MESCs Mouse	0.0340192	0.222793
SUZ12 16625203 ChIP-ChIP MESCs Mouse	0.0398976	0.245434
SOX2 30713093 ChIP-Seq Epithelial Human Tongue SCC	0.0399754	0.245434
JARID2 20064375 ChIP-Seq MESCs Mouse	0.0404438	0.245434
TAL1 30185409 ChIP-Seq K562 Mouse BoneMarrow Leukemia	0.0409145	0.245434
LYL1 30185409 ChIP-Seq K562 Mouse BoneMarrow Leukemia	0.0411506	0.245434
CHD7 19251738 ChIP-ChIP MESCs Mouse	0.0439552	0.252342
HOXD13 18407260 ChIP-ChIP DEVELOPING-LIMBS Mouse	0.0473183	0.252342
TP53 23651856 ChIP-Seq MEFs Mouse	0.0482738	0.252342
AR 21572438 ChIP-Seq LNCaP Human	0.0483253	0.252342
SOX4 29892750 ChIP-Seq EML Mouse BoneMarrow	0.0486607	0.252342
SRY 22984422 ChIP-ChIP TESTIS Rat	0.0486607	0.252342
JARID2 20075857 ChIP-Seq MESCs Mouse	0.0489095	0.252342

## Sheet: Lung
Table S11. Lung cancer. ENRICHR: ChEA
term	p-value	q-value
JARID2 20075857 ChIP-Seq MESCs Mouse	2.12525e-08	5.03685e-06
RNF2 27304074 Chip-Seq ESCs Mouse	4.7271e-08	5.60161e-06
CBX2 27304074 Chip-Seq ESCs Mouse	1.50672e-07	1.04063e-05
EED 16625203 ChIP-ChIP MESCs Mouse	1.75634e-07	1.04063e-05
PHC1 16625203 ChIP-ChIP MESCs Mouse	3.01772e-07	1.39076e-05
EZH2 27304074 Chip-Seq ESCs Mouse	3.52091e-07	1.39076e-05
RNF2 16625203 ChIP-ChIP MESCs Mouse	8.1232e-07	2.75028e-05
TP53 20018659 ChIP-ChIP R1E Mouse	1.10799e-06	3.28241e-05
SUZ12 16625203 ChIP-ChIP MESCs Mouse	1.33689e-06	3.52047e-05
SUZ12 18692474 ChIP-Seq MEFs Mouse	1.95449e-06	4.63213e-05
MTF2 20144788 ChIP-Seq MESCs Mouse	3.68634e-06	7.94239e-05
SUZ12 18692474 ChIP-Seq MESCs Mouse	1.46788e-05	0.000289906
SUZ12 18974828 ChIP-Seq MESCs Mouse	1.63087e-05	0.000297321
RING1B 27294783 Chip-Seq NPCs Mouse	2.01204e-05	0.000302345
EZH2 27294783 Chip-Seq ESCs Mouse	2.11756e-05	0.000302345
RING1B 27294783 Chip-Seq ESCs Mouse	2.13026e-05	0.000302345
SUZ12 27294783 Chip-Seq ESCs Mouse	2.16872e-05	0.000302345
SUZ12 20075857 ChIP-Seq MESCs Mouse	3.4521e-05	0.000454527
BMI1 23680149 ChIP-Seq NPCS Mouse	4.75111e-05	0.000592638
JARID2 20064375 ChIP-Seq MESCs Mouse	7.0557e-05	0.0008361
KLF4 19030024 ChIP-ChIP MESCs Mouse	0.000152119	0.00171678
TAL1 21186366 ChIP-Seq BM-HSCs Mouse	0.000393692	0.00392186
LUZP1 20508642 ChIP-Seq ESCs Mouse	0.000396803	0.00392186
GATA2 21186366 ChIP-Seq BM-HSCs Mouse	0.000412627	0.00392186
FLI1 21867929 ChIP-Seq TH2 Mouse	0.000413698	0.00392186
TP63 19390658 ChIP-ChIP HaCaT Human	0.00101694	0.00926979
RNF2 27304074 Chip-Seq NSC Mouse	0.00108991	0.009567
EZH2 18974828 ChIP-Seq MESCs Mouse	0.00267415	0.0218543
RNF2 18974828 ChIP-Seq MESCs Mouse	0.00267415	0.0218543
ERG 21242973 ChIP-ChIP JURKAT Human	0.00288243	0.0227712
KDM2B 26808549 Chip-Seq REH Human	0.0057	0.0435775
POU5F1 16153702 ChIP-ChIP HESCs Human	0.00662134	0.0490393
GATA1 19941827 ChIP-Seq MEL86 Mouse	0.00734276	0.0527343
POU3F1 26484290 ChIP-Seq ESCss Mouse	0.00787262	0.0531182
ERA 21632823 ChIP-Seq H3396 Human	0.00811713	0.0531182
CEBPB 26923725 Chip-Seq HEMANGIOBLAST Mouse	0.00828427	0.0531182
GATA3 22897851 ChIP-Seq JUKARTE6-1 Human	0.00830724	0.0531182
TDRD3 21172665 ChIP-Seq MCF-7 Human	0.00851685	0.0531182
MYC 18940864 ChIP-ChIP HL60 Human	0.0119261	0.0718236
WDR5 24793694 ChIP-Seq LNCAP Human	0.0121221	0.0718236
ESR1 20056654 ChIP-Seq MCF-7 Human BreastCancer	0.022927	0.132529
SUZ12 18555785 ChIP-Seq MESCs Mouse	0.0250091	0.132897
KLF4 18264089 ChIP-ChIP MESCs Mouse	0.0252335	0.132897
KLF5 18264089 ChIP-ChIP MESCs Mouse	0.0252335	0.132897
KLF2 18264089 ChIP-ChIP MESCs Mouse	0.0252335	0.132897
CDKN2AIP 20523734 ChIP-Seq CORTICAL Neurons	0.0284599	0.146631
SOX9 26525672 Chip-Seq Limbbuds Mouse	0.0323243	0.162997
EGR1 20690147 ChIP-Seq ERYTHROLEUKEMIA Human	0.0357847	0.176687

## Sheet: Lymphoid
Table S11. Lymphoid cancer. ENRICHR: ChEA
term	p-value	q-value
CBX2 27304074 Chip-Seq ESCs Mouse	1.84467e-11	1.16952e-08
SUZ12 18692474 ChIP-Seq MEFs Mouse	6.65472e-09	2.10955e-06
RNF2 16625203 ChIP-ChIP MESCs Mouse	1.37796e-08	2.91208e-06
PHC1 16625203 ChIP-ChIP MESCs Mouse	3.99794e-07	6.22224e-05
EZH2 27304074 Chip-Seq ESCs Mouse	5.18381e-07	6.22224e-05
SUZ12 18692474 ChIP-Seq MESCs Mouse	5.88856e-07	6.22224e-05
SUZ12 18974828 ChIP-Seq MESCs Mouse	7.40513e-07	6.70693e-05
SUZ12 16625203 ChIP-ChIP MESCs Mouse	4.76691e-06	0.000377777
SMAD2/3 21741376 ChIP-Seq EPCs Human	6.07166e-06	0.000427715
SMAD3 21741376 ChIP-Seq EPCs Human	6.85944e-06	0.000434888
RING1B 27294783 Chip-Seq NPCs Mouse	8.97872e-06	0.000517501
RING1B 27294783 Chip-Seq ESCs Mouse	1.00323e-05	0.000530037
JARID2 20075857 ChIP-Seq MESCs Mouse	1.1736e-05	0.000572356
CEBPD 23245923 ChIP-Seq MEFs Mouse	2.37422e-05	0.00105099
EED 16625203 ChIP-ChIP MESCs Mouse	2.48657e-05	0.00105099
RNF2 27304074 Chip-Seq ESCs Mouse	3.38768e-05	0.00129236
PAX3-FKHR 20663909 ChIP-Seq RHABDOMYOSARCOMA Human	3.46531e-05	0.00129236
PPAR 26484153 Chip-Seq NCI-H1993 Human	4.26138e-05	0.0014131
SOX2 20726797 ChIP-Seq SW620 Human	4.40488e-05	0.0014131
JARID2 20064375 ChIP-Seq MESCs Mouse	4.45772e-05	0.0014131
SMAD4 21741376 ChIP-Seq EPCs Human	5.16017e-05	0.00155788
EZH2 27294783 Chip-Seq ESCs Mouse	6.56903e-05	0.00188686
SUZ12 27294783 Chip-Seq ESCs Mouse	6.84508e-05	0.00188686
DMRT1 23473982 ChIP-Seq TESTES Mouse	7.61762e-05	0.00201232
MTF2 20144788 ChIP-Seq MESCs Mouse	8.96087e-05	0.0022587
TP63 19390658 ChIP-ChIP HaCaT Human	9.46218e-05	0.0022587
RNF2 18974828 ChIP-Seq MESCs Mouse	9.97534e-05	0.0022587
EZH2 18974828 ChIP-Seq MESCs Mouse	9.97534e-05	0.0022587
POU5F1 16518401 ChIP-PET MESCs Mouse	0.000151417	0.00331029
TRIM28 21343339 ChIP-Seq HEK293 Human	0.00017253	0.00364613
SOX2 21211035 ChIP-Seq LN229 Gbm	0.000180517	0.00369187
SUZ12 20075857 ChIP-Seq MESCs Mouse	0.000192196	0.00380789
CEBPB 21427703 ChIP-Seq 3T3-L1 Mouse	0.000216125	0.00415222
SMAD3 21741376 ChIP-Seq ESCs Human	0.000239562	0.00444608
POU3F1 26484290 ChIP-Seq ESCss Mouse	0.000245446	0.00444608
TP53 20018659 ChIP-ChIP R1E Mouse	0.000253677	0.00446753
FOXM1 26100407 CHIP-SEQ Hek293 Flp-In Human	0.00027021	0.00463009
AR 19668381 ChIP-Seq PC3 Human	0.000284898	0.0047533
GATA2 19941826 ChIP-Seq K562 Human	0.000327571	0.00532513
STAT3 19079543 ChIP-ChIP MESCs Mouse	0.000345073	0.0054694
POU5F1 16153702 ChIP-ChIP HESCs Human	0.000359373	0.00555714
ZNF217 24962896 ChIP-Seq MCF-7 Human	0.000368935	0.00556916
CEBPD 21427703 ChIP-Seq 3T3-L1 Mouse	0.00050126	0.00739066
FOXM1 26456572 ChIP-Seq MCF-7 Human BreastCancer	0.000564329	0.00813146
RNF2 27304074 Chip-Seq NSC Mouse	0.000769944	0.0108477
CTNNB1 20460455 ChIP-Seq HCT116 Human	0.00101138	0.0139394
KLF4 19030024 ChIP-ChIP MESCs Mouse	0.00107928	0.0145589
LEF1 29337183 ChIP-Seq mESC Mouse Stem	0.00113191	0.0149506
BMI1 23680149 ChIP-Seq NPCS Mouse	0.00126177	0.0163258
CTBP1 25329375 ChIP-Seq LNCAP Human	0.00146205	0.0185388
CDX2 20551321 ChIP-Seq CACO-2 Human	0.00171776	0.0213542
SOX2 19030024 ChIP-ChIP MESCs Mouse	0.00186916	0.0227106
ESR2 21235772 ChIP-Seq MCF-7 Human	0.00189852	0.0227106
KDM2B 26808549 Chip-Seq JURKAT Human	0.00195093	0.0229054
WT1 20215353 ChIP-ChIP NEPHRON PROGENITOR Mouse	0.00218671	0.0252068
DACH1 20351289 ChIP-Seq MDA-MB-231 Human	0.00249912	0.0282936
MITF 21258399 ChIP-Seq MELANOMA Human	0.0025531	0.0283976
SMAD4 21799915 ChIP-Seq A2780 Human	0.00269264	0.0294334
PRDM14 20953172 ChIP-Seq ESCs Human	0.0029045	0.0309374
BRD4 25478319 ChIP-Seq HGPS Human	0.00292783	0.0309374
ZFP281 18358816 ChIP-ChIP MESCs Mouse	0.00297868	0.0309588
LMO2 26923725 Chip-Seq HEMANGIOBLAST Mouse	0.00327988	0.0335394
FOXA1 27270436 ChIP-Seq LNCaP Human Prostate Carcinoma	0.00350782	0.0353009
TAL1 26923725 Chip-Seq HEMANGIOBLAST Mouse	0.00380235	0.0375955
PPARD 21283829 ChIP-Seq MYOFIBROBLAST Human	0.00391584	0.0375955
ESR1 26153859 ChIP-Seq T47D Human Breast Carcinoma	0.00395752	0.0375955
ZFP57 27257070 Chip-Seq ESCs Mouse	0.00397302	0.0375955
YAP1 20516196 ChIP-Seq MESCs Mouse	0.00409328	0.0381638
JARID1B-DAIN 22020125 ChIP-Seq ESCs Mouse	0.00423771	0.0385378
DNAJC2 21179169 ChIP-ChIP NT2 Human	0.00430108	0.0385378
FOXP1 21924763 ChIP-Seq HESCs Human	0.00431574	0.0385378
EWS-FLI1 20517297 ChIP-Seq SK-N-MC Human	0.00448856	0.0395243
TCF3/E2A 22897851 ChIP-Seq JUKARTE6-1 Human	0.00475579	0.0413037
BACH1 22875853 ChIP-PCR HELA AND SCP4 Human	0.0049051	0.0420248
PRDM14 21183938 ChIP-Seq MESCs Mouse	0.0050965	0.0428235
NANOG 18555785 Chip-Seq ESCs Mouse	0.00513342	0.0428235
AR 22383394 ChIP-Seq PROSTATE CANCER Human	0.00547499	0.0450798
HAND2 30127528 ChIP-Seq KELLY Human Brain Neuroblastoma	0.00559876	0.0451066
SA1 22415368 ChIP-Seq MEFs Mouse	0.00565215	0.0451066
GATA1 30185409 ChIP-Seq K562 Mouse BoneMarrow Leukemia	0.00569168	0.0451066
RUNX 20019798 ChIP-Seq JUKART Human	0.00578209	0.0452573
WT1 25993318 ChIP-Seq PODOCYTE Human	0.00591669	0.0457461
TOP2B 26459242 ChIP-Seq MCF-7 Human	0.00618855	0.047
TP63 23658742 ChIP-Seq EP156T Human	0.00633886	0.047
SOX2 19829295 ChIP-Seq ESCs Human	0.00638296	0.047
NANOG 19829295 ChIP-Seq ESCs Human	0.00638296	0.047
OLIG2 26023283 ChIP-Seq AINV15 Mouse	0.00647084	0.047
P300 19829295 ChIP-Seq ESCs Human	0.00660438	0.047
FOXM1 26456572 ChIP-Seq MCF-7 Human	0.00662683	0.047
CEBPA 26348894 ChIP-Seq LIVER Mouse	0.00667192	0.047
ARNT 22903824 ChIP-Seq MCF-7 Human	0.00682524	0.0475517
TCF3 18347094 ChIP-ChIP MESCs Mouse	0.00704105	0.048522
IRF1 21803131 ChIP-Seq MONOCYTES Human	0.00728597	0.0496699
ATF3 27146783 Chip-Seq COLON Human	0.00740095	0.049917
SUZ12 18555785 ChIP-Seq MESCs Mouse	0.00751982	0.0501849
ZFP281 27345836 Chip-Seq ESCs Mouse	0.00785096	0.0518491
OCT4 18692474 ChIP-Seq MEFs Mouse	0.00808355	0.0528347
NR3C1 21868756 ChIP-Seq MCF10A Human	0.00830135	0.0537046
KDM2B 26808549 Chip-Seq K562 Human	0.00856424	0.0548457
OLIG2 23332759 ChIP-Seq OLIGODENDROCYTES Mouse	0.00872914	0.055283
NUCKS1 24931609 ChIP-Seq HEPATOCYTES Mouse	0.00880692	0.055283
NR3C1 27076634 ChIP-Seq BEAS2B Human Lung Inflammation	0.00896681	0.0557349
GF1B 26923725 Chip-Seq HPCs Mouse	0.00916976	0.0559893
AHR 22903824 ChIP-Seq MCF-7 Human	0.00918436	0.0559893
ISL1 27105846 Chip-Seq CPCs Mouse	0.00947639	0.0572194
TAL1 30185409 ChIP-Seq HPC Mouse BoneMarrow Leukemia	0.00964895	0.0573854
SOX9 26525672 Chip-Seq HEART Mouse	0.00968491	0.0573854
EP300 20729851 ChIP-Seq FORBRAIN MIDBRAIN LIMB HEART Mouse	0.0101844	0.0597861
MYCN 28898695 ChIP-Seq NB1643 Human Nerve Neuroblastoma	0.010462	0.0608522
TAL1 30185409 ChIP-Seq K562 Mouse BoneMarrow Leukemia	0.0113176	0.0652305
LYL1 30185409 ChIP-Seq K562 Mouse BoneMarrow Leukemia	0.0114617	0.0654659
RUNX2 22187159 ChIP-Seq PCA Human	0.0122093	0.0691131
TCF3 18467660 ChIP-ChIP MESCs Mouse	0.0125575	0.0704553
VDR 21846776 ChIP-Seq THP-1 Human	0.013137	0.0730602
NR3C1 34362910 ChIP-Seq WistarRat Hippocampus	0.0135556	0.0747329
IKZF1 21737484 ChIP-ChIP HCT116 Human	0.0140909	0.0766516
NFKB1 27076634 ChIP-Seq BEAS2B Human Lung Inflammation	0.0141455	0.0766516
TP63 22573176 ChIP-Seq HFKS Human	0.0147578	0.0792918
TRIM28 17542650 ChIP-ChIP NTERA2 Human	0.0150883	0.0803864
MEIS1 26253404 ChIP-Seq OPTIC CUPS Mouse	0.0166604	0.0880227
NANOG 16153702 ChIP-ChIP HESCs Human	0.016832	0.0881939
SALL4 18804426 ChIP-ChIP XEN Mouse	0.0170523	0.0886161
STAT3 18555785 ChIP-Seq MESCs Mouse	0.017933	0.0924352
NR3C1 34362910 ChIP-Seq WistarRat Hippocampus Stress	0.0183905	0.0940289
EBF1 22473956 ChIP-Seq BONE MARROW Mouse	0.0188747	0.0952136
GF1 26923725 Chip-Seq HPCs Mouse	0.0189226	0.0952136
RUNX1 17652178 ChIP-ChIP JURKAT Human	0.0197037	0.0983631
IRF8 22096565 ChIP-ChIP GC-B Human	0.0198705	0.0984212
NR3C1 23031785 ChIP-Seq PC12 Mouse	0.020245	0.0994985
FOXP2 23625967 ChIP-Seq PFSK-1 AND SK-N-MC Human	0.0205191	0.10007
NANOG 18692474 ChIP-Seq MEFs Mouse	0.02068	0.100085
SMC3 22415368 ChIP-Seq MEFs Mouse	0.0214716	0.103129
POU5F1 18347094 ChIP-ChIP MESCs Mouse	0.0220318	0.105024
CEBPB 22108803 ChIP-Seq LS180 Human	0.022666	0.10724
LXR 22158963 ChIP-Seq LIVER Mouse	0.0235091	0.108823
KDM5B 21448134 ChIP-Seq MESCs Mouse	0.0236272	0.108823
TBX3 20139965 ChIP-Seq ESCs Mouse	0.0237887	0.108823
SPI1 23127762 ChIP-Seq K562 Human	0.0239279	0.108823
TBX3 20139965 ChIP-Seq MESCs Mouse	0.0240917	0.108823
TBX20 22080862 ChIP-Seq HEART Mouse	0.0242392	0.108823
TBX20 22328084 ChIP-Seq HEART Mouse	0.0242392	0.108823
OCT1 27270436 Chip-Seq PROSTATE Human	0.0243736	0.108823
RUNX2 24764292 ChIP-Seq MC3T3 Mouse	0.0249848	0.110772
UBF1/2 26484160 Chip-Seq HMECs Human	0.0259562	0.114279
TET1 21490601 ChIP-Seq MESCs Mouse	0.0262384	0.114725
SMARCA4 23332759 ChIP-Seq OLIGODENDROCYTES Mouse	0.0266966	0.115929
GATA3 24758297 ChIP-Seq MCF-7 Human	0.0270253	0.116558
FOXA1 21915096 ChIP-Seq LNCaP-1F5 Human	0.0279019	0.119526
MBD3 35695185 ChIP-Seq nicBasalRootGanglia Mouse Embryo	0.0281243	0.11967
FOXA1 25552417 ChIP-Seq VCAP Human	0.0285719	0.120764
ERA 27197147 Chip-Seq ENDOMETRIOID-ADENOCARCINOMA Human	0.029725	0.124254
KLF6 26769127 Chip-Seq PDAC-Cell Line Human	0.0297897	0.124254
ESR1 20056654 ChIP-Seq MCF-7 Human BreastCancer	0.030305	0.125578
PPARG 19300518 ChIP-PET 3T3-L1 Mouse	0.0311097	0.128075
BCAT 22108803 ChIP-Seq LS180 Human	0.0319613	0.130732
TDRD3 21172665 ChIP-Seq MCF-7 Human	0.033845	0.136785
SCL 19346495 ChIP-Seq HPC-7 Human	0.0341573	0.136785
TTF2 22483619 ChIP-Seq HELA Human	0.034241	0.136785
ELF5 23300383 ChIP-Seq T47D Human	0.0343042	0.136785
KLF4 25985364 ChIP-Seq ATHEROSCLEROSIS LESION Mouse	0.0349362	0.137835
EGR1 20690147 ChIP-Seq ERYTHROLEUKEMIA Human	0.0352153	0.137835
E2F1 26619117 ChIP-Seq Hepatocytes Mouse Liver	0.0352197	0.137835
FOXA1 27270436 ChIP-Seq VCaP Human Prostate Carcinoma	0.0410279	0.159581
TAF7L 23326641 ChIP-Seq C3H10T1-2 Mouse	0.0453267	0.173419
STAT3 22323479 ChIP-Seq MACROPHAGE Mouse	0.0454063	0.173419
BCL11B 21912641 ChIP-Seq STHDH STRIUM Mouse	0.0454063	0.173419
AR 21909140 ChIP-Seq LNCAP Human	0.0463834	0.17609
SREBP1 19666523 ChIP-Seq LIVER Mouse	0.0479974	0.181133
MYC 22102868 ChIP-Seq BL Human	0.0484152	0.181629

[truncated: 9 more sheets: Neuron-brain, Neuron-Glioblastoma, Pancreas, Prostate, Melanoma, Stomach, tcell-leukemia, Thyroid, Uterus]
