# Supplementary material for: Identifying Cancer Type-Specific Transcriptional Programs through Network Analysis
Source: Cancers (Basel). 2023 Aug 18;15(16):4167. doi: 10.3390/cancers15164167 (PMC10453000; doi:10.3390/cancers15164167)
Supplement: Supplementary file 1 [file cancers-15-04167-s001.zip › TableS12.xlsx]

## Sheet: results
Table S12. Kaplan-Meier Survival Analysis
Cancer Type	Gene Symbol	P value	Cutoff value for KM-plot	Query	TCGA code	PubMed
Breast	ELF3	0.0056	3291	Breast -> Breast	BRCA	PMID: 33723286
Breast	MUC1	0.046	17084	Breast -> Breast	BRCA	PMID: 33723286
Breast	OVOL2	0.0249	308	Breast -> Breast	BRCA	PMID: 33723286
Breast	FOXA1	0.4176	4843	Breast -> Breast	BRCA	PMID: 33723286
Breast	GRHL1	0.0023	1060	Breast -> Breast	BRCA	PMID: 33723286
Breast	TFAP2C	0.0173	888	Breast -> Breast	BRCA	PMID: 33723286
Breast	ZBTB42	0.1452	1131	Breast -> Breast	BRCA	PMID: 33723286
Breast	CREB3L4	0.1383	3080	Breast -> Breast	BRCA	PMID: 33723286
Breast	GATA3	0.1576	16048	Breast -> Breast	BRCA	PMID: 33723286
Breast	ZNF217	0.0417	2725	Breast -> Breast	BRCA	PMID: 33723286
Breast	TFAP2A	0.0539	3661	Breast -> Breast	BRCA	PMID: 33723286
Breast	TRPS1	0.0298	15710	Breast -> Breast	BRCA	PMID: 33723286
Breast	ANKRD30A	0.2794	26	Breast -> Breast	BRCA	PMID: 33723286
Cervical squamous cell carcinoma	FOXQ1	0.3868	293	Cervix -> Cervical	CESC	PMID: 33723286
Cervical squamous cell carcinoma	ZNF750	0.0194	1341	Cervix -> Cervical	CESC	PMID: 33723286
Cervical squamous cell carcinoma	IRF6	0.0018	13672	Cervix -> Cervical	CESC	PMID: 33723286
Cervical squamous cell carcinoma	GRHL3	0.123	1442	Cervix -> Cervical	CESC	PMID: 33723286
Cervical squamous cell carcinoma	ELF3	0.2942	5745	Cervix -> Cervical	CESC	PMID: 33723286
Cervical squamous cell carcinoma	BNC1	0.1075	930	Cervix -> Cervical	CESC	PMID: 33723286
Cervical squamous cell carcinoma	FOXN1	0.0006	659	Cervix -> Cervical	CESC	PMID: 33723286
Cervical squamous cell carcinoma	TP63	0.1306	1460	Cervix -> Cervical	CESC	PMID: 33723286
Cervical squamous cell carcinoma	PITX1	0.146	5114	Cervix -> Cervical	CESC	PMID: 33723286
Cervical squamous cell carcinoma	EHF	0.1057	2053	Cervix -> Cervical	CESC	PMID: 33723286
Cervical squamous cell carcinoma	MUC1	0.0284	2568	Cervix -> Cervical	CESC	PMID: 33723286
Cervical squamous cell carcinoma	OVOL2	0.067	362	Cervix -> Cervical	CESC	PMID: 33723286
Cervical squamous cell carcinoma	FOXA1	0.0879	1071	Cervix -> Cervical	CESC	PMID: 33723286
Colon	HAND1	0.0047	58	Colon -> Colon		PMID: 34309564
Colon	ETV4	0.0109	313	Colon -> Colon		PMID: 34309564
Colon	CDX2	0.0007	744	Colon -> Colon		PMID: 34309564
Colon	HNF4G	7.5e-09	448	Colon -> Colon		PMID: 34309564
Colon	HOXB9	0.0924	711	Colon -> Colon		PMID: 34309564
Colon	CDX1	0.0083	1187	Colon -> Colon		PMID: 34309564
Colon	HNF4A	6.4e-08	1379	Colon -> Colon		PMID: 34309564
Esophageal Adenocarcinoma	BNC1	0.3774	1	Esophagus -> Esophageal	ESCA	PMID: 33723286
Esophageal Adenocarcinoma	GRHL3	0.0222	243	Esophagus -> Esophageal	ESCA	PMID: 33723286
Esophageal Adenocarcinoma	HOXA1	0.2059	77	Esophagus -> Esophageal	ESCA	PMID: 33723286
Esophageal Adenocarcinoma	PITX1	0.1385	2321	Esophagus -> Esophageal	ESCA	PMID: 33723286
Esophageal Adenocarcinoma	TP63	0.268	79	Esophagus -> Esophageal	ESCA	PMID: 33723286
Esophageal Adenocarcinoma	FOXN1	0.1179	13	Esophagus -> Esophageal	ESCA	PMID: 33723286
Esophageal Adenocarcinoma	HES2	0.0923	61	Esophagus -> Esophageal	ESCA	PMID: 33723286
Esophageal Adenocarcinoma	NHLH2	0.0983	0	Esophagus -> Esophageal	ESCA	PMID: 33723286
Esophageal Adenocarcinoma	ZNF556	0.5462	31	Esophagus -> Esophageal	ESCA	PMID: 33723286
Esophageal Squamous Cell Carcinoma	BNC1	0.1204	3702	Esophagus -> Esophageal	ESCA	PMID: 33723286
Esophageal Squamous Cell Carcinoma	GRHL3	0.0448	1593	Esophagus -> Esophageal	ESCA	PMID: 33723286
Esophageal Squamous Cell Carcinoma	HOXA1	0.489	134	Esophagus -> Esophageal	ESCA	PMID: 33723286
Esophageal Squamous Cell Carcinoma	PITX1	0.1468	6361	Esophagus -> Esophageal	ESCA	PMID: 33723286
Esophageal Squamous Cell Carcinoma	TP63	0.2747	13495	Esophagus -> Esophageal	ESCA	PMID: 33723286
Esophageal Squamous Cell Carcinoma	FOXN1	0.0155	773	Esophagus -> Esophageal	ESCA	PMID: 33723286
Esophageal Squamous Cell Carcinoma	HES2	0.1066	2198	Esophagus -> Esophageal	ESCA	PMID: 33723286
Esophageal Squamous Cell Carcinoma	NHLH2	0.1993	16	Esophagus -> Esophageal	ESCA	PMID: 33723286
Esophageal Squamous Cell Carcinoma	ZNF556	0.0561	36	Esophagus -> Esophageal	ESCA	PMID: 33723286
Lung adenocarcinoma	TCF21	0.0027	168	Lung -> Lung	LUAD	PMID: 33723286
Lung adenocarcinoma	TBX5	0.0126	167	Lung -> Lung	LUAD	PMID: 33723286
Lung adenocarcinoma	EPAS1	0.0178	6222	Lung -> Lung	LUAD	PMID: 33723286
Lung adenocarcinoma	NKX2-1	0.0071	3463	Lung -> Lung	LUAD	PMID: 33723286
Lung adenocarcinoma	TBX2	0.1241	433	Lung -> Lung	LUAD	PMID: 33723286
Lung squamous cell carcinoma	TCF21	0.0003	29	Lung -> Lung	LUSC	PMID: 33723286
Lung squamous cell carcinoma	TBX5	0.0713	76	Lung -> Lung	LUSC	PMID: 33723286
Lung squamous cell carcinoma	EPAS1	0.0565	5284	Lung -> Lung	LUSC	PMID: 33723286
Lung squamous cell carcinoma	NKX2-1	0.0063	219	Lung -> Lung	LUSC	PMID: 33723286
Lung squamous cell carcinoma	TBX2	0.0668	266	Lung -> Lung	LUSC	PMID: 33723286
Stomach adenocarcinoma	FOXA3	0.0132	462	Stomach -> Stomach	STAD	PMID: 33723286
Stomach adenocarcinoma	HNF4G	0.0149	1637	Stomach -> Stomach	STAD	PMID: 33723286
Stomach adenocarcinoma	ONECUT2	0.0277	846	Stomach -> Stomach	STAD	PMID: 33723286
Uterine corpus endometrial carcinoma	SOX17	0.0002	5985	Uterus -> Uterine	UCEC	PMID: 33723286
Uterine corpus endometrial carcinoma	MSX1	1.6e-07	15563	Uterus -> Uterine	UCEC	PMID: 33723286
Uterine corpus endometrial carcinoma	HOXB3	0.0454	1047	Uterus -> Uterine	UCEC	PMID: 33723286
Uterine corpus endometrial carcinoma	DLX5	0.0036	3737	Uterus -> Uterine	UCEC	PMID: 33723286
Uterine corpus endometrial carcinoma	SP5	0.0146	82	Uterus -> Uterine	UCEC	PMID: 33723286
Uterine corpus endometrial carcinoma	MECOM	0.0729	3117	Uterus -> Uterine	UCEC	PMID: 33723286
Uterine corpus endometrial carcinoma	DLX6	0.1006	502	Uterus -> Uterine	UCEC	PMID: 33723286
Uterine corpus endometrial carcinoma	GATA2	0.1615	1526	Uterus -> Uterine	UCEC	PMID: 33723286
Uterine corpus endometrial carcinoma	HOXB6	0.0002	2852	Uterus -> Uterine	UCEC	PMID: 33723286
Uterine corpus endometrial carcinoma	HOXB8	0.2133	1172	Uterus -> Uterine	UCEC	PMID: 33723286
Uterine corpus endometrial carcinoma	HOXB4	0.0133	770	Uterus -> Uterine	UCEC	PMID: 33723286
Uterine corpus endometrial carcinoma	ELP3	0.0035	1657	Uterus -> Uterine	UCEC	PMID: 33723286
Uterine corpus endometrial carcinoma	ESR1	5.5e-07	3077	Uterus -> Uterine	UCEC	PMID: 33723286
