# Supplementary material for: Identifying Cancer Type-Specific Transcriptional Programs through Network Analysis
Source: Cancers (Basel). 2023 Aug 18;15(16):4167. doi: 10.3390/cancers15164167 (PMC10453000; doi:10.3390/cancers15164167)
Supplement: Supplementary file 1 [file cancers-15-04167-s001.zip › TableS2.xlsx]

## Sheet: TableS6
Table S2. Metatable for cancer expression datasets.
sample_id	sample_name	description1	description2	description3	description4	exp_id	file_name	description6
GSM277135	Adrenocortical Carcinoma 038	adrenal	adrenal	adrenal	adrenal	GSE10927	GSM277135.cel	non-blood
GSM277106	Adrenocortical Adenoma 064	adrenal	adrenal	adrenal	adrenal	GSE10927	GSM277106.cel	non-blood
GSM277137	Adrenocortical Carcinoma 042	adrenal	adrenal	adrenal	adrenal	GSE10927	GSM277137.cel	non-blood
GSM277154	Adrenocortical Carcinoma 103	adrenal	adrenal	adrenal	adrenal	GSE10927	GSM277154.cel	non-blood
GSM277119	Adrenocortical Adenoma 095	adrenal	adrenal	adrenal	adrenal	GSE10927	GSM277119.cel	non-blood
GSM277129	Adrenocortical Carcinoma 018	adrenal	adrenal	adrenal	adrenal	GSE10927	GSM277129.cel	non-blood
GSM277131	Adrenocortical Carcinoma 032	adrenal	adrenal	adrenal	adrenal	GSE10927	GSM277131.cel	non-blood
GSM277101	Adrenocortical Adenoma 022	adrenal	adrenal	adrenal	adrenal	GSE10927	GSM277101.cel	non-blood
GSM277100	Adrenocortical Adenoma 021	adrenal	adrenal	adrenal	adrenal	GSE10927	GSM277100.cel	non-blood
GSM277104	Adrenocortical Adenoma 040	adrenal	adrenal	adrenal	adrenal	GSE10927	GSM277104.cel	non-blood
GSM277124	Adrenocortical Carcinoma 011	adrenal	adrenal	adrenal	adrenal	GSE10927	GSM277124.cel	non-blood
GSM277127	Adrenocortical Carcinoma 016	adrenal	adrenal	adrenal	adrenal	GSE10927	GSM277127.cel	non-blood
GSM277126	Adrenocortical Carcinoma 014	adrenal	adrenal	adrenal	adrenal	GSE10927	GSM277126.cel	non-blood
GSM277121	Adrenocortical Adenoma 029	adrenal	adrenal	adrenal	adrenal	GSE10927	GSM277121.cel	non-blood
GSM277120	Adrenocortical Adenoma 099	adrenal	adrenal	adrenal	adrenal	GSE10927	GSM277120.cel	non-blood
GSM277123	Adrenocortical Carcinoma 008	adrenal	adrenal	adrenal	adrenal	GSE10927	GSM277123.cel	non-blood
GSM277122	Adrenocortical Carcinoma 001	adrenal	adrenal	adrenal	adrenal	GSE10927	GSM277122.cel	non-blood
GSM277147	Adrenocortical Carcinoma 058	adrenal	adrenal	adrenal	adrenal	GSE10927	GSM277147.cel	non-blood
GSM277146	Adrenocortical Carcinoma 057	adrenal	adrenal	adrenal	adrenal	GSE10927	GSM277146.cel	non-blood
GSM277145	Adrenocortical Carcinoma 056	adrenal	adrenal	adrenal	adrenal	GSE10927	GSM277145.cel	non-blood
GSM277144	Adrenocortical Carcinoma 055	adrenal	adrenal	adrenal	adrenal	GSE10927	GSM277144.cel	non-blood
GSM277143	Adrenocortical Carcinoma 054	adrenal	adrenal	adrenal	adrenal	GSE10927	GSM277143.cel	non-blood
GSM277142	Adrenocortical Carcinoma 053	adrenal	adrenal	adrenal	adrenal	GSE10927	GSM277142.cel	non-blood
GSM277141	Adrenocortical Carcinoma 051	adrenal	adrenal	adrenal	adrenal	GSE10927	GSM277141.cel	non-blood
GSM277140	Adrenocortical Carcinoma 048	adrenal	adrenal	adrenal	adrenal	GSE10927	GSM277140.cel	non-blood
GSM277149	Adrenocortical Carcinoma 089	adrenal	adrenal	adrenal	adrenal	GSE10927	GSM277149.cel	non-blood
GSM277148	Adrenocortical Carcinoma 084	adrenal	adrenal	adrenal	adrenal	GSE10927	GSM277148.cel	non-blood
GSM277103	Adrenocortical Adenoma 030	adrenal	adrenal	adrenal	adrenal	GSE10927	GSM277103.cel	non-blood
GSM277102	Adrenocortical Adenoma 028	adrenal	adrenal	adrenal	adrenal	GSE10927	GSM277102.cel	non-blood
GSM277139	Adrenocortical Carcinoma 047	adrenal	adrenal	adrenal	adrenal	GSE10927	GSM277139.cel	non-blood
GSM277112	Adrenocortical Adenoma 075	adrenal	adrenal	adrenal	adrenal	GSE10927	GSM277112.cel	non-blood
GSM277108	Adrenocortical Adenoma 068	adrenal	adrenal	adrenal	adrenal	GSE10927	GSM277108.cel	non-blood
GSM277125	Adrenocortical Carcinoma 013	adrenal	adrenal	adrenal	adrenal	GSE10927	GSM277125.cel	non-blood
GSM277107	Adrenocortical Adenoma 065	adrenal	adrenal	adrenal	adrenal	GSE10927	GSM277107.cel	non-blood
GSM277128	Adrenocortical Carcinoma 017	adrenal	adrenal	adrenal	adrenal	GSE10927	GSM277128.cel	non-blood
GSM277114	Adrenocortical Adenoma 078	adrenal	adrenal	adrenal	adrenal	GSE10927	GSM277114.cel	non-blood
GSM277115	Adrenocortical Adenoma 079	adrenal	adrenal	adrenal	adrenal	GSE10927	GSM277115.cel	non-blood
GSM277116	Adrenocortical Adenoma 080	adrenal	adrenal	adrenal	adrenal	GSE10927	GSM277116.cel	non-blood
GSM277117	Adrenocortical Adenoma 081	adrenal	adrenal	adrenal	adrenal	GSE10927	GSM277117.cel	non-blood
GSM277110	Adrenocortical Adenoma 071	adrenal	adrenal	adrenal	adrenal	GSE10927	GSM277110.cel	non-blood
GSM277105	Adrenocortical Adenoma 059	adrenal	adrenal	adrenal	adrenal	GSE10927	GSM277105.cel	non-blood
GSM277138	Adrenocortical Carcinoma 046	adrenal	adrenal	adrenal	adrenal	GSE10927	GSM277138.cel	non-blood
GSM277113	Adrenocortical Adenoma 077	adrenal	adrenal	adrenal	adrenal	GSE10927	GSM277113.cel	non-blood
GSM277150	Adrenocortical Carcinoma 094	adrenal	adrenal	adrenal	adrenal	GSE10927	GSM277150.cel	non-blood
GSM277151	Adrenocortical Carcinoma 098	adrenal	adrenal	adrenal	adrenal	GSE10927	GSM277151.cel	non-blood
GSM277152	Adrenocortical Carcinoma 101	adrenal	adrenal	adrenal	adrenal	GSE10927	GSM277152.cel	non-blood
GSM277153	Adrenocortical Carcinoma 102	adrenal	adrenal	adrenal	adrenal	GSE10927	GSM277153.cel	non-blood
GSM277118	Adrenocortical Adenoma 082	adrenal	adrenal	adrenal	adrenal	GSE10927	GSM277118.cel	non-blood
GSM277133	Adrenocortical Carcinoma 034	adrenal	adrenal	adrenal	adrenal	GSE10927	GSM277133.cel	non-blood
GSM277130	Adrenocortical Carcinoma 019	adrenal	adrenal	adrenal	adrenal	GSE10927	GSM277130.cel	non-blood
GSM277111	Adrenocortical Adenoma 072	adrenal	adrenal	adrenal	adrenal	GSE10927	GSM277111.cel	non-blood
GSM277136	Adrenocortical Carcinoma 039	adrenal	adrenal	adrenal	adrenal	GSE10927	GSM277136.cel	non-blood
GSM277109	Adrenocortical Adenoma 070	adrenal	adrenal	adrenal	adrenal	GSE10927	GSM277109.cel	non-blood
GSM277132	Adrenocortical Carcinoma 033	adrenal	adrenal	adrenal	adrenal	GSE10927	GSM277132.cel	non-blood
GSM277134	Adrenocortical Carcinoma 035	adrenal	adrenal	adrenal	adrenal	GSE10927	GSM277134.cel	non-blood
GSM310460	Adrenocortical adenoma ACA_2	adrenal	adrenal	adrenal	adrenal	GSE12368	GSM310460.cel	non-blood
GSM310461	Adrenocortical adenoma ACA_3	adrenal	adrenal	adrenal	adrenal	GSE12368	GSM310461.cel	non-blood
GSM310462	Adrenocortical adenoma ACA_4	adrenal	adrenal	adrenal	adrenal	GSE12368	GSM310462.cel	non-blood
GSM310463	Adrenocortical adenoma ACA_5	adrenal	adrenal	adrenal	adrenal	GSE12368	GSM310463.cel	non-blood
GSM310464	Adrenocortical adenoma ACA_6	adrenal	adrenal	adrenal	adrenal	GSE12368	GSM310464.cel	non-blood
GSM310465	Adrenocortical adenoma ACA_7	adrenal	adrenal	adrenal	adrenal	GSE12368	GSM310465.cel	non-blood
GSM310466	Adrenocortical adenoma ACA_8	adrenal	adrenal	adrenal	adrenal	GSE12368	GSM310466.cel	non-blood
GSM310467	Adrenocortical adenoma ACA_9	adrenal	adrenal	adrenal	adrenal	GSE12368	GSM310467.cel	non-blood
GSM310468	Adrenocortical adenoma ACA_10	adrenal	adrenal	adrenal	adrenal	GSE12368	GSM310468.cel	non-blood
GSM310469	Adrenocortical adenoma ACA_11	adrenal	adrenal	adrenal	adrenal	GSE12368	GSM310469.cel	non-blood
GSM310481	Adrenocortical carcinoma ACC_7	adrenal	adrenal	adrenal	adrenal	GSE12368	GSM310481.cel	non-blood
GSM310459	Adrenocortical adenoma ACA_1	adrenal	adrenal	adrenal	adrenal	GSE12368	GSM310459.cel	non-blood
GSM310479	Adrenocortical carcinoma ACC_5	adrenal	adrenal	adrenal	adrenal	GSE12368	GSM310479.cel	non-blood
GSM310478	Adrenocortical carcinoma ACC_4	adrenal	adrenal	adrenal	adrenal	GSE12368	GSM310478.cel	non-blood
GSM310477	Adrenocortical carcinoma ACC_3	adrenal	adrenal	adrenal	adrenal	GSE12368	GSM310477.cel	non-blood
GSM310476	Adrenocortical carcinoma ACC_2	adrenal	adrenal	adrenal	adrenal	GSE12368	GSM310476.cel	non-blood
GSM310475	Adrenocortical carcinoma ACC_1	adrenal	adrenal	adrenal	adrenal	GSE12368	GSM310475.cel	non-blood
GSM310474	Adrenocortical adenoma ACA_16	adrenal	adrenal	adrenal	adrenal	GSE12368	GSM310474.cel	non-blood
GSM310473	Adrenocortical adenoma ACA_15	adrenal	adrenal	adrenal	adrenal	GSE12368	GSM310473.cel	non-blood
GSM310472	Adrenocortical adenoma ACA_14	adrenal	adrenal	adrenal	adrenal	GSE12368	GSM310472.cel	non-blood
GSM310471	Adrenocortical adenoma ACA_13	adrenal	adrenal	adrenal	adrenal	GSE12368	GSM310471.cel	non-blood
GSM310470	Adrenocortical adenoma ACA_12	adrenal	adrenal	adrenal	adrenal	GSE12368	GSM310470.cel	non-blood
GSM310486	Adrenocortical carcinoma ACC_12	adrenal	adrenal	adrenal	adrenal	GSE12368	GSM310486.cel	non-blood
GSM310484	Adrenocortical carcinoma ACC_10	adrenal	adrenal	adrenal	adrenal	GSE12368	GSM310484.cel	non-blood
GSM310485	Adrenocortical carcinoma ACC_11	adrenal	adrenal	adrenal	adrenal	GSE12368	GSM310485.cel	non-blood
GSM310482	Adrenocortical carcinoma ACC_8	adrenal	adrenal	adrenal	adrenal	GSE12368	GSM310482.cel	non-blood
GSM310483	Adrenocortical carcinoma ACC_9	adrenal	adrenal	adrenal	adrenal	GSE12368	GSM310483.cel	non-blood
GSM310480	Adrenocortical carcinoma ACC_6	adrenal	adrenal	adrenal	adrenal	GSE12368	GSM310480.cel	non-blood
GSM825378	Adrenocortical Adenoma 028 [ACA]	adrenal	adrenal	adrenal	adrenal	GSE33371	GSM825378.cel	non-blood
GSM825391	Adrenocortical Adenoma 021 [ACA]	adrenal	adrenal	adrenal	adrenal	GSE33371	GSM825391.cel	non-blood
GSM825406	Adrenocortical Carcinoma 034 [ACC]	adrenal	adrenal	adrenal	adrenal	GSE33371	GSM825406.cel	non-blood
GSM825417	Adrenocortical Carcinoma 001 [ACC]	adrenal	adrenal	adrenal	adrenal	GSE33371	GSM825417.cel	non-blood
GSM825399	Adrenocortical Carcinoma 016 [ACC]	adrenal	adrenal	adrenal	adrenal	GSE33371	GSM825399.cel	non-blood
GSM825395	Adrenocortical Adenoma 075 [ACA]	adrenal	adrenal	adrenal	adrenal	GSE33371	GSM825395.cel	non-blood
GSM825394	Adrenocortical Adenoma 070 [ACA]	adrenal	adrenal	adrenal	adrenal	GSE33371	GSM825394.cel	non-blood
GSM825383	Adrenocortical Adenoma 064 [ACA]	adrenal	adrenal	adrenal	adrenal	GSE33371	GSM825383.cel	non-blood
GSM825407	Adrenocortical Carcinoma 089 [ACC]	adrenal	adrenal	adrenal	adrenal	GSE33371	GSM825407.cel	non-blood
GSM825404	Adrenocortical Carcinoma 103 [ACC]	adrenal	adrenal	adrenal	adrenal	GSE33371	GSM825404.cel	non-blood
GSM825379	Adrenocortical Adenoma 029 [ACA]	adrenal	adrenal	adrenal	adrenal	GSE33371	GSM825379.cel	non-blood
GSM825377	Adrenocortical Adenoma 022 [ACA]	adrenal	adrenal	adrenal	adrenal	GSE33371	GSM825377.cel	non-blood
GSM825424	Adrenocortical Carcinoma 057 [ACC]	adrenal	adrenal	adrenal	adrenal	GSE33371	GSM825424.cel	non-blood
GSM825393	Adrenocortical Adenoma 065 [ACA]	adrenal	adrenal	adrenal	adrenal	GSE33371	GSM825393.cel	non-blood
GSM825392	Adrenocortical Adenoma 095 [ACA]	adrenal	adrenal	adrenal	adrenal	GSE33371	GSM825392.cel	non-blood
GSM825416	Adrenocortical Carcinoma 019 [ACC]	adrenal	adrenal	adrenal	adrenal	GSE33371	GSM825416.cel	non-blood
GSM825390	Adrenocortical Adenoma 082 [ACA]	adrenal	adrenal	adrenal	adrenal	GSE33371	GSM825390.cel	non-blood
GSM825410	Adrenocortical Carcinoma 101 [ACC]	adrenal	adrenal	adrenal	adrenal	GSE33371	GSM825410.cel	non-blood
GSM825411	Adrenocortical Carcinoma 035 [ACC]	adrenal	adrenal	adrenal	adrenal	GSE33371	GSM825411.cel	non-blood
GSM825412	Adrenocortical Carcinoma 018 [ACC]	adrenal	adrenal	adrenal	adrenal	GSE33371	GSM825412.cel	non-blood
GSM825413	Adrenocortical Carcinoma 058 [ACC]	adrenal	adrenal	adrenal	adrenal	GSE33371	GSM825413.cel	non-blood
GSM825387	Adrenocortical Adenoma 078 [ACA]	adrenal	adrenal	adrenal	adrenal	GSE33371	GSM825387.cel	non-blood
GSM825430	Adrenocortical Carcinoma 038 [ACC]	adrenal	adrenal	adrenal	adrenal	GSE33371	GSM825430.cel	non-blood
GSM825414	Adrenocortical Carcinoma 048 [ACC]	adrenal	adrenal	adrenal	adrenal	GSE33371	GSM825414.cel	non-blood
GSM825397	Adrenocortical Adenoma 081 [ACA]	adrenal	adrenal	adrenal	adrenal	GSE33371	GSM825397.cel	non-blood
GSM825402	Adrenocortical Carcinoma 011 [ACC]	adrenal	adrenal	adrenal	adrenal	GSE33371	GSM825402.cel	non-blood
GSM825422	Adrenocortical Carcinoma 102 [ACC]	adrenal	adrenal	adrenal	adrenal	GSE33371	GSM825422.cel	non-blood
GSM825398	Adrenocortical Adenoma 099 [ACA]	adrenal	adrenal	adrenal	adrenal	GSE33371	GSM825398.cel	non-blood
GSM825431	Adrenocortical Carcinoma 047 [ACC]	adrenal	adrenal	adrenal	adrenal	GSE33371	GSM825431.cel	non-blood
GSM825418	Adrenocortical Carcinoma 033 [ACC]	adrenal	adrenal	adrenal	adrenal	GSE33371	GSM825418.cel	non-blood
GSM825405	Adrenocortical Carcinoma 032 [ACC]	adrenal	adrenal	adrenal	adrenal	GSE33371	GSM825405.cel	non-blood
GSM825396	Adrenocortical Adenoma 077 [ACA]	adrenal	adrenal	adrenal	adrenal	GSE33371	GSM825396.cel	non-blood
GSM825409	Adrenocortical Carcinoma 053 [ACC]	adrenal	adrenal	adrenal	adrenal	GSE33371	GSM825409.cel	non-blood
GSM825408	Adrenocortical Carcinoma 013 [ACC]	adrenal	adrenal	adrenal	adrenal	GSE33371	GSM825408.cel	non-blood
GSM825388	Adrenocortical Adenoma 079 [ACA]	adrenal	adrenal	adrenal	adrenal	GSE33371	GSM825388.cel	non-blood
GSM825389	Adrenocortical Adenoma 080 [ACA]	adrenal	adrenal	adrenal	adrenal	GSE33371	GSM825389.cel	non-blood
GSM825419	Adrenocortical Carcinoma 056 [ACC]	adrenal	adrenal	adrenal	adrenal	GSE33371	GSM825419.cel	non-blood
GSM825403	Adrenocortical Carcinoma 084 [ACC]	adrenal	adrenal	adrenal	adrenal	GSE33371	GSM825403.cel	non-blood
GSM825385	Adrenocortical Adenoma 071 [ACA]	adrenal	adrenal	adrenal	adrenal	GSE33371	GSM825385.cel	non-blood
GSM825386	Adrenocortical Adenoma 072 [ACA]	adrenal	adrenal	adrenal	adrenal	GSE33371	GSM825386.cel	non-blood
GSM825400	Adrenocortical Carcinoma 098 [ACC]	adrenal	adrenal	adrenal	adrenal	GSE33371	GSM825400.cel	non-blood
GSM825380	Adrenocortical Adenoma 030 [ACA]	adrenal	adrenal	adrenal	adrenal	GSE33371	GSM825380.cel	non-blood
GSM825381	Adrenocortical Adenoma 040 [ACA]	adrenal	adrenal	adrenal	adrenal	GSE33371	GSM825381.cel	non-blood
GSM825382	Adrenocortical Adenoma 059 [ACA]	adrenal	adrenal	adrenal	adrenal	GSE33371	GSM825382.cel	non-blood
GSM825425	Adrenocortical Carcinoma 055 [ACC]	adrenal	adrenal	adrenal	adrenal	GSE33371	GSM825425.cel	non-blood
GSM825384	Adrenocortical Adenoma 068 [ACA]	adrenal	adrenal	adrenal	adrenal	GSE33371	GSM825384.cel	non-blood
GSM825427	Adrenocortical Carcinoma 051 [ACC]	adrenal	adrenal	adrenal	adrenal	GSE33371	GSM825427.cel	non-blood
GSM825426	Adrenocortical Carcinoma 039 [ACC]	adrenal	adrenal	adrenal	adrenal	GSE33371	GSM825426.cel	non-blood
GSM825421	Adrenocortical Carcinoma 046 [ACC]	adrenal	adrenal	adrenal	adrenal	GSE33371	GSM825421.cel	non-blood
GSM825420	Adrenocortical Carcinoma 094 [ACC]	adrenal	adrenal	adrenal	adrenal	GSE33371	GSM825420.cel	non-blood
GSM825423	Adrenocortical Carcinoma 042 [ACC]	adrenal	adrenal	adrenal	adrenal	GSE33371	GSM825423.cel	non-blood
GSM825415	Adrenocortical Carcinoma 054 [ACC]	adrenal	adrenal	adrenal	adrenal	GSE33371	GSM825415.cel	non-blood
GSM825429	Adrenocortical Carcinoma 017 [ACC]	adrenal	adrenal	adrenal	adrenal	GSE33371	GSM825429.cel	non-blood
GSM825401	Adrenocortical Carcinoma 008 [ACC]	adrenal	adrenal	adrenal	adrenal	GSE33371	GSM825401.cel	non-blood
GSM825428	Adrenocortical Carcinoma 014 [ACC]	adrenal	adrenal	adrenal	adrenal	GSE33371	GSM825428.cel	non-blood
GSM213197	H295R _Control_rep3	adrenal	adrenal	adrenal	adrenal	GSE8588	GSM213197.cel	non-blood
GSM213194	H295R _Control_rep2	adrenal	adrenal	adrenal	adrenal	GSE8588	GSM213194.cel	non-blood
GSM213193	H295R _Control_rep1	adrenal	adrenal	adrenal	adrenal	GSE8588	GSM213193.cel	non-blood
GSM213199	H295R _2OHBDE47_rep1	adrenal	adrenal	adrenal	adrenal	GSE8588	GSM213199.cel	non-blood
GSM213204	H295R _2OHBDE85_rep1	adrenal	adrenal	adrenal	adrenal	GSE8588	GSM213204.cel	non-blood
GSM213205	H295R _2OHBDE85_rep2	adrenal	adrenal	adrenal	adrenal	GSE8588	GSM213205.cel	non-blood
GSM213210	H295R _2OHBDE85_rep3	adrenal	adrenal	adrenal	adrenal	GSE8588	GSM213210.cel	non-blood
GSM213200	H295R _2OHBDE47_rep2	adrenal	adrenal	adrenal	adrenal	GSE8588	GSM213200.cel	non-blood
GSM213201	H295R _2OHBDE47_rep3	adrenal	adrenal	adrenal	adrenal	GSE8588	GSM213201.cel	non-blood
GSM1094076	Adrenocortical Carcinoma, ACC-134 [Affymetrix]	adrenal	adrenal	adrenal	adrenal	GSE19750	GSM1094076.cel	non-blood
GSM1094077	Adrenocortical Carcinoma, ACC-136 [Affymetrix]	adrenal	adrenal	adrenal	adrenal	GSE19750	GSM1094077.cel	non-blood
GSM1094074	Adrenocortical Carcinoma, ACC-129 [Affymetrix]	adrenal	adrenal	adrenal	adrenal	GSE19750	GSM1094074.cel	non-blood
GSM1094075	Adrenocortical Carcinoma, ACC-132 [Affymetrix]	adrenal	adrenal	adrenal	adrenal	GSE19750	GSM1094075.cel	non-blood
GSM1094072	Adrenocortical Carcinoma, ACC-118 [Affymetrix]	adrenal	adrenal	adrenal	adrenal	GSE19750	GSM1094072.cel	non-blood
GSM1094073	Adrenocortical Carcinoma, ACC-123 [Affymetrix]	adrenal	adrenal	adrenal	adrenal	GSE19750	GSM1094073.cel	non-blood
GSM1094070	Adrenocortical Carcinoma, ACC-115 [Affymetrix]	adrenal	adrenal	adrenal	adrenal	GSE19750	GSM1094070.cel	non-blood
GSM1094071	Adrenocortical Carcinoma, ACC-117 [Affymetrix]	adrenal	adrenal	adrenal	adrenal	GSE19750	GSM1094071.cel	non-blood
GSM1094078	Adrenocortical Carcinoma, ACC-140 [Affymetrix]	adrenal	adrenal	adrenal	adrenal	GSE19750	GSM1094078.cel	non-blood
GSM1094079	Adrenocortical Carcinoma, ACC-149 [Affymetrix]	adrenal	adrenal	adrenal	adrenal	GSE19750	GSM1094079.cel	non-blood
GSM493265	Adrenocortical Carcinoma, ACC-MPI3 [Affymetrix]	adrenal	adrenal	adrenal	adrenal	GSE19750	GSM493265.cel	non-blood
GSM493272	Adrenocortical Carcinoma, ACC-MPI1 [Affymetrix]	adrenal	adrenal	adrenal	adrenal	GSE19750	GSM493272.cel	non-blood
GSM493259	Adrenocortical Carcinoma, ACC-13 [Affymetrix]	adrenal	adrenal	adrenal	adrenal	GSE19750	GSM493259.cel	non-blood
GSM493258	Adrenocortical Carcinoma, ACC-12 [Affymetrix]	adrenal	adrenal	adrenal	adrenal	GSE19750	GSM493258.cel	non-blood
GSM493271	Adrenocortical Carcinoma, ACC-4 [Affymetrix]	adrenal	adrenal	adrenal	adrenal	GSE19750	GSM493271.cel	non-blood
GSM493256	Adrenocortical Carcinoma, ACC-8 [Affymetrix]	adrenal	adrenal	adrenal	adrenal	GSE19750	GSM493256.cel	non-blood
GSM493255	Adrenocortical Carcinoma, ACC-5 [Affymetrix]	adrenal	adrenal	adrenal	adrenal	GSE19750	GSM493255.cel	non-blood
GSM1094080	Adrenocortical Carcinoma, ACC-150 [Affymetrix]	adrenal	adrenal	adrenal	adrenal	GSE19750	GSM1094080.cel	non-blood
GSM1094064	Adrenocortical Carcinoma, ACC-59 [Affymetrix]	adrenal	adrenal	adrenal	adrenal	GSE19750	GSM1094064.cel	non-blood
GSM1094065	Adrenocortical Carcinoma, ACC-61 [Affymetrix]	adrenal	adrenal	adrenal	adrenal	GSE19750	GSM1094065.cel	non-blood
GSM1094067	Adrenocortical Carcinoma, ACC-85 [Affymetrix]	adrenal	adrenal	adrenal	adrenal	GSE19750	GSM1094067.cel	non-blood
GSM1094066	Adrenocortical Carcinoma, ACC-84 [Affymetrix]	adrenal	adrenal	adrenal	adrenal	GSE19750	GSM1094066.cel	non-blood
GSM1094061	Adrenocortical Carcinoma, ACC-47 [Affymetrix]	adrenal	adrenal	adrenal	adrenal	GSE19750	GSM1094061.cel	non-blood
GSM1094060	Adrenocortical Carcinoma, ACC-45 [Affymetrix]	adrenal	adrenal	adrenal	adrenal	GSE19750	GSM1094060.cel	non-blood
GSM1094063	Adrenocortical Carcinoma, ACC-51 [Affymetrix]	adrenal	adrenal	adrenal	adrenal	GSE19750	GSM1094063.cel	non-blood
GSM1094062	Adrenocortical Carcinoma, ACC-48 [Affymetrix]	adrenal	adrenal	adrenal	adrenal	GSE19750	GSM1094062.cel	non-blood
GSM1094059	Adrenocortical Carcinoma, ACC-35 [Affymetrix]	adrenal	adrenal	adrenal	adrenal	GSE19750	GSM1094059.cel	non-blood
GSM1094069	Adrenocortical Carcinoma, ACC-114 [Affymetrix]	adrenal	adrenal	adrenal	adrenal	GSE19750	GSM1094069.cel	non-blood
GSM1094068	Adrenocortical Carcinoma, ACC-112 [Affymetrix]	adrenal	adrenal	adrenal	adrenal	GSE19750	GSM1094068.cel	non-blood
GSM493268	Adrenocortical Carcinoma, ACC-23 [Affymetrix]	adrenal	adrenal	adrenal	adrenal	GSE19750	GSM493268.cel	non-blood
GSM493269	Adrenocortical Carcinoma, ACC-27 [Affymetrix]	adrenal	adrenal	adrenal	adrenal	GSE19750	GSM493269.cel	non-blood
GSM493262	Adrenocortical Carcinoma, ACC-21 [Affymetrix]	adrenal	adrenal	adrenal	adrenal	GSE19750	GSM493262.cel	non-blood
GSM493263	Adrenocortical Carcinoma, ACC-26 [Affymetrix]	adrenal	adrenal	adrenal	adrenal	GSE19750	GSM493263.cel	non-blood
GSM493260	Adrenocortical Carcinoma, ACC-17 [Affymetrix]	adrenal	adrenal	adrenal	adrenal	GSE19750	GSM493260.cel	non-blood
GSM493261	Adrenocortical Carcinoma, ACC-19 [Affymetrix]	adrenal	adrenal	adrenal	adrenal	GSE19750	GSM493261.cel	non-blood
GSM493266	Adrenocortical Carcinoma, ACC-11 [Affymetrix]	adrenal	adrenal	adrenal	adrenal	GSE19750	GSM493266.cel	non-blood
GSM493267	Adrenocortical Carcinoma, ACC-22 [Affymetrix]	adrenal	adrenal	adrenal	adrenal	GSE19750	GSM493267.cel	non-blood
GSM493264	Adrenocortical Carcinoma, ACC-9 [Affymetrix]	adrenal	adrenal	adrenal	adrenal	GSE19750	GSM493264.cel	non-blood
GSM1094058	Adrenocortical Carcinoma, ACC-32 [Affymetrix]	adrenal	adrenal	adrenal	adrenal	GSE19750	GSM1094058.cel	non-blood
GSM493257	Adrenocortical Carcinoma, ACC-10 [Affymetrix]	adrenal	adrenal	adrenal	adrenal	GSE19750	GSM493257.cel	non-blood
GSM493270	Adrenocortical Carcinoma, ACC-28 [Affymetrix]	adrenal	adrenal	adrenal	adrenal	GSE19750	GSM493270.cel	non-blood
GSM493273	Adrenocortical Carcinoma, ACC-MPI2 [Affymetrix]	adrenal	adrenal	adrenal	adrenal	GSE19750	GSM493273.cel	non-blood
GSM1094056	Adrenocortical Carcinoma, ACC-30 [Affymetrix]	adrenal	adrenal	adrenal	adrenal	GSE19750	GSM1094056.cel	non-blood
GSM1094057	Adrenocortical Carcinoma, ACC-31 [Affymetrix]	adrenal	adrenal	adrenal	adrenal	GSE19750	GSM1094057.cel	non-blood
GSM286041	12hr 2	breast	breast	breast	breast	GSE11324	GSM286041.cel	non-blood
GSM286040	12hr 1_redo2	breast	breast	breast	breast	GSE11324	GSM286040.cel	non-blood
GSM286039	6hr 3	breast	breast	breast	breast	GSE11324	GSM286039.cel	non-blood
GSM286038	6hr 2	breast	breast	breast	breast	GSE11324	GSM286038.cel	non-blood
GSM286037	6hr 1	breast	breast	breast	breast	GSE11324	GSM286037.cel	non-blood
GSM286036	3hr 3	breast	breast	breast	breast	GSE11324	GSM286036.cel	non-blood
GSM286035	3hr 2	breast	breast	breast	breast	GSE11324	GSM286035.cel	non-blood
GSM286034	3hr 1	breast	breast	breast	breast	GSE11324	GSM286034.cel	non-blood
GSM286033	0hr 3	breast	breast	breast	breast	GSE11324	GSM286033.cel	non-blood
GSM286032	0hr 2	breast	breast	breast	breast	GSE11324	GSM286032.cel	non-blood
GSM286031	0hr 1	breast	breast	breast	breast	GSE11324	GSM286031.cel	non-blood
GSM286042	12hr 3	breast	breast	breast	breast	GSE11324	GSM286042.cel	non-blood
GSM308269	Primary breast cancer, sample 14	breast	breast	breast	breast	GSE12276	GSM308269.cel	non-blood
GSM308268	Primary breast cancer, sample 13	breast	breast	breast	breast	GSE12276	GSM308268.cel	non-blood
GSM308263	Primary breast cancer, sample 8	breast	breast	breast	breast	GSE12276	GSM308263.cel	non-blood
GSM308262	Primary breast cancer, sample 7	breast	breast	breast	breast	GSE12276	GSM308262.cel	non-blood
GSM308261	Primary breast cancer, sample 6	breast	breast	breast	breast	GSE12276	GSM308261.cel	non-blood
GSM308260	Primary breast cancer, sample 5	breast	breast	breast	breast	GSE12276	GSM308260.cel	non-blood
GSM308267	Primary breast cancer, sample 12	breast	breast	breast	breast	GSE12276	GSM308267.cel	non-blood
GSM308266	Primary breast cancer, sample 11	breast	breast	breast	breast	GSE12276	GSM308266.cel	non-blood
GSM308265	Primary breast cancer, sample 10	breast	breast	breast	breast	GSE12276	GSM308265.cel	non-blood
GSM308264	Primary breast cancer, sample 9	breast	breast	breast	breast	GSE12276	GSM308264.cel	non-blood
GSM308300	Primary breast cancer, sample 45	breast	breast	breast	breast	GSE12276	GSM308300.cel	non-blood
GSM308301	Primary breast cancer, sample 46	breast	breast	breast	breast	GSE12276	GSM308301.cel	non-blood
GSM308302	Primary breast cancer, sample 47	breast	breast	breast	breast	GSE12276	GSM308302.cel	non-blood
GSM308303	Primary breast cancer, sample 48	breast	breast	breast	breast	GSE12276	GSM308303.cel	non-blood
GSM308304	Primary breast cancer, sample 49	breast	breast	breast	breast	GSE12276	GSM308304.cel	non-blood
GSM308305	Primary breast cancer, sample 50	breast	breast	breast	breast	GSE12276	GSM308305.cel	non-blood
GSM308306	Primary breast cancer, sample 51	breast	breast	breast	breast	GSE12276	GSM308306.cel	non-blood
GSM308307	Primary breast cancer, sample 52	breast	breast	breast	breast	GSE12276	GSM308307.cel	non-blood
GSM308308	Primary breast cancer, sample 53	breast	breast	breast	breast	GSE12276	GSM308308.cel	non-blood
GSM308309	Primary breast cancer, sample 54	breast	breast	breast	breast	GSE12276	GSM308309.cel	non-blood
GSM308344	Primary breast cancer, sample 88	breast	breast	breast	breast	GSE12276	GSM308344.cel	non-blood
GSM308358	Primary breast cancer, sample 102	breast	breast	breast	breast	GSE12276	GSM308358.cel	non-blood
GSM308433	Primary breast cancer, sample 177	breast	breast	breast	breast	GSE12276	GSM308433.cel	non-blood
GSM308430	Primary breast cancer, sample 174	breast	breast	breast	breast	GSE12276	GSM308430.cel	non-blood
GSM308347	Primary breast cancer, sample 91	breast	breast	breast	breast	GSE12276	GSM308347.cel	non-blood
GSM308278	Primary breast cancer, sample 23	breast	breast	breast	breast	GSE12276	GSM308278.cel	non-blood
GSM308279	Primary breast cancer, sample 24	breast	breast	breast	breast	GSE12276	GSM308279.cel	non-blood
GSM308274	Primary breast cancer, sample 19	breast	breast	breast	breast	GSE12276	GSM308274.cel	non-blood
GSM308275	Primary breast cancer, sample 20	breast	breast	breast	breast	GSE12276	GSM308275.cel	non-blood
GSM308276	Primary breast cancer, sample 21	breast	breast	breast	breast	GSE12276	GSM308276.cel	non-blood
GSM308277	Primary breast cancer, sample 22	breast	breast	breast	breast	GSE12276	GSM308277.cel	non-blood
GSM308270	Primary breast cancer, sample 15	breast	breast	breast	breast	GSE12276	GSM308270.cel	non-blood
GSM308271	Primary breast cancer, sample 16	breast	breast	breast	breast	GSE12276	GSM308271.cel	non-blood
GSM308272	Primary breast cancer, sample 17	breast	breast	breast	breast	GSE12276	GSM308272.cel	non-blood
GSM308341	Primary breast cancer, sample 85	breast	breast	breast	breast	GSE12276	GSM308341.cel	non-blood
GSM308375	Primary breast cancer, sample 119	breast	breast	breast	breast	GSE12276	GSM308375.cel	non-blood
GSM308374	Primary breast cancer, sample 118	breast	breast	breast	breast	GSE12276	GSM308374.cel	non-blood
GSM308377	Primary breast cancer, sample 121	breast	breast	breast	breast	GSE12276	GSM308377.cel	non-blood
GSM308376	Primary breast cancer, sample 120	breast	breast	breast	breast	GSE12276	GSM308376.cel	non-blood
GSM308371	Primary breast cancer, sample 115	breast	breast	breast	breast	GSE12276	GSM308371.cel	non-blood
GSM308342	Primary breast cancer, sample 86	breast	breast	breast	breast	GSE12276	GSM308342.cel	non-blood
GSM308373	Primary breast cancer, sample 117	breast	breast	breast	breast	GSE12276	GSM308373.cel	non-blood
GSM308372	Primary breast cancer, sample 116	breast	breast	breast	breast	GSE12276	GSM308372.cel	non-blood
GSM308298	Primary breast cancer, sample 43	breast	breast	breast	breast	GSE12276	GSM308298.cel	non-blood
GSM308435	Primary breast cancer, sample 179	breast	breast	breast	breast	GSE12276	GSM308435.cel	non-blood
GSM308379	Primary breast cancer, sample 123	breast	breast	breast	breast	GSE12276	GSM308379.cel	non-blood
GSM308378	Primary breast cancer, sample 122	breast	breast	breast	breast	GSE12276	GSM308378.cel	non-blood
GSM308388	Primary breast cancer, sample 132	breast	breast	breast	breast	GSE12276	GSM308388.cel	non-blood
GSM308389	Primary breast cancer, sample 133	breast	breast	breast	breast	GSE12276	GSM308389.cel	non-blood
GSM308380	Primary breast cancer, sample 124	breast	breast	breast	breast	GSE12276	GSM308380.cel	non-blood
GSM308381	Primary breast cancer, sample 125	breast	breast	breast	breast	GSE12276	GSM308381.cel	non-blood
GSM308382	Primary breast cancer, sample 126	breast	breast	breast	breast	GSE12276	GSM308382.cel	non-blood
GSM308383	Primary breast cancer, sample 127	breast	breast	breast	breast	GSE12276	GSM308383.cel	non-blood
GSM308384	Primary breast cancer, sample 128	breast	breast	breast	breast	GSE12276	GSM308384.cel	non-blood
GSM308385	Primary breast cancer, sample 129	breast	breast	breast	breast	GSE12276	GSM308385.cel	non-blood
GSM308386	Primary breast cancer, sample 130	breast	breast	breast	breast	GSE12276	GSM308386.cel	non-blood
GSM308387	Primary breast cancer, sample 131	breast	breast	breast	breast	GSE12276	GSM308387.cel	non-blood
GSM308281	Primary breast cancer, sample 26	breast	breast	breast	breast	GSE12276	GSM308281.cel	non-blood
GSM308280	Primary breast cancer, sample 25	breast	breast	breast	breast	GSE12276	GSM308280.cel	non-blood
GSM308283	Primary breast cancer, sample 28	breast	breast	breast	breast	GSE12276	GSM308283.cel	non-blood
GSM308282	Primary breast cancer, sample 27	breast	breast	breast	breast	GSE12276	GSM308282.cel	non-blood
GSM308285	Primary breast cancer, sample 30	breast	breast	breast	breast	GSE12276	GSM308285.cel	non-blood
GSM308284	Primary breast cancer, sample 29	breast	breast	breast	breast	GSE12276	GSM308284.cel	non-blood
GSM308287	Primary breast cancer, sample 32	breast	breast	breast	breast	GSE12276	GSM308287.cel	non-blood
GSM308286	Primary breast cancer, sample 31	breast	breast	breast	breast	GSE12276	GSM308286.cel	non-blood
GSM308289	Primary breast cancer, sample 34	breast	breast	breast	breast	GSE12276	GSM308289.cel	non-blood
GSM308288	Primary breast cancer, sample 33	breast	breast	breast	breast	GSE12276	GSM308288.cel	non-blood
GSM308290	Primary breast cancer, sample 35	breast	breast	breast	breast	GSE12276	GSM308290.cel	non-blood
GSM308366	Primary breast cancer, sample 110	breast	breast	breast	breast	GSE12276	GSM308366.cel	non-blood
GSM308367	Primary breast cancer, sample 111	breast	breast	breast	breast	GSE12276	GSM308367.cel	non-blood
GSM308364	Primary breast cancer, sample 108	breast	breast	breast	breast	GSE12276	GSM308364.cel	non-blood
GSM308365	Primary breast cancer, sample 109	breast	breast	breast	breast	GSE12276	GSM308365.cel	non-blood
GSM308362	Primary breast cancer, sample 106	breast	breast	breast	breast	GSE12276	GSM308362.cel	non-blood
GSM308363	Primary breast cancer, sample 107	breast	breast	breast	breast	GSE12276	GSM308363.cel	non-blood
GSM308360	Primary breast cancer, sample 104	breast	breast	breast	breast	GSE12276	GSM308360.cel	non-blood
GSM308361	Primary breast cancer, sample 105	breast	breast	breast	breast	GSE12276	GSM308361.cel	non-blood
GSM308368	Primary breast cancer, sample 112	breast	breast	breast	breast	GSE12276	GSM308368.cel	non-blood
GSM308369	Primary breast cancer, sample 113	breast	breast	breast	breast	GSE12276	GSM308369.cel	non-blood
GSM308299	Primary breast cancer, sample 44	breast	breast	breast	breast	GSE12276	GSM308299.cel	non-blood
GSM308353	Primary breast cancer, sample 97	breast	breast	breast	breast	GSE12276	GSM308353.cel	non-blood
GSM308449	Primary breast cancer, sample 193	breast	breast	breast	breast	GSE12276	GSM308449.cel	non-blood
GSM308448	Primary breast cancer, sample 192	breast	breast	breast	breast	GSE12276	GSM308448.cel	non-blood
GSM308352	Primary breast cancer, sample 96	breast	breast	breast	breast	GSE12276	GSM308352.cel	non-blood
GSM308443	Primary breast cancer, sample 187	breast	breast	breast	breast	GSE12276	GSM308443.cel	non-blood
GSM308442	Primary breast cancer, sample 186	breast	breast	breast	breast	GSE12276	GSM308442.cel	non-blood
GSM308392	Primary breast cancer, sample 136	breast	breast	breast	breast	GSE12276	GSM308392.cel	non-blood
GSM308440	Primary breast cancer, sample 184	breast	breast	breast	breast	GSE12276	GSM308440.cel	non-blood
GSM308447	Primary breast cancer, sample 191	breast	breast	breast	breast	GSE12276	GSM308447.cel	non-blood
GSM308423	Primary breast cancer, sample 167	breast	breast	breast	breast	GSE12276	GSM308423.cel	non-blood
GSM308445	Primary breast cancer, sample 189	breast	breast	breast	breast	GSE12276	GSM308445.cel	non-blood
GSM308444	Primary breast cancer, sample 188	breast	breast	breast	breast	GSE12276	GSM308444.cel	non-blood
GSM308429	Primary breast cancer, sample 173	breast	breast	breast	breast	GSE12276	GSM308429.cel	non-blood
GSM308428	Primary breast cancer, sample 172	breast	breast	breast	breast	GSE12276	GSM308428.cel	non-blood
GSM308359	Primary breast cancer, sample 103	breast	breast	breast	breast	GSE12276	GSM308359.cel	non-blood
GSM308291	Primary breast cancer, sample 36	breast	breast	breast	breast	GSE12276	GSM308291.cel	non-blood
GSM308296	Primary breast cancer, sample 41	breast	breast	breast	breast	GSE12276	GSM308296.cel	non-blood
GSM308297	Primary breast cancer, sample 42	breast	breast	breast	breast	GSE12276	GSM308297.cel	non-blood
GSM308294	Primary breast cancer, sample 39	breast	breast	breast	breast	GSE12276	GSM308294.cel	non-blood
GSM308295	Primary breast cancer, sample 40	breast	breast	breast	breast	GSE12276	GSM308295.cel	non-blood
GSM308421	Primary breast cancer, sample 165	breast	breast	breast	breast	GSE12276	GSM308421.cel	non-blood
GSM308420	Primary breast cancer, sample 164	breast	breast	breast	breast	GSE12276	GSM308420.cel	non-blood
GSM308351	Primary breast cancer, sample 95	breast	breast	breast	breast	GSE12276	GSM308351.cel	non-blood
GSM308422	Primary breast cancer, sample 166	breast	breast	breast	breast	GSE12276	GSM308422.cel	non-blood
GSM308425	Primary breast cancer, sample 169	breast	breast	breast	breast	GSE12276	GSM308425.cel	non-blood
GSM308424	Primary breast cancer, sample 168	breast	breast	breast	breast	GSE12276	GSM308424.cel	non-blood
GSM308427	Primary breast cancer, sample 171	breast	breast	breast	breast	GSE12276	GSM308427.cel	non-blood
GSM308426	Primary breast cancer, sample 170	breast	breast	breast	breast	GSE12276	GSM308426.cel	non-blood
GSM308355	Primary breast cancer, sample 99	breast	breast	breast	breast	GSE12276	GSM308355.cel	non-blood
GSM308436	Primary breast cancer, sample 180	breast	breast	breast	breast	GSE12276	GSM308436.cel	non-blood
GSM308354	Primary breast cancer, sample 98	breast	breast	breast	breast	GSE12276	GSM308354.cel	non-blood
GSM308458	Primary breast cancer, sample 202	breast	breast	breast	breast	GSE12276	GSM308458.cel	non-blood
GSM308459	Primary breast cancer, sample 203	breast	breast	breast	breast	GSE12276	GSM308459.cel	non-blood
GSM308454	Primary breast cancer, sample 198	breast	breast	breast	breast	GSE12276	GSM308454.cel	non-blood
GSM308455	Primary breast cancer, sample 199	breast	breast	breast	breast	GSE12276	GSM308455.cel	non-blood
GSM308456	Primary breast cancer, sample 200	breast	breast	breast	breast	GSE12276	GSM308456.cel	non-blood
GSM308457	Primary breast cancer, sample 201	breast	breast	breast	breast	GSE12276	GSM308457.cel	non-blood
GSM308450	Primary breast cancer, sample 194	breast	breast	breast	breast	GSE12276	GSM308450.cel	non-blood
GSM308451	Primary breast cancer, sample 195	breast	breast	breast	breast	GSE12276	GSM308451.cel	non-blood
GSM308452	Primary breast cancer, sample 196	breast	breast	breast	breast	GSE12276	GSM308452.cel	non-blood
GSM308453	Primary breast cancer, sample 197	breast	breast	breast	breast	GSE12276	GSM308453.cel	non-blood
GSM308438	Primary breast cancer, sample 182	breast	breast	breast	breast	GSE12276	GSM308438.cel	non-blood
GSM308439	Primary breast cancer, sample 183	breast	breast	breast	breast	GSE12276	GSM308439.cel	non-blood
GSM308348	Primary breast cancer, sample 92	breast	breast	breast	breast	GSE12276	GSM308348.cel	non-blood
GSM308349	Primary breast cancer, sample 93	breast	breast	breast	breast	GSE12276	GSM308349.cel	non-blood
GSM308432	Primary breast cancer, sample 176	breast	breast	breast	breast	GSE12276	GSM308432.cel	non-blood
GSM308345	Primary breast cancer, sample 89	breast	breast	breast	breast	GSE12276	GSM308345.cel	non-blood
GSM308346	Primary breast cancer, sample 90	breast	breast	breast	breast	GSE12276	GSM308346.cel	non-blood
GSM308431	Primary breast cancer, sample 175	breast	breast	breast	breast	GSE12276	GSM308431.cel	non-blood
GSM308340	Primary breast cancer, sample 84	breast	breast	breast	breast	GSE12276	GSM308340.cel	non-blood
GSM308437	Primary breast cancer, sample 181	breast	breast	breast	breast	GSE12276	GSM308437.cel	non-blood
GSM308434	Primary breast cancer, sample 178	breast	breast	breast	breast	GSE12276	GSM308434.cel	non-blood
GSM308343	Primary breast cancer, sample 87	breast	breast	breast	breast	GSE12276	GSM308343.cel	non-blood
GSM308350	Primary breast cancer, sample 94	breast	breast	breast	breast	GSE12276	GSM308350.cel	non-blood
GSM308258	Primary breast cancer, sample 3	breast	breast	breast	breast	GSE12276	GSM308258.cel	non-blood
GSM308310	Primary breast cancer, sample 55	breast	breast	breast	breast	GSE12276	GSM308310.cel	non-blood
GSM308357	Primary breast cancer, sample 101	breast	breast	breast	breast	GSE12276	GSM308357.cel	non-blood
GSM308409	Primary breast cancer, sample 153	breast	breast	breast	breast	GSE12276	GSM308409.cel	non-blood
GSM308408	Primary breast cancer, sample 152	breast	breast	breast	breast	GSE12276	GSM308408.cel	non-blood
GSM308407	Primary breast cancer, sample 151	breast	breast	breast	breast	GSE12276	GSM308407.cel	non-blood
GSM308406	Primary breast cancer, sample 150	breast	breast	breast	breast	GSE12276	GSM308406.cel	non-blood
GSM308405	Primary breast cancer, sample 149	breast	breast	breast	breast	GSE12276	GSM308405.cel	non-blood
GSM308404	Primary breast cancer, sample 148	breast	breast	breast	breast	GSE12276	GSM308404.cel	non-blood
GSM308403	Primary breast cancer, sample 147	breast	breast	breast	breast	GSE12276	GSM308403.cel	non-blood
GSM308402	Primary breast cancer, sample 146	breast	breast	breast	breast	GSE12276	GSM308402.cel	non-blood
GSM308401	Primary breast cancer, sample 145	breast	breast	breast	breast	GSE12276	GSM308401.cel	non-blood
GSM308400	Primary breast cancer, sample 144	breast	breast	breast	breast	GSE12276	GSM308400.cel	non-blood
GSM308339	Primary breast cancer, sample 83	breast	breast	breast	breast	GSE12276	GSM308339.cel	non-blood
GSM308338	Primary breast cancer, sample 82	breast	breast	breast	breast	GSE12276	GSM308338.cel	non-blood
GSM308331	Primary breast cancer, sample 75	breast	breast	breast	breast	GSE12276	GSM308331.cel	non-blood
GSM308330	Primary breast cancer, sample 74	breast	breast	breast	breast	GSE12276	GSM308330.cel	non-blood
GSM308333	Primary breast cancer, sample 77	breast	breast	breast	breast	GSE12276	GSM308333.cel	non-blood
GSM308332	Primary breast cancer, sample 76	breast	breast	breast	breast	GSE12276	GSM308332.cel	non-blood
GSM308335	Primary breast cancer, sample 79	breast	breast	breast	breast	GSE12276	GSM308335.cel	non-blood
GSM308334	Primary breast cancer, sample 78	breast	breast	breast	breast	GSE12276	GSM308334.cel	non-blood
GSM308337	Primary breast cancer, sample 81	breast	breast	breast	breast	GSE12276	GSM308337.cel	non-blood
GSM308336	Primary breast cancer, sample 80	breast	breast	breast	breast	GSE12276	GSM308336.cel	non-blood
GSM308356	Primary breast cancer, sample 100	breast	breast	breast	breast	GSE12276	GSM308356.cel	non-blood
GSM308293	Primary breast cancer, sample 38	breast	breast	breast	breast	GSE12276	GSM308293.cel	non-blood
GSM308410	Primary breast cancer, sample 154	breast	breast	breast	breast	GSE12276	GSM308410.cel	non-blood
GSM308411	Primary breast cancer, sample 155	breast	breast	breast	breast	GSE12276	GSM308411.cel	non-blood
GSM308412	Primary breast cancer, sample 156	breast	breast	breast	breast	GSE12276	GSM308412.cel	non-blood
GSM308413	Primary breast cancer, sample 157	breast	breast	breast	breast	GSE12276	GSM308413.cel	non-blood
GSM308414	Primary breast cancer, sample 158	breast	breast	breast	breast	GSE12276	GSM308414.cel	non-blood
GSM308415	Primary breast cancer, sample 159	breast	breast	breast	breast	GSE12276	GSM308415.cel	non-blood
GSM308416	Primary breast cancer, sample 160	breast	breast	breast	breast	GSE12276	GSM308416.cel	non-blood
GSM308417	Primary breast cancer, sample 161	breast	breast	breast	breast	GSE12276	GSM308417.cel	non-blood
GSM308418	Primary breast cancer, sample 162	breast	breast	breast	breast	GSE12276	GSM308418.cel	non-blood
GSM308419	Primary breast cancer, sample 163	breast	breast	breast	breast	GSE12276	GSM308419.cel	non-blood
GSM308328	Primary breast cancer, sample 72	breast	breast	breast	breast	GSE12276	GSM308328.cel	non-blood
GSM308329	Primary breast cancer, sample 73	breast	breast	breast	breast	GSE12276	GSM308329.cel	non-blood
GSM308441	Primary breast cancer, sample 185	breast	breast	breast	breast	GSE12276	GSM308441.cel	non-blood
GSM308322	Primary breast cancer, sample 66	breast	breast	breast	breast	GSE12276	GSM308322.cel	non-blood
GSM308323	Primary breast cancer, sample 67	breast	breast	breast	breast	GSE12276	GSM308323.cel	non-blood
GSM308320	Primary breast cancer, sample 64	breast	breast	breast	breast	GSE12276	GSM308320.cel	non-blood
GSM308321	Primary breast cancer, sample 65	breast	breast	breast	breast	GSE12276	GSM308321.cel	non-blood
GSM308326	Primary breast cancer, sample 70	breast	breast	breast	breast	GSE12276	GSM308326.cel	non-blood
GSM308327	Primary breast cancer, sample 71	breast	breast	breast	breast	GSE12276	GSM308327.cel	non-blood
GSM308324	Primary breast cancer, sample 68	breast	breast	breast	breast	GSE12276	GSM308324.cel	non-blood
GSM308325	Primary breast cancer, sample 69	breast	breast	breast	breast	GSE12276	GSM308325.cel	non-blood
GSM308292	Primary breast cancer, sample 37	breast	breast	breast	breast	GSE12276	GSM308292.cel	non-blood
GSM308397	Primary breast cancer, sample 141	breast	breast	breast	breast	GSE12276	GSM308397.cel	non-blood
GSM308396	Primary breast cancer, sample 140	breast	breast	breast	breast	GSE12276	GSM308396.cel	non-blood
GSM308395	Primary breast cancer, sample 139	breast	breast	breast	breast	GSE12276	GSM308395.cel	non-blood
GSM308394	Primary breast cancer, sample 138	breast	breast	breast	breast	GSE12276	GSM308394.cel	non-blood
GSM308393	Primary breast cancer, sample 137	breast	breast	breast	breast	GSE12276	GSM308393.cel	non-blood
GSM308460	Primary breast cancer, sample 204	breast	breast	breast	breast	GSE12276	GSM308460.cel	non-blood
GSM308391	Primary breast cancer, sample 135	breast	breast	breast	breast	GSE12276	GSM308391.cel	non-blood
GSM308390	Primary breast cancer, sample 134	breast	breast	breast	breast	GSE12276	GSM308390.cel	non-blood
GSM308399	Primary breast cancer, sample 143	breast	breast	breast	breast	GSE12276	GSM308399.cel	non-blood
GSM308398	Primary breast cancer, sample 142	breast	breast	breast	breast	GSE12276	GSM308398.cel	non-blood
GSM308256	Primary breast cancer, sample 1	breast	breast	breast	breast	GSE12276	GSM308256.cel	non-blood
GSM308257	Primary breast cancer, sample 2	breast	breast	breast	breast	GSE12276	GSM308257.cel	non-blood
GSM308319	Primary breast cancer, sample 63	breast	breast	breast	breast	GSE12276	GSM308319.cel	non-blood
GSM308318	Primary breast cancer, sample 62	breast	breast	breast	breast	GSE12276	GSM308318.cel	non-blood
GSM308316	Primary breast cancer, sample 61	breast	breast	breast	breast	GSE12276	GSM308316.cel	non-blood
GSM308315	Primary breast cancer, sample 60	breast	breast	breast	breast	GSE12276	GSM308315.cel	non-blood
GSM308314	Primary breast cancer, sample 59	breast	breast	breast	breast	GSE12276	GSM308314.cel	non-blood
GSM308313	Primary breast cancer, sample 58	breast	breast	breast	breast	GSE12276	GSM308313.cel	non-blood
GSM308312	Primary breast cancer, sample 57	breast	breast	breast	breast	GSE12276	GSM308312.cel	non-blood
GSM308311	Primary breast cancer, sample 56	breast	breast	breast	breast	GSE12276	GSM308311.cel	non-blood
GSM308259	Primary breast cancer, sample 4	breast	breast	breast	breast	GSE12276	GSM308259.cel	non-blood
GSM308446	Primary breast cancer, sample 190	breast	breast	breast	breast	GSE12276	GSM308446.cel	non-blood
GSM308273	Primary breast cancer, sample 18	breast	breast	breast	breast	GSE12276	GSM308273.cel	non-blood
GSM308370	Primary breast cancer, sample 114	breast	breast	breast	breast	GSE12276	GSM308370.cel	non-blood
GSM194624	primary breast cancer, patient 1	breast	breast	breast	breast	GSE7515	GSM194624.cel	non-blood
GSM194625	primary breast cancer, patient 2	breast	breast	breast	breast	GSE7515	GSM194625.cel	non-blood
GSM194626	primary breast cancer, patient 3	breast	breast	breast	breast	GSE7515	GSM194626.cel	non-blood
GSM194627	primary breast cancer, patient 4	breast	breast	breast	breast	GSE7515	GSM194627.cel	non-blood
GSM194620	Cancer mammospheres, biological rep2	breast	breast	breast	breast	GSE7515	GSM194620.cel	non-blood
GSM194621	Cancer mammospheres, biological rep3	breast	breast	breast	breast	GSE7515	GSM194621.cel	non-blood
GSM194622	Cancer mammospheres, biological rep4	breast	breast	breast	breast	GSE7515	GSM194622.cel	non-blood
GSM194623	Cancer mammospheres, biological rep5	breast	breast	breast	breast	GSE7515	GSM194623.cel	non-blood
GSM194628	primary breast cancer, patient 5	breast	breast	breast	breast	GSE7515	GSM194628.cel	non-blood
GSM194629	primary breast cancer, patient 6	breast	breast	breast	breast	GSE7515	GSM194629.cel	non-blood
GSM194642	Cancer mammospheres, biological rep11	breast	breast	breast	breast	GSE7515	GSM194642.cel	non-blood
GSM194643	Cancer mammospheres, biological rep12	breast	breast	breast	breast	GSE7515	GSM194643.cel	non-blood
GSM194640	Cancer mammospheres, biological rep9	breast	breast	breast	breast	GSE7515	GSM194640.cel	non-blood
GSM194641	Cancer mammospheres, biological rep10	breast	breast	breast	breast	GSE7515	GSM194641.cel	non-blood
GSM194646	Cancer mammospheres, biological rep15	breast	breast	breast	breast	GSE7515	GSM194646.cel	non-blood
GSM194644	Cancer mammospheres, biological rep13	breast	breast	breast	breast	GSE7515	GSM194644.cel	non-blood
GSM194645	Cancer mammospheres, biological rep14	breast	breast	breast	breast	GSE7515	GSM194645.cel	non-blood
GSM194633	primary breast cancer, patient 10	breast	breast	breast	breast	GSE7515	GSM194633.cel	non-blood
GSM194632	primary breast cancer, patient 9	breast	breast	breast	breast	GSE7515	GSM194632.cel	non-blood
GSM194631	primary breast cancer, patient 8	breast	breast	breast	breast	GSE7515	GSM194631.cel	non-blood
GSM194630	primary breast cancer, patient 7	breast	breast	breast	breast	GSE7515	GSM194630.cel	non-blood
GSM194637	Cancer mammospheres, biological rep7	breast	breast	breast	breast	GSE7515	GSM194637.cel	non-blood
GSM194636	Cancer mammospheres, biological rep6	breast	breast	breast	breast	GSE7515	GSM194636.cel	non-blood
GSM194634	primary breast cancer, patient 11	breast	breast	breast	breast	GSE7515	GSM194634.cel	non-blood
GSM194639	Cancer mammospheres, biological rep8	breast	breast	breast	breast	GSE7515	GSM194639.cel	non-blood
GSM194618	Cancer mammospheres, biological rep1	breast	breast	breast	breast	GSE7515	GSM194618.cel	non-blood
GSM286771	48hr timepoint - E2 treated - biological rep1	breast	breast	breast	breast	GSE11352	GSM286771.cel	non-blood
GSM286759	12hr timepoint - E2 treated - biological rep1	breast	breast	breast	breast	GSE11352	GSM286759.cel	non-blood
GSM286767	24hr timepoint - E2 treated - biological rep3	breast	breast	breast	breast	GSE11352	GSM286767.cel	non-blood
GSM286765	24hr timepoint - E2 treated - biological rep1	breast	breast	breast	breast	GSE11352	GSM286765.cel	non-blood
GSM286761	12hr timepoint - E2 treated - biological rep3	breast	breast	breast	breast	GSE11352	GSM286761.cel	non-blood
GSM286760	12hr timepoint - E2 treated - biological rep2	breast	breast	breast	breast	GSE11352	GSM286760.cel	non-blood
GSM286772	48hr timepoint - E2 treated - biological rep2	breast	breast	breast	breast	GSE11352	GSM286772.cel	non-blood
GSM286766	24hr timepoint - E2 treated - biological rep2	breast	breast	breast	breast	GSE11352	GSM286766.cel	non-blood
GSM286773	48hr timepoint - E2 treated - biological rep3	breast	breast	breast	breast	GSE11352	GSM286773.cel	non-blood
GSM320627	breast cancer cell line_HCC1954	breast	breast	breast	breast	GSE12777	GSM320627.cel	non-blood
GSM320593	breast cancer cell line_MX1	breast	breast	breast	breast	GSE12777	GSM320593.cel	non-blood
GSM320613	breast cancer cell line_UACC-812	breast	breast	breast	breast	GSE12777	GSM320613.cel	non-blood
GSM320618	breast cancer cell line_EFM19	breast	breast	breast	breast	GSE12777	GSM320618.cel	non-blood
GSM320592	breast cancer cell line_MDA-MB-134VI	breast	breast	breast	breast	GSE12777	GSM320592.cel	non-blood
GSM320591	breast cancer cell line_KPL4	breast	breast	breast	breast	GSE12777	GSM320591.cel	non-blood
GSM320590	breast cancer cell line_BT20	breast	breast	breast	breast	GSE12777	GSM320590.cel	non-blood
GSM320597	breast cancer cell line_BT483	breast	breast	breast	breast	GSE12777	GSM320597.cel	non-blood
GSM320596	breast cancer cell line_BT474	breast	breast	breast	breast	GSE12777	GSM320596.cel	non-blood
GSM320595	breast cancer cell line_AU565	breast	breast	breast	breast	GSE12777	GSM320595.cel	non-blood
GSM320594	breast cancer cell line_HCC1806	breast	breast	breast	breast	GSE12777	GSM320594.cel	non-blood
GSM320610	breast cancer cell line_MDA-MB-468	breast	breast	breast	breast	GSE12777	GSM320610.cel	non-blood
GSM320611	breast cancer cell line_SKBR3	breast	breast	breast	breast	GSE12777	GSM320611.cel	non-blood
GSM320612	breast cancer cell line_T47D	breast	breast	breast	breast	GSE12777	GSM320612.cel	non-blood
GSM320614	breast cancer cell line_ZR75-1	breast	breast	breast	breast	GSE12777	GSM320614.cel	non-blood
GSM320615	breast cancer cell line_CAL-120	breast	breast	breast	breast	GSE12777	GSM320615.cel	non-blood
GSM320616	breast cancer cell line_CAL-51	breast	breast	breast	breast	GSE12777	GSM320616.cel	non-blood
GSM320617	breast cancer cell line_CAL85-1	breast	breast	breast	breast	GSE12777	GSM320617.cel	non-blood
GSM320632	breast cancer cell line_HDQ-P1	breast	breast	breast	breast	GSE12777	GSM320632.cel	non-blood
GSM320633	breast cancer cell line_ZR75-30	breast	breast	breast	breast	GSE12777	GSM320633.cel	non-blood
GSM320630	breast cancer cell line_HCC1395	breast	breast	breast	breast	GSE12777	GSM320630.cel	non-blood
GSM320631	breast cancer cell line_HCC1143	breast	breast	breast	breast	GSE12777	GSM320631.cel	non-blood
GSM320636	breast cancer cell line_HCC38	breast	breast	breast	breast	GSE12777	GSM320636.cel	non-blood
GSM320637	breast cancer cell line_CAL-148	breast	breast	breast	breast	GSE12777	GSM320637.cel	non-blood
GSM320634	breast cancer cell line_MFM-223	breast	breast	breast	breast	GSE12777	GSM320634.cel	non-blood
GSM320635	breast cancer cell line_HCC1569	breast	breast	breast	breast	GSE12777	GSM320635.cel	non-blood
GSM320619	breast cancer cell line_EFM-192A	breast	breast	breast	breast	GSE12777	GSM320619.cel	non-blood
GSM320638	breast cancer cell line_UACC-893	breast	breast	breast	breast	GSE12777	GSM320638.cel	non-blood
GSM320639	breast cancer cell line_JIMT-1	breast	breast	breast	breast	GSE12777	GSM320639.cel	non-blood
GSM320604	breast cancer cell line_MDA-MB-231	breast	breast	breast	breast	GSE12777	GSM320604.cel	non-blood
GSM320599	breast cancer cell line_CAMA-1	breast	breast	breast	breast	GSE12777	GSM320599.cel	non-blood
GSM320607	breast cancer cell line_MDA-MB-435s	breast	breast	breast	breast	GSE12777	GSM320607.cel	non-blood
GSM320620	breast cancer cell line_EVSA-T	breast	breast	breast	breast	GSE12777	GSM320620.cel	non-blood
GSM320623	breast cancer cell line_HCC202	breast	breast	breast	breast	GSE12777	GSM320623.cel	non-blood
GSM320640	breast cancer cell line_SW527	breast	breast	breast	breast	GSE12777	GSM320640.cel	non-blood
GSM320598	breast cancer cell line_BT-549	breast	breast	breast	breast	GSE12777	GSM320598.cel	non-blood
GSM320603	breast cancer cell line_MDA-MB-175VII	breast	breast	breast	breast	GSE12777	GSM320603.cel	non-blood
GSM320624	breast cancer cell line_HCC1419	breast	breast	breast	breast	GSE12777	GSM320624.cel	non-blood
GSM320621	breast cancer cell line_HCC1937	breast	breast	breast	breast	GSE12777	GSM320621.cel	non-blood
GSM320606	breast cancer cell line_MDA-MB-415	breast	breast	breast	breast	GSE12777	GSM320606.cel	non-blood
GSM320605	breast cancer cell line_MDA-MB-361	breast	breast	breast	breast	GSE12777	GSM320605.cel	non-blood
GSM320622	breast cancer cell line_KPL1	breast	breast	breast	breast	GSE12777	GSM320622.cel	non-blood
GSM320625	breast cancer cell line_HCC70	breast	breast	breast	breast	GSE12777	GSM320625.cel	non-blood
GSM320602	breast cancer cell line_MCF7	breast	breast	breast	breast	GSE12777	GSM320602.cel	non-blood
GSM320601	breast cancer cell line_Hs578T	breast	breast	breast	breast	GSE12777	GSM320601.cel	non-blood
GSM320626	breast cancer cell line_HCC1428	breast	breast	breast	breast	GSE12777	GSM320626.cel	non-blood
GSM320629	breast cancer cell line_HCC1500	breast	breast	breast	breast	GSE12777	GSM320629.cel	non-blood
GSM320628	breast cancer cell line_HCC2218	breast	breast	breast	breast	GSE12777	GSM320628.cel	non-blood
GSM320600	breast cancer cell line_DU4475	breast	breast	breast	breast	GSE12777	GSM320600.cel	non-blood
GSM320609	breast cancer cell line_MDA-MB-453	breast	breast	breast	breast	GSE12777	GSM320609.cel	non-blood
GSM320608	breast cancer cell line_MDA-MB-436	breast	breast	breast	breast	GSE12777	GSM320608.cel	non-blood
GSM320225	Breast tumor tissue_HF-11323	breast	breast	breast	breast	GSE12790	GSM320225.cel	non-blood
GSM320224	Breast tumor tissue_HF-11322	breast	breast	breast	breast	GSE12790	GSM320224.cel	non-blood
GSM320227	Breast tumor tissue_HF-11328	breast	breast	breast	breast	GSE12790	GSM320227.cel	non-blood
GSM320221	Breast tumor tissue_HF-11318	breast	breast	breast	breast	GSE12790	GSM320221.cel	non-blood
GSM320220	Breast tumor tissue_HF-11317	breast	breast	breast	breast	GSE12790	GSM320220.cel	non-blood
GSM320223	Breast tumor tissue_HF-11321	breast	breast	breast	breast	GSE12790	GSM320223.cel	non-blood
GSM320222	Breast tumor tissue_HF-11320	breast	breast	breast	breast	GSE12790	GSM320222.cel	non-blood
GSM320238	Breast tumor tissue_HF-11383	breast	breast	breast	breast	GSE12790	GSM320238.cel	non-blood
GSM320239	Breast tumor tissue_HF-11385	breast	breast	breast	breast	GSE12790	GSM320239.cel	non-blood
GSM320236	Breast tumor tissue_HF-11356	breast	breast	breast	breast	GSE12790	GSM320236.cel	non-blood
GSM320237	Breast tumor tissue_HF-11361	breast	breast	breast	breast	GSE12790	GSM320237.cel	non-blood
GSM320234	Breast tumor tissue_HF-11354	breast	breast	breast	breast	GSE12790	GSM320234.cel	non-blood
GSM320235	Breast tumor tissue_HF-11355	breast	breast	breast	breast	GSE12790	GSM320235.cel	non-blood
GSM320232	Breast tumor tissue_HF-11350	breast	breast	breast	breast	GSE12790	GSM320232.cel	non-blood
GSM320233	Breast tumor tissue_HF-11352	breast	breast	breast	breast	GSE12790	GSM320233.cel	non-blood
GSM320230	Breast tumor tissue_HF-11342	breast	breast	breast	breast	GSE12790	GSM320230.cel	non-blood
GSM320229	Breast tumor tissue_HF-11332	breast	breast	breast	breast	GSE12790	GSM320229.cel	non-blood
GSM320228	Breast tumor tissue_HF-11329	breast	breast	breast	breast	GSE12790	GSM320228.cel	non-blood
GSM320214	Breast tumor tissue_HF-11225	breast	breast	breast	breast	GSE12790	GSM320214.cel	non-blood
GSM320215	Breast tumor tissue_HF-11233	breast	breast	breast	breast	GSE12790	GSM320215.cel	non-blood
GSM320216	Breast tumor tissue_HF-11237	breast	breast	breast	breast	GSE12790	GSM320216.cel	non-blood
GSM320217	Breast tumor tissue_HF-11308	breast	breast	breast	breast	GSE12790	GSM320217.cel	non-blood
GSM320213	Breast tumor tissue_HF-11219	breast	breast	breast	breast	GSE12790	GSM320213.cel	non-blood
GSM320218	Breast tumor tissue_HF-11310	breast	breast	breast	breast	GSE12790	GSM320218.cel	non-blood
GSM320219	Breast tumor tissue_HF-11316	breast	breast	breast	breast	GSE12790	GSM320219.cel	non-blood
GSM320226	Breast tumor tissue_HF-11327	breast	breast	breast	breast	GSE12790	GSM320226.cel	non-blood
GSM320251	MCF10a_HRas_Vector_rep3	breast	breast	breast	breast	GSE12790	GSM320251.cel	non-blood
GSM320231	Breast tumor tissue_HF-11347	breast	breast	breast	breast	GSE12790	GSM320231.cel	non-blood
GSM320247	MCF10a_Null_Vector_rep5	breast	breast	breast	breast	GSE12790	GSM320247.cel	non-blood
GSM320246	MCF10a_Null_Vector_rep4	breast	breast	breast	breast	GSE12790	GSM320246.cel	non-blood
GSM320245	MCF10a_Null_Vector_rep3	breast	breast	breast	breast	GSE12790	GSM320245.cel	non-blood
GSM320244	MCF10a_Null_Vector_rep2	breast	breast	breast	breast	GSE12790	GSM320244.cel	non-blood
GSM320243	MCF10a_Null_Vector_rep1	breast	breast	breast	breast	GSE12790	GSM320243.cel	non-blood
GSM320242	Breast tumor tissue_HF-11434	breast	breast	breast	breast	GSE12790	GSM320242.cel	non-blood
GSM320241	Breast tumor tissue_HF-11392	breast	breast	breast	breast	GSE12790	GSM320241.cel	non-blood
GSM320240	Breast tumor tissue_HF-11255	breast	breast	breast	breast	GSE12790	GSM320240.cel	non-blood
GSM320249	MCF10a_HRas_Vector_rep1	breast	breast	breast	breast	GSE12790	GSM320249.cel	non-blood
GSM320248	MCF10a_Null_Vector_rep6	breast	breast	breast	breast	GSE12790	GSM320248.cel	non-blood
GSM320258	MCF10a_MEK1_Vector_rep5	breast	breast	breast	breast	GSE12790	GSM320258.cel	non-blood
GSM320259	MCF10a_MEK1_Vector_rep6	breast	breast	breast	breast	GSE12790	GSM320259.cel	non-blood
GSM320250	MCF10a_HRas_Vector_rep2	breast	breast	breast	breast	GSE12790	GSM320250.cel	non-blood
GSM320252	MCF10a_HRas_Vector_rep4	breast	breast	breast	breast	GSE12790	GSM320252.cel	non-blood
GSM320253	MCF10a_HRas_Vector_rep5	breast	breast	breast	breast	GSE12790	GSM320253.cel	non-blood
GSM320254	MCF10a_MEK1_Vector_rep1	breast	breast	breast	breast	GSE12790	GSM320254.cel	non-blood
GSM320255	MCF10a_MEK1_Vector_rep2	breast	breast	breast	breast	GSE12790	GSM320255.cel	non-blood
GSM320256	MCF10a_MEK1_Vector_rep3	breast	breast	breast	breast	GSE12790	GSM320256.cel	non-blood
GSM320257	MCF10a_MEK1_Vector_rep4	breast	breast	breast	breast	GSE12790	GSM320257.cel	non-blood
GSM286136	MCF-7 transfected with human SOX2 expression construct,biological rep2	breast	breast	breast	breast	GSE11330	GSM286136.cel	non-blood
GSM286134	MCF-7 transfected with pcDNA3.1	breast	breast	breast	breast	GSE11330	GSM286134.cel	non-blood
GSM286135	MCF-7 transfected with human SOX2 expression construct,biological rep1	breast	breast	breast	breast	GSE11330	GSM286135.cel	non-blood
GSM232244	GUYT2_50354	breast	breast	breast	breast	GSE9195	GSM232244.cel	non-blood
GSM232238	GUYT2_50339	breast	breast	breast	breast	GSE9195	GSM232238.cel	non-blood
GSM232204	GUYT2_50273	breast	breast	breast	breast	GSE9195	GSM232204.cel	non-blood
GSM232226	GUYT2_50320	breast	breast	breast	breast	GSE9195	GSM232226.cel	non-blood
GSM232203	GUYT2_50271	breast	breast	breast	breast	GSE9195	GSM232203.cel	non-blood
GSM232202	GUYT2_50270	breast	breast	breast	breast	GSE9195	GSM232202.cel	non-blood
GSM232201	GUYT2_50269	breast	breast	breast	breast	GSE9195	GSM232201.cel	non-blood
GSM232200	GUYT2_50267	breast	breast	breast	breast	GSE9195	GSM232200.cel	non-blood
GSM232229	GUYT2_50326	breast	breast	breast	breast	GSE9195	GSM232229.cel	non-blood
GSM232228	GUYT2_50322	breast	breast	breast	breast	GSE9195	GSM232228.cel	non-blood
GSM232205	GUYT2_50282	breast	breast	breast	breast	GSE9195	GSM232205.cel	non-blood
GSM232237	GUYT2_50338	breast	breast	breast	breast	GSE9195	GSM232237.cel	non-blood
GSM232225	GUYT2_50319	breast	breast	breast	breast	GSE9195	GSM232225.cel	non-blood
GSM232224	GUYT2_50318	breast	breast	breast	breast	GSE9195	GSM232224.cel	non-blood
GSM232209	GUYT2_50291	breast	breast	breast	breast	GSE9195	GSM232209.cel	non-blood
GSM232208	GUYT2_50290	breast	breast	breast	breast	GSE9195	GSM232208.cel	non-blood
GSM232221	GUYT2_50313	breast	breast	breast	breast	GSE9195	GSM232221.cel	non-blood
GSM232220	GUYT2_50308	breast	breast	breast	breast	GSE9195	GSM232220.cel	non-blood
GSM232223	GUYT2_50317	breast	breast	breast	breast	GSE9195	GSM232223.cel	non-blood
GSM232222	GUYT2_50316	breast	breast	breast	breast	GSE9195	GSM232222.cel	non-blood
GSM232261	GUYT2_50389	breast	breast	breast	breast	GSE9195	GSM232261.cel	non-blood
GSM232246	GUYT2_50357	breast	breast	breast	breast	GSE9195	GSM232246.cel	non-blood
GSM232245	GUYT2_50356	breast	breast	breast	breast	GSE9195	GSM232245.cel	non-blood
GSM232262	GUYT2_50391	breast	breast	breast	breast	GSE9195	GSM232262.cel	non-blood
GSM232265	GUYT2_50400	breast	breast	breast	breast	GSE9195	GSM232265.cel	non-blood
GSM232242	GUYT2_50349	breast	breast	breast	breast	GSE9195	GSM232242.cel	non-blood
GSM232241	GUYT2_50345	breast	breast	breast	breast	GSE9195	GSM232241.cel	non-blood
GSM232266	GUYT2_50401	breast	breast	breast	breast	GSE9195	GSM232266.cel	non-blood
GSM232269	GUYT2_50404	breast	breast	breast	breast	GSE9195	GSM232269.cel	non-blood
GSM232268	GUYT2_50403	breast	breast	breast	breast	GSE9195	GSM232268.cel	non-blood
GSM232250	GUYT2_50368	breast	breast	breast	breast	GSE9195	GSM232250.cel	non-blood
GSM232249	GUYT2_50366	breast	breast	breast	breast	GSE9195	GSM232249.cel	non-blood
GSM232248	GUYT2_50362	breast	breast	breast	breast	GSE9195	GSM232248.cel	non-blood
GSM232230	GUYT2_50327	breast	breast	breast	breast	GSE9195	GSM232230.cel	non-blood
GSM232255	GUYT2_50378	breast	breast	breast	breast	GSE9195	GSM232255.cel	non-blood
GSM232231	GUYT2_50328	breast	breast	breast	breast	GSE9195	GSM232231.cel	non-blood
GSM232232	GUYT2_50330	breast	breast	breast	breast	GSE9195	GSM232232.cel	non-blood
GSM232247	GUYT2_50361	breast	breast	breast	breast	GSE9195	GSM232247.cel	non-blood
GSM232260	GUYT2_50385	breast	breast	breast	breast	GSE9195	GSM232260.cel	non-blood
GSM232213	GUYT2_50298	breast	breast	breast	breast	GSE9195	GSM232213.cel	non-blood
GSM232198	GUYT2_50265	breast	breast	breast	breast	GSE9195	GSM232198.cel	non-blood
GSM232263	GUYT2_50395	breast	breast	breast	breast	GSE9195	GSM232263.cel	non-blood
GSM232214	GUYT2_50299	breast	breast	breast	breast	GSE9195	GSM232214.cel	non-blood
GSM232259	GUYT2_50384	breast	breast	breast	breast	GSE9195	GSM232259.cel	non-blood
GSM232216	GUYT2_50301	breast	breast	breast	breast	GSE9195	GSM232216.cel	non-blood
GSM232217	GUYT2_50302	breast	breast	breast	breast	GSE9195	GSM232217.cel	non-blood
GSM232256	GUYT2_50380	breast	breast	breast	breast	GSE9195	GSM232256.cel	non-blood
GSM232211	GUYT2_50294	breast	breast	breast	breast	GSE9195	GSM232211.cel	non-blood
GSM232212	GUYT2_50296	breast	breast	breast	breast	GSE9195	GSM232212.cel	non-blood
GSM232239	GUYT2_50341	breast	breast	breast	breast	GSE9195	GSM232239.cel	non-blood
GSM232236	GUYT2_50337	breast	breast	breast	breast	GSE9195	GSM232236.cel	non-blood
GSM232251	GUYT2_50369	breast	breast	breast	breast	GSE9195	GSM232251.cel	non-blood
GSM232234	GUYT2_50335	breast	breast	breast	breast	GSE9195	GSM232234.cel	non-blood
GSM232235	GUYT2_50336	breast	breast	breast	breast	GSE9195	GSM232235.cel	non-blood
GSM232252	GUYT2_50373	breast	breast	breast	breast	GSE9195	GSM232252.cel	non-blood
GSM232219	GUYT2_50307	breast	breast	breast	breast	GSE9195	GSM232219.cel	non-blood
GSM232207	GUYT2_50287	breast	breast	breast	breast	GSE9195	GSM232207.cel	non-blood
GSM232257	GUYT2_50382	breast	breast	breast	breast	GSE9195	GSM232257.cel	non-blood
GSM232218	GUYT2_50305	breast	breast	breast	breast	GSE9195	GSM232218.cel	non-blood
GSM232258	GUYT2_50383	breast	breast	breast	breast	GSE9195	GSM232258.cel	non-blood
GSM232270	GUYT2_50405	breast	breast	breast	breast	GSE9195	GSM232270.cel	non-blood
GSM232253	GUYT2_50374	breast	breast	breast	breast	GSE9195	GSM232253.cel	non-blood
GSM232267	GUYT2_50402	breast	breast	breast	breast	GSE9195	GSM232267.cel	non-blood
GSM232215	GUYT2_50300	breast	breast	breast	breast	GSE9195	GSM232215.cel	non-blood
GSM232233	GUYT2_50333	breast	breast	breast	breast	GSE9195	GSM232233.cel	non-blood
GSM232240	GUYT2_50344	breast	breast	breast	breast	GSE9195	GSM232240.cel	non-blood
GSM232227	GUYT2_50321	breast	breast	breast	breast	GSE9195	GSM232227.cel	non-blood
GSM232210	GUYT2_50293	breast	breast	breast	breast	GSE9195	GSM232210.cel	non-blood
GSM232264	GUYT2_50398	breast	breast	breast	breast	GSE9195	GSM232264.cel	non-blood
GSM232254	GUYT2_50377	breast	breast	breast	breast	GSE9195	GSM232254.cel	non-blood
GSM232199	GUYT2_50266	breast	breast	breast	breast	GSE9195	GSM232199.cel	non-blood
GSM232243	GUYT2_50353	breast	breast	breast	breast	GSE9195	GSM232243.cel	non-blood
GSM232197	GUYT2_50264	breast	breast	breast	breast	GSE9195	GSM232197.cel	non-blood
GSM232196	GUYT2_50263	breast	breast	breast	breast	GSE9195	GSM232196.cel	non-blood
GSM232195	GUYT2_50262	breast	breast	breast	breast	GSE9195	GSM232195.cel	non-blood
GSM232194	GUYT2_50261	breast	breast	breast	breast	GSE9195	GSM232194.cel	non-blood
GSM135243	Cervical Cancer Patient 6, Biopsy 4	cervix	cervix	cervix	cervix	GSE5787	GSM135243.cel	ectoderm
GSM135240	Cervical Cancer Patient 15, Biopsy 2	cervix	cervix	cervix	cervix	GSE5787	GSM135240.cel	ectoderm
GSM135236	Cervical Cancer Patient 4, Biopsy 3	cervix	cervix	cervix	cervix	GSE5787	GSM135236.cel	ectoderm
GSM135251	Cervical Cancer Patient 6, Biopsy 5	cervix	cervix	cervix	cervix	GSE5787	GSM135251.cel	ectoderm
GSM135234	Cervical Cancer Patient 1, Biopsy 6	cervix	cervix	cervix	cervix	GSE5787	GSM135234.cel	ectoderm
GSM135235	Cervical Cancer Patient 4, Biopsy 1	cervix	cervix	cervix	cervix	GSE5787	GSM135235.cel	ectoderm
GSM135232	Cervical Cancer Patient 4, Biopsy 2	cervix	cervix	cervix	cervix	GSE5787	GSM135232.cel	ectoderm
GSM135233	Cervical Cancer Patient 1, Biopsy 3	cervix	cervix	cervix	cervix	GSE5787	GSM135233.cel	ectoderm
GSM135230	Cervical Cancer Patient 10, Biopsy 3	cervix	cervix	cervix	cervix	GSE5787	GSM135230.cel	ectoderm
GSM135231	Cervical Cancer Patient 6, Biopsy 2	cervix	cervix	cervix	cervix	GSE5787	GSM135231.cel	ectoderm
GSM135258	Cervical Cancer Patient 10, Biopsy 5	cervix	cervix	cervix	cervix	GSE5787	GSM135258.cel	ectoderm
GSM135259	Cervical Cancer Patient 7, Biopsy 4	cervix	cervix	cervix	cervix	GSE5787	GSM135259.cel	ectoderm
GSM135238	Cervical Cancer Patient 12, Biopsy 4	cervix	cervix	cervix	cervix	GSE5787	GSM135238.cel	ectoderm
GSM135239	Cervical Cancer Patient 12, Biopsy 5	cervix	cervix	cervix	cervix	GSE5787	GSM135239.cel	ectoderm
GSM135250	Cervical Cancer Patient 11, Biopsy 7	cervix	cervix	cervix	cervix	GSE5787	GSM135250.cel	ectoderm
GSM135237	Cervical Cancer Patient 12, Biopsy 1	cervix	cervix	cervix	cervix	GSE5787	GSM135237.cel	ectoderm
GSM135252	Cervical Cancer Patient 6, Biopsy 3	cervix	cervix	cervix	cervix	GSE5787	GSM135252.cel	ectoderm
GSM135253	Cervical Cancer Patient 15, Biopsy 4	cervix	cervix	cervix	cervix	GSE5787	GSM135253.cel	ectoderm
GSM135254	Cervical Cancer Patient 9, Biopsy 2	cervix	cervix	cervix	cervix	GSE5787	GSM135254.cel	ectoderm
GSM135255	Cervical Cancer Patient 9, Biopsy 3	cervix	cervix	cervix	cervix	GSE5787	GSM135255.cel	ectoderm
GSM135256	Cervical Cancer Patient 13, Biopsy 5	cervix	cervix	cervix	cervix	GSE5787	GSM135256.cel	ectoderm
GSM135249	Cervical Cancer Patient 16, Biopsy 2	cervix	cervix	cervix	cervix	GSE5787	GSM135249.cel	ectoderm
GSM135248	Cervical Cancer Patient 15, Biopsy 3	cervix	cervix	cervix	cervix	GSE5787	GSM135248.cel	ectoderm
GSM135261	Cervical Cancer Patient 9, Biopsy 5	cervix	cervix	cervix	cervix	GSE5787	GSM135261.cel	ectoderm
GSM135260	Cervical Cancer Patient 1, Biopsy 4	cervix	cervix	cervix	cervix	GSE5787	GSM135260.cel	ectoderm
GSM135245	Cervical Cancer Patient 10, Biopsy 2	cervix	cervix	cervix	cervix	GSE5787	GSM135245.cel	ectoderm
GSM135244	Cervical Cancer Patient 7, Biopsy 1	cervix	cervix	cervix	cervix	GSE5787	GSM135244.cel	ectoderm
GSM135229	Cervical Cancer Patient 10, Biopsy 6	cervix	cervix	cervix	cervix	GSE5787	GSM135229.cel	ectoderm
GSM135242	Cervical Cancer Patient 6, Biopsy 1	cervix	cervix	cervix	cervix	GSE5787	GSM135242.cel	ectoderm
GSM135241	Cervical Cancer Patient 16, Biopsy 1	cervix	cervix	cervix	cervix	GSE5787	GSM135241.cel	ectoderm
GSM135257	Cervical Cancer Patient 13, Biopsy 3	cervix	cervix	cervix	cervix	GSE5787	GSM135257.cel	ectoderm
GSM135247	Cervical Cancer Patient 11, Biopsy 6	cervix	cervix	cervix	cervix	GSE5787	GSM135247.cel	ectoderm
GSM135246	Cervical Cancer Patient 10, Biopsy 7	cervix	cervix	cervix	cervix	GSE5787	GSM135246.cel	ectoderm
GSM651868	Cervical cancer-lymph node positive-38-57	cervix	cervix	cervix	cervix	GSE26511	GSM651868.cel	ectoderm
GSM651869	Cervical cancer-lymph node positive-39-59	cervix	cervix	cervix	cervix	GSE26511	GSM651869.cel	ectoderm
GSM651860	Cervical cancer-lymph node positive-30-26	cervix	cervix	cervix	cervix	GSE26511	GSM651860.cel	ectoderm
GSM651861	Cervical cancer-lymph node positive-31-28	cervix	cervix	cervix	cervix	GSE26511	GSM651861.cel	ectoderm
GSM651862	Cervical cancer-lymph node positive-32-37	cervix	cervix	cervix	cervix	GSE26511	GSM651862.cel	ectoderm
GSM651863	Cervical cancer-lymph node positive-33-38	cervix	cervix	cervix	cervix	GSE26511	GSM651863.cel	ectoderm
GSM651864	Cervical cancer-lymph node positive-34-45	cervix	cervix	cervix	cervix	GSE26511	GSM651864.cel	ectoderm
GSM651865	Cervical cancer-lymph node positive-35-46	cervix	cervix	cervix	cervix	GSE26511	GSM651865.cel	ectoderm
GSM651866	Cervical cancer-lymph node positive-36-50	cervix	cervix	cervix	cervix	GSE26511	GSM651866.cel	ectoderm
GSM651867	Cervical cancer-lymph node positive-37-56	cervix	cervix	cervix	cervix	GSE26511	GSM651867.cel	ectoderm
GSM651842	Cervical cancer-lymph node negative-12-36	cervix	cervix	cervix	cervix	GSE26511	GSM651842.cel	ectoderm
GSM651843	Cervical cancer-lymph node negative-13-43	cervix	cervix	cervix	cervix	GSE26511	GSM651843.cel	ectoderm
GSM651840	Cervical cancer-lymph node negative-10-34	cervix	cervix	cervix	cervix	GSE26511	GSM651840.cel	ectoderm
GSM651841	Cervical cancer-lymph node negative-11-35	cervix	cervix	cervix	cervix	GSE26511	GSM651841.cel	ectoderm
GSM651846	Cervical cancer-lymph node negative-16-51	cervix	cervix	cervix	cervix	GSE26511	GSM651846.cel	ectoderm
GSM651847	Cervical cancer-lymph node negative-17-52	cervix	cervix	cervix	cervix	GSE26511	GSM651847.cel	ectoderm
GSM651844	Cervical cancer-lymph node negative-14-44	cervix	cervix	cervix	cervix	GSE26511	GSM651844.cel	ectoderm
GSM651845	Cervical cancer-lymph node negative-15-48	cervix	cervix	cervix	cervix	GSE26511	GSM651845.cel	ectoderm
GSM651848	Cervical cancer-lymph node negative-18-53	cervix	cervix	cervix	cervix	GSE26511	GSM651848.cel	ectoderm
GSM651849	Cervical cancer-lymph node negative-19-54	cervix	cervix	cervix	cervix	GSE26511	GSM651849.cel	ectoderm
GSM651833	Cervical cancer-lymph node negative-03-11	cervix	cervix	cervix	cervix	GSE26511	GSM651833.cel	ectoderm
GSM651832	Cervical cancer-lymph node negative-02-02	cervix	cervix	cervix	cervix	GSE26511	GSM651832.cel	ectoderm
GSM651831	Cervical cancer-lymph node negative-01-01	cervix	cervix	cervix	cervix	GSE26511	GSM651831.cel	ectoderm
GSM651837	Cervical cancer-lymph node negative-07-27	cervix	cervix	cervix	cervix	GSE26511	GSM651837.cel	ectoderm
GSM651836	Cervical cancer-lymph node negative-06-20	cervix	cervix	cervix	cervix	GSE26511	GSM651836.cel	ectoderm
GSM651835	Cervical cancer-lymph node negative-05-18	cervix	cervix	cervix	cervix	GSE26511	GSM651835.cel	ectoderm
GSM651834	Cervical cancer-lymph node negative-04-13	cervix	cervix	cervix	cervix	GSE26511	GSM651834.cel	ectoderm
GSM651839	Cervical cancer-lymph node negative-09-33	cervix	cervix	cervix	cervix	GSE26511	GSM651839.cel	ectoderm
GSM651838	Cervical cancer-lymph node negative-08-32	cervix	cervix	cervix	cervix	GSE26511	GSM651838.cel	ectoderm
GSM651851	Cervical cancer-lymph node positive-21-04	cervix	cervix	cervix	cervix	GSE26511	GSM651851.cel	ectoderm
GSM651850	Cervical cancer-lymph node negative-20-62	cervix	cervix	cervix	cervix	GSE26511	GSM651850.cel	ectoderm
GSM651853	Cervical cancer-lymph node positive-23-07	cervix	cervix	cervix	cervix	GSE26511	GSM651853.cel	ectoderm
GSM651852	Cervical cancer-lymph node positive-22-05	cervix	cervix	cervix	cervix	GSE26511	GSM651852.cel	ectoderm
GSM651855	Cervical cancer-lymph node positive-25-10	cervix	cervix	cervix	cervix	GSE26511	GSM651855.cel	ectoderm
GSM651854	Cervical cancer-lymph node positive-24-09	cervix	cervix	cervix	cervix	GSE26511	GSM651854.cel	ectoderm
GSM651857	Cervical cancer-lymph node positive-27-21	cervix	cervix	cervix	cervix	GSE26511	GSM651857.cel	ectoderm
GSM651856	Cervical cancer-lymph node positive-26-15	cervix	cervix	cervix	cervix	GSE26511	GSM651856.cel	ectoderm
GSM651859	Cervical cancer-lymph node positive-29-25	cervix	cervix	cervix	cervix	GSE26511	GSM651859.cel	ectoderm
GSM651858	Cervical cancer-lymph node positive-28-23	cervix	cervix	cervix	cervix	GSE26511	GSM651858.cel	ectoderm
GSM1551418	Cancer-08	cervix	cervix	cervix	cervix	GSE63514	GSM1551418.cel	ectoderm
GSM1551419	Cancer-09	cervix	cervix	cervix	cervix	GSE63514	GSM1551419.cel	ectoderm
GSM1551410	CIN3-40	cervix	cervix	cervix	cervix	GSE63514	GSM1551410.cel	ectoderm
GSM1551411	Cancer-01	cervix	cervix	cervix	cervix	GSE63514	GSM1551411.cel	ectoderm
GSM1551412	Cancer-02	cervix	cervix	cervix	cervix	GSE63514	GSM1551412.cel	ectoderm
GSM1551413	Cancer-03	cervix	cervix	cervix	cervix	GSE63514	GSM1551413.cel	ectoderm
GSM1551414	Cancer-04	cervix	cervix	cervix	cervix	GSE63514	GSM1551414.cel	ectoderm
GSM1551415	Cancer-05	cervix	cervix	cervix	cervix	GSE63514	GSM1551415.cel	ectoderm
GSM1551416	Cancer-06	cervix	cervix	cervix	cervix	GSE63514	GSM1551416.cel	ectoderm
GSM1551417	Cancer-07	cervix	cervix	cervix	cervix	GSE63514	GSM1551417.cel	ectoderm
GSM1551388	CIN3-18	cervix	cervix	cervix	cervix	GSE63514	GSM1551388.cel	ectoderm
GSM1551389	CIN3-19	cervix	cervix	cervix	cervix	GSE63514	GSM1551389.cel	ectoderm
GSM1551380	CIN3-10	cervix	cervix	cervix	cervix	GSE63514	GSM1551380.cel	ectoderm
GSM1551381	CIN3-11	cervix	cervix	cervix	cervix	GSE63514	GSM1551381.cel	ectoderm
GSM1551382	CIN3-12	cervix	cervix	cervix	cervix	GSE63514	GSM1551382.cel	ectoderm
GSM1551383	CIN3-13	cervix	cervix	cervix	cervix	GSE63514	GSM1551383.cel	ectoderm
GSM1551384	CIN3-14	cervix	cervix	cervix	cervix	GSE63514	GSM1551384.cel	ectoderm
GSM1551385	CIN3-15	cervix	cervix	cervix	cervix	GSE63514	GSM1551385.cel	ectoderm
GSM1551386	CIN3-16	cervix	cervix	cervix	cervix	GSE63514	GSM1551386.cel	ectoderm
GSM1551387	CIN3-17	cervix	cervix	cervix	cervix	GSE63514	GSM1551387.cel	ectoderm
GSM1551409	CIN3-39	cervix	cervix	cervix	cervix	GSE63514	GSM1551409.cel	ectoderm
GSM1551408	CIN3-38	cervix	cervix	cervix	cervix	GSE63514	GSM1551408.cel	ectoderm
GSM1551407	CIN3-37	cervix	cervix	cervix	cervix	GSE63514	GSM1551407.cel	ectoderm
GSM1551406	CIN3-36	cervix	cervix	cervix	cervix	GSE63514	GSM1551406.cel	ectoderm
GSM1551405	CIN3-35	cervix	cervix	cervix	cervix	GSE63514	GSM1551405.cel	ectoderm
GSM1551404	CIN3-34	cervix	cervix	cervix	cervix	GSE63514	GSM1551404.cel	ectoderm
GSM1551403	CIN3-33	cervix	cervix	cervix	cervix	GSE63514	GSM1551403.cel	ectoderm
GSM1551402	CIN3-32	cervix	cervix	cervix	cervix	GSE63514	GSM1551402.cel	ectoderm
GSM1551400	CIN3-30	cervix	cervix	cervix	cervix	GSE63514	GSM1551400.cel	ectoderm
GSM1551399	CIN3-29	cervix	cervix	cervix	cervix	GSE63514	GSM1551399.cel	ectoderm
GSM1551398	CIN3-28	cervix	cervix	cervix	cervix	GSE63514	GSM1551398.cel	ectoderm
GSM1551397	CIN3-27	cervix	cervix	cervix	cervix	GSE63514	GSM1551397.cel	ectoderm
GSM1551396	CIN3-26	cervix	cervix	cervix	cervix	GSE63514	GSM1551396.cel	ectoderm
GSM1551395	CIN3-25	cervix	cervix	cervix	cervix	GSE63514	GSM1551395.cel	ectoderm
GSM1551394	CIN3-24	cervix	cervix	cervix	cervix	GSE63514	GSM1551394.cel	ectoderm
GSM1551393	CIN3-23	cervix	cervix	cervix	cervix	GSE63514	GSM1551393.cel	ectoderm
GSM1551392	CIN3-22	cervix	cervix	cervix	cervix	GSE63514	GSM1551392.cel	ectoderm
GSM1551391	CIN3-21	cervix	cervix	cervix	cervix	GSE63514	GSM1551391.cel	ectoderm
GSM1551390	CIN3-20	cervix	cervix	cervix	cervix	GSE63514	GSM1551390.cel	ectoderm
GSM1551401	CIN3-31	cervix	cervix	cervix	cervix	GSE63514	GSM1551401.cel	ectoderm
GSM1551362	CIN2-14	cervix	cervix	cervix	cervix	GSE63514	GSM1551362.cel	ectoderm
GSM1551363	CIN2-15	cervix	cervix	cervix	cervix	GSE63514	GSM1551363.cel	ectoderm
GSM1551360	CIN2-12	cervix	cervix	cervix	cervix	GSE63514	GSM1551360.cel	ectoderm
GSM1551361	CIN2-13	cervix	cervix	cervix	cervix	GSE63514	GSM1551361.cel	ectoderm
GSM1551366	CIN2-18	cervix	cervix	cervix	cervix	GSE63514	GSM1551366.cel	ectoderm
GSM1551367	CIN2-19	cervix	cervix	cervix	cervix	GSE63514	GSM1551367.cel	ectoderm
GSM1551364	CIN2-16	cervix	cervix	cervix	cervix	GSE63514	GSM1551364.cel	ectoderm
GSM1551365	CIN2-17	cervix	cervix	cervix	cervix	GSE63514	GSM1551365.cel	ectoderm
GSM1551368	CIN2-20	cervix	cervix	cervix	cervix	GSE63514	GSM1551368.cel	ectoderm
GSM1551369	CIN2-21	cervix	cervix	cervix	cervix	GSE63514	GSM1551369.cel	ectoderm
GSM1551371	CIN3-01	cervix	cervix	cervix	cervix	GSE63514	GSM1551371.cel	ectoderm
GSM1551370	CIN2-22	cervix	cervix	cervix	cervix	GSE63514	GSM1551370.cel	ectoderm
GSM1551373	CIN3-03	cervix	cervix	cervix	cervix	GSE63514	GSM1551373.cel	ectoderm
GSM1551372	CIN3-02	cervix	cervix	cervix	cervix	GSE63514	GSM1551372.cel	ectoderm
GSM1551375	CIN3-05	cervix	cervix	cervix	cervix	GSE63514	GSM1551375.cel	ectoderm
GSM1551374	CIN3-04	cervix	cervix	cervix	cervix	GSE63514	GSM1551374.cel	ectoderm
GSM1551377	CIN3-07	cervix	cervix	cervix	cervix	GSE63514	GSM1551377.cel	ectoderm
GSM1551376	CIN3-06	cervix	cervix	cervix	cervix	GSE63514	GSM1551376.cel	ectoderm
GSM1551379	CIN3-09	cervix	cervix	cervix	cervix	GSE63514	GSM1551379.cel	ectoderm
GSM1551378	CIN3-08	cervix	cervix	cervix	cervix	GSE63514	GSM1551378.cel	ectoderm
GSM1551344	CIN1-10	cervix	cervix	cervix	cervix	GSE63514	GSM1551344.cel	ectoderm
GSM1551345	CIN1-11	cervix	cervix	cervix	cervix	GSE63514	GSM1551345.cel	ectoderm
GSM1551346	CIN1-12	cervix	cervix	cervix	cervix	GSE63514	GSM1551346.cel	ectoderm
GSM1551347	CIN1-13	cervix	cervix	cervix	cervix	GSE63514	GSM1551347.cel	ectoderm
GSM1551340	CIN1-06	cervix	cervix	cervix	cervix	GSE63514	GSM1551340.cel	ectoderm
GSM1551341	CIN1-07	cervix	cervix	cervix	cervix	GSE63514	GSM1551341.cel	ectoderm
GSM1551342	CIN1-08	cervix	cervix	cervix	cervix	GSE63514	GSM1551342.cel	ectoderm
GSM1551343	CIN1-09	cervix	cervix	cervix	cervix	GSE63514	GSM1551343.cel	ectoderm
GSM1551348	CIN1-14	cervix	cervix	cervix	cervix	GSE63514	GSM1551348.cel	ectoderm
GSM1551349	CIN2-01	cervix	cervix	cervix	cervix	GSE63514	GSM1551349.cel	ectoderm
GSM1551359	CIN2-11	cervix	cervix	cervix	cervix	GSE63514	GSM1551359.cel	ectoderm
GSM1551358	CIN2-10	cervix	cervix	cervix	cervix	GSE63514	GSM1551358.cel	ectoderm
GSM1551353	CIN2-05	cervix	cervix	cervix	cervix	GSE63514	GSM1551353.cel	ectoderm
GSM1551352	CIN2-04	cervix	cervix	cervix	cervix	GSE63514	GSM1551352.cel	ectoderm
GSM1551351	CIN2-03	cervix	cervix	cervix	cervix	GSE63514	GSM1551351.cel	ectoderm
GSM1551350	CIN2-02	cervix	cervix	cervix	cervix	GSE63514	GSM1551350.cel	ectoderm
GSM1551357	CIN2-09	cervix	cervix	cervix	cervix	GSE63514	GSM1551357.cel	ectoderm
GSM1551356	CIN2-08	cervix	cervix	cervix	cervix	GSE63514	GSM1551356.cel	ectoderm
GSM1551355	CIN2-07	cervix	cervix	cervix	cervix	GSE63514	GSM1551355.cel	ectoderm
GSM1551354	CIN2-06	cervix	cervix	cervix	cervix	GSE63514	GSM1551354.cel	ectoderm
GSM1551436	Cancer-26	cervix	cervix	cervix	cervix	GSE63514	GSM1551436.cel	ectoderm
GSM1551437	Cancer-27	cervix	cervix	cervix	cervix	GSE63514	GSM1551437.cel	ectoderm
GSM1551434	Cancer-24	cervix	cervix	cervix	cervix	GSE63514	GSM1551434.cel	ectoderm
GSM1551435	Cancer-25	cervix	cervix	cervix	cervix	GSE63514	GSM1551435.cel	ectoderm
GSM1551432	Cancer-22	cervix	cervix	cervix	cervix	GSE63514	GSM1551432.cel	ectoderm
GSM1551433	Cancer-23	cervix	cervix	cervix	cervix	GSE63514	GSM1551433.cel	ectoderm
GSM1551430	Cancer-20	cervix	cervix	cervix	cervix	GSE63514	GSM1551430.cel	ectoderm
GSM1551431	Cancer-21	cervix	cervix	cervix	cervix	GSE63514	GSM1551431.cel	ectoderm
GSM1551438	Cancer-28	cervix	cervix	cervix	cervix	GSE63514	GSM1551438.cel	ectoderm
GSM1551339	CIN1-05	cervix	cervix	cervix	cervix	GSE63514	GSM1551339.cel	ectoderm
GSM1551338	CIN1-04	cervix	cervix	cervix	cervix	GSE63514	GSM1551338.cel	ectoderm
GSM1551335	CIN1-01	cervix	cervix	cervix	cervix	GSE63514	GSM1551335.cel	ectoderm
GSM1551337	CIN1-03	cervix	cervix	cervix	cervix	GSE63514	GSM1551337.cel	ectoderm
GSM1551336	CIN1-02	cervix	cervix	cervix	cervix	GSE63514	GSM1551336.cel	ectoderm
GSM1551425	Cancer-15	cervix	cervix	cervix	cervix	GSE63514	GSM1551425.cel	ectoderm
GSM1551424	Cancer-14	cervix	cervix	cervix	cervix	GSE63514	GSM1551424.cel	ectoderm
GSM1551427	Cancer-17	cervix	cervix	cervix	cervix	GSE63514	GSM1551427.cel	ectoderm
GSM1551426	Cancer-16	cervix	cervix	cervix	cervix	GSE63514	GSM1551426.cel	ectoderm
GSM1551421	Cancer-11	cervix	cervix	cervix	cervix	GSE63514	GSM1551421.cel	ectoderm
GSM1551420	Cancer-10	cervix	cervix	cervix	cervix	GSE63514	GSM1551420.cel	ectoderm
GSM1551423	Cancer-13	cervix	cervix	cervix	cervix	GSE63514	GSM1551423.cel	ectoderm
GSM1551422	Cancer-12	cervix	cervix	cervix	cervix	GSE63514	GSM1551422.cel	ectoderm
GSM1551429	Cancer-19	cervix	cervix	cervix	cervix	GSE63514	GSM1551429.cel	ectoderm
GSM1551428	Cancer-18	cervix	cervix	cervix	cervix	GSE63514	GSM1551428.cel	ectoderm
GSM532220	E143-1I	esophageal	esophageal	esophageal	esophageal	GSE21293	GSM532220.cel	endoderm
GSM532251	n273-2N	esophageal	esophageal	esophageal	esophageal	GSE21293	GSM532251.cel	endoderm
GSM532250	n273-1N	esophageal	esophageal	esophageal	esophageal	GSE21293	GSM532250.cel	endoderm
GSM532239	E273-2N	esophageal	esophageal	esophageal	esophageal	GSE21293	GSM532239.cel	endoderm
GSM532252	R248-3I	esophageal	esophageal	esophageal	esophageal	GSE21293	GSM532252.cel	endoderm
GSM532237	E273-1N	esophageal	esophageal	esophageal	esophageal	GSE21293	GSM532237.cel	endoderm
GSM532236	E273-1I	esophageal	esophageal	esophageal	esophageal	GSE21293	GSM532236.cel	endoderm
GSM532235	E248-2N	esophageal	esophageal	esophageal	esophageal	GSE21293	GSM532235.cel	endoderm
GSM532234	E248-2I	esophageal	esophageal	esophageal	esophageal	GSE21293	GSM532234.cel	endoderm
GSM532233	E248-1N	esophageal	esophageal	esophageal	esophageal	GSE21293	GSM532233.cel	endoderm
GSM532232	E248-1I	esophageal	esophageal	esophageal	esophageal	GSE21293	GSM532232.cel	endoderm
GSM532231	E175-3N	esophageal	esophageal	esophageal	esophageal	GSE21293	GSM532231.cel	endoderm
GSM532230	E175-3I	esophageal	esophageal	esophageal	esophageal	GSE21293	GSM532230.cel	endoderm
GSM532245	n143-2N	esophageal	esophageal	esophageal	esophageal	GSE21293	GSM532245.cel	endoderm
GSM532224	E143-3I	esophageal	esophageal	esophageal	esophageal	GSE21293	GSM532224.cel	endoderm
GSM532225	E143-3N	esophageal	esophageal	esophageal	esophageal	GSE21293	GSM532225.cel	endoderm
GSM532226	E175-1I	esophageal	esophageal	esophageal	esophageal	GSE21293	GSM532226.cel	endoderm
GSM532238	E273-2I	esophageal	esophageal	esophageal	esophageal	GSE21293	GSM532238.cel	endoderm
GSM532222	E143-2I	esophageal	esophageal	esophageal	esophageal	GSE21293	GSM532222.cel	endoderm
GSM532253	R248-3N	esophageal	esophageal	esophageal	esophageal	GSE21293	GSM532253.cel	endoderm
GSM532254	E273-3I	esophageal	esophageal	esophageal	esophageal	GSE21293	GSM532254.cel	endoderm
GSM532246	n175-1N	esophageal	esophageal	esophageal	esophageal	GSE21293	GSM532246.cel	endoderm
GSM532221	E143-1N	esophageal	esophageal	esophageal	esophageal	GSE21293	GSM532221.cel	endoderm
GSM532244	n143-1N	esophageal	esophageal	esophageal	esophageal	GSE21293	GSM532244.cel	endoderm
GSM532223	E143-2N	esophageal	esophageal	esophageal	esophageal	GSE21293	GSM532223.cel	endoderm
GSM532242	Epuro-2N	esophageal	esophageal	esophageal	esophageal	GSE21293	GSM532242.cel	endoderm
GSM532243	Epuro-3N	esophageal	esophageal	esophageal	esophageal	GSE21293	GSM532243.cel	endoderm
GSM532240	E273-3N	esophageal	esophageal	esophageal	esophageal	GSE21293	GSM532240.cel	endoderm
GSM532241	Epuro-1N	esophageal	esophageal	esophageal	esophageal	GSE21293	GSM532241.cel	endoderm
GSM532228	E175-2I	esophageal	esophageal	esophageal	esophageal	GSE21293	GSM532228.cel	endoderm
GSM532229	E175-2N	esophageal	esophageal	esophageal	esophageal	GSE21293	GSM532229.cel	endoderm
GSM532247	n175-2N	esophageal	esophageal	esophageal	esophageal	GSE21293	GSM532247.cel	endoderm
GSM532248	n248-1N	esophageal	esophageal	esophageal	esophageal	GSE21293	GSM532248.cel	endoderm
GSM532249	n248-2N	esophageal	esophageal	esophageal	esophageal	GSE21293	GSM532249.cel	endoderm
GSM532227	E175-1N	esophageal	esophageal	esophageal	esophageal	GSE21293	GSM532227.cel	endoderm
GSM812469	Biopsy sample BPY127	esophageal	esophageal	esophageal	esophageal	GSE32701	GSM812469.cel	endoderm
GSM812468	Biopsy sample BPY124	esophageal	esophageal	esophageal	esophageal	GSE32701	GSM812468.cel	endoderm
GSM812467	Biopsy sample BPY120	esophageal	esophageal	esophageal	esophageal	GSE32701	GSM812467.cel	endoderm
GSM812466	Biopsy sample BPY113	esophageal	esophageal	esophageal	esophageal	GSE32701	GSM812466.cel	endoderm
GSM812465	Biopsy sample BPY094	esophageal	esophageal	esophageal	esophageal	GSE32701	GSM812465.cel	endoderm
GSM812464	Biopsy sample BPY078	esophageal	esophageal	esophageal	esophageal	GSE32701	GSM812464.cel	endoderm
GSM812463	Biopsy sample BPY067	esophageal	esophageal	esophageal	esophageal	GSE32701	GSM812463.cel	endoderm
GSM812472	Biopsy sample BPY131	esophageal	esophageal	esophageal	esophageal	GSE32701	GSM812472.cel	endoderm
GSM812461	Biopsy sample BPY049	esophageal	esophageal	esophageal	esophageal	GSE32701	GSM812461.cel	endoderm
GSM812460	Biopsy sample BPY041	esophageal	esophageal	esophageal	esophageal	GSE32701	GSM812460.cel	endoderm
GSM812459	Biopsy sample BPY030	esophageal	esophageal	esophageal	esophageal	GSE32701	GSM812459.cel	endoderm
GSM812482	Surgical sample OPE063	esophageal	esophageal	esophageal	esophageal	GSE32701	GSM812482.cel	endoderm
GSM812496	Surgical sample OPE148	esophageal	esophageal	esophageal	esophageal	GSE32701	GSM812496.cel	endoderm
GSM812497	Surgical sample OPE162	esophageal	esophageal	esophageal	esophageal	GSE32701	GSM812497.cel	endoderm
GSM812494	Surgical sample OPE143	esophageal	esophageal	esophageal	esophageal	GSE32701	GSM812494.cel	endoderm
GSM812495	Surgical sample OPE145	esophageal	esophageal	esophageal	esophageal	GSE32701	GSM812495.cel	endoderm
GSM812492	Surgical sample OPE131	esophageal	esophageal	esophageal	esophageal	GSE32701	GSM812492.cel	endoderm
GSM812493	Surgical sample OPE136	esophageal	esophageal	esophageal	esophageal	GSE32701	GSM812493.cel	endoderm
GSM812490	Surgical sample OPE128	esophageal	esophageal	esophageal	esophageal	GSE32701	GSM812490.cel	endoderm
GSM812491	Surgical sample OPE129	esophageal	esophageal	esophageal	esophageal	GSE32701	GSM812491.cel	endoderm
GSM812470	Biopsy sample BPY128	esophageal	esophageal	esophageal	esophageal	GSE32701	GSM812470.cel	endoderm
GSM812471	Biopsy sample BPY129	esophageal	esophageal	esophageal	esophageal	GSE32701	GSM812471.cel	endoderm
GSM812458	Biopsy sample BPY015	esophageal	esophageal	esophageal	esophageal	GSE32701	GSM812458.cel	endoderm
GSM812473	Biopsy sample BPY136	esophageal	esophageal	esophageal	esophageal	GSE32701	GSM812473.cel	endoderm
GSM812474	Biopsy sample BPY143	esophageal	esophageal	esophageal	esophageal	GSE32701	GSM812474.cel	endoderm
GSM812475	Biopsy sample BPY145	esophageal	esophageal	esophageal	esophageal	GSE32701	GSM812475.cel	endoderm
GSM812476	Biopsy sample BPY148	esophageal	esophageal	esophageal	esophageal	GSE32701	GSM812476.cel	endoderm
GSM812477	Biopsy sample BPY162	esophageal	esophageal	esophageal	esophageal	GSE32701	GSM812477.cel	endoderm
GSM812478	Surgical sample OPE015	esophageal	esophageal	esophageal	esophageal	GSE32701	GSM812478.cel	endoderm
GSM812479	Surgical sample OPE030	esophageal	esophageal	esophageal	esophageal	GSE32701	GSM812479.cel	endoderm
GSM812462	Biopsy sample BPY063	esophageal	esophageal	esophageal	esophageal	GSE32701	GSM812462.cel	endoderm
GSM812489	Surgical sample OPE127	esophageal	esophageal	esophageal	esophageal	GSE32701	GSM812489.cel	endoderm
GSM812488	Surgical sample OPE124	esophageal	esophageal	esophageal	esophageal	GSE32701	GSM812488.cel	endoderm
GSM812485	Surgical sample OPE094	esophageal	esophageal	esophageal	esophageal	GSE32701	GSM812485.cel	endoderm
GSM812484	Surgical sample OPE078	esophageal	esophageal	esophageal	esophageal	GSE32701	GSM812484.cel	endoderm
GSM812487	Surgical sample OPE120	esophageal	esophageal	esophageal	esophageal	GSE32701	GSM812487.cel	endoderm
GSM812486	Surgical sample OPE113	esophageal	esophageal	esophageal	esophageal	GSE32701	GSM812486.cel	endoderm
GSM812481	Surgical sample OPE049	esophageal	esophageal	esophageal	esophageal	GSE32701	GSM812481.cel	endoderm
GSM812480	Surgical sample OPE041	esophageal	esophageal	esophageal	esophageal	GSE32701	GSM812480.cel	endoderm
GSM812483	Surgical sample OPE067	esophageal	esophageal	esophageal	esophageal	GSE32701	GSM812483.cel	endoderm
GSM836194	Tumor tissue of esophagus	esophageal	esophageal	esophageal	esophageal	GSE33810	GSM836194.cel	endoderm
GSM988480	Tumor tissue of esophagus with family history	esophageal	esophageal	esophageal	esophageal	GSE33810	GSM988480.cel	endoderm
GSM1648332	180U-2, biological rep2	esophageal	esophageal	esophageal	esophageal	GSE67510	GSM1648332.cel	endoderm
GSM1648333	180D-1, biological rep1	esophageal	esophageal	esophageal	esophageal	GSE67510	GSM1648333.cel	endoderm
GSM1648330	30D-2, biological rep2	esophageal	esophageal	esophageal	esophageal	GSE67510	GSM1648330.cel	endoderm
GSM1648331	180U-1, biological rep1	esophageal	esophageal	esophageal	esophageal	GSE67510	GSM1648331.cel	endoderm
GSM1648334	180D-2, biological rep2	esophageal	esophageal	esophageal	esophageal	GSE67510	GSM1648334.cel	endoderm
GSM1648327	30U-1, biological rep1	esophageal	esophageal	esophageal	esophageal	GSE67510	GSM1648327.cel	endoderm
GSM1648329	30D-1, biological rep1	esophageal	esophageal	esophageal	esophageal	GSE67510	GSM1648329.cel	endoderm
GSM1648328	30U-2, biological rep2	esophageal	esophageal	esophageal	esophageal	GSE67510	GSM1648328.cel	endoderm
GSM139015	PC45: Thyroid cancer invasive area paired with PC47 and PC44	thyroid	thyroid	thyroid	thyroid	GSE6004	GSM139015.cel	endoderm
GSM139009	PC79: Thyroid cancer center area paired with PC81 and PC79	thyroid	thyroid	thyroid	thyroid	GSE6004	GSM139009.cel	endoderm
GSM139008	PC44: Thyroid cancer center area paired with PC47 and PC45	thyroid	thyroid	thyroid	thyroid	GSE6004	GSM139008.cel	endoderm
GSM139018	PC73: Thyroid cancer invasive area paired with PC72	thyroid	thyroid	thyroid	thyroid	GSE6004	GSM139018.cel	endoderm
GSM139019	PC90: Thyroid cancer invasive area paired with PC89	thyroid	thyroid	thyroid	thyroid	GSE6004	GSM139019.cel	endoderm
GSM139007	PC39: Thyroid cancer center area paired with PC41 and PC40	thyroid	thyroid	thyroid	thyroid	GSE6004	GSM139007.cel	endoderm
GSM139006	PC5: Thyroid cancer center area paired with PC10 and PC6	thyroid	thyroid	thyroid	thyroid	GSE6004	GSM139006.cel	endoderm
GSM139012	PC89: Thyroid cancer center area paired with PC90	thyroid	thyroid	thyroid	thyroid	GSE6004	GSM139012.cel	endoderm
GSM139013	PC6: Thyroid cancer invasive area paired with PC10 and PC5	thyroid	thyroid	thyroid	thyroid	GSE6004	GSM139013.cel	endoderm
GSM139010	PC66: Thyroid cancer center area paired with PC67	thyroid	thyroid	thyroid	thyroid	GSE6004	GSM139010.cel	endoderm
GSM139016	PC80: Thyroid cancer invasive area paired with PC81 and PC79	thyroid	thyroid	thyroid	thyroid	GSE6004	GSM139016.cel	endoderm
GSM139011	PC72: Thyroid cancer center area paired with PC73	thyroid	thyroid	thyroid	thyroid	GSE6004	GSM139011.cel	endoderm
GSM139017	PC67: Thyroid cancer invasive area paired with PC66	thyroid	thyroid	thyroid	thyroid	GSE6004	GSM139017.cel	endoderm
GSM139002	PC10: Normal thyroid paired with PC5 and PC6	thyroid	thyroid	thyroid	thyroid	GSE6004	GSM139002.cel	endoderm
GSM139014	PC40: Thyroid cancer invasive area paired with PC41 and PC39	thyroid	thyroid	thyroid	thyroid	GSE6004	GSM139014.cel	endoderm
GSM870795	PTC-radiation exposed-gr_243	thyroid	thyroid	thyroid	thyroid	GSE35570	GSM870795.cel	endoderm
GSM870794	PTC-radiation exposed-gr_242	thyroid	thyroid	thyroid	thyroid	GSE35570	GSM870794.cel	endoderm
GSM870797	PTC-radiation exposed-gr_286	thyroid	thyroid	thyroid	thyroid	GSE35570	GSM870797.cel	endoderm
GSM870796	PTC-radiation exposed-gr_280	thyroid	thyroid	thyroid	thyroid	GSE35570	GSM870796.cel	endoderm
GSM870791	PTC-radiation exposed-gr_165	thyroid	thyroid	thyroid	thyroid	GSE35570	GSM870791.cel	endoderm
GSM870790	PTC-radiation not exposed-gr_162	thyroid	thyroid	thyroid	thyroid	GSE35570	GSM870790.cel	endoderm
GSM870793	PTC-radiation exposed-gr_208	thyroid	thyroid	thyroid	thyroid	GSE35570	GSM870793.cel	endoderm
GSM870792	PTC-radiation exposed-gr_192	thyroid	thyroid	thyroid	thyroid	GSE35570	GSM870792.cel	endoderm
GSM870799	PTC-radiation not exposed-gr_368	thyroid	thyroid	thyroid	thyroid	GSE35570	GSM870799.cel	endoderm
GSM870798	PTC-radiation exposed-gr_343	thyroid	thyroid	thyroid	thyroid	GSE35570	GSM870798.cel	endoderm
GSM870854	normal thyroid-1337N	thyroid	thyroid	thyroid	thyroid	GSE35570	GSM870854.cel	endoderm
GSM870855	PTC-radiation not exposed-1337T	thyroid	thyroid	thyroid	thyroid	GSE35570	GSM870855.cel	endoderm
GSM870853	PTC-radiation not exposed-1328T	thyroid	thyroid	thyroid	thyroid	GSE35570	GSM870853.cel	endoderm
GSM870851	PTC-radiation not exposed-1319T	thyroid	thyroid	thyroid	thyroid	GSE35570	GSM870851.cel	endoderm
GSM870858	PTC-radiation not exposed-1367T	thyroid	thyroid	thyroid	thyroid	GSE35570	GSM870858.cel	endoderm
GSM870786	PTC-radiation exposed-gr_135	thyroid	thyroid	thyroid	thyroid	GSE35570	GSM870786.cel	endoderm
GSM870787	PTC-radiation exposed-gr_144	thyroid	thyroid	thyroid	thyroid	GSE35570	GSM870787.cel	endoderm
GSM870784	PTC-radiation not exposed-gr_1050	thyroid	thyroid	thyroid	thyroid	GSE35570	GSM870784.cel	endoderm
GSM870785	PTC-radiation not exposed-gr_1091	thyroid	thyroid	thyroid	thyroid	GSE35570	GSM870785.cel	endoderm
GSM870782	PTC-radiation exposed-gr_103	thyroid	thyroid	thyroid	thyroid	GSE35570	GSM870782.cel	endoderm
GSM870783	PTC-radiation not exposed-gr_1030	thyroid	thyroid	thyroid	thyroid	GSE35570	GSM870783.cel	endoderm
GSM870788	PTC-radiation exposed-gr_145	thyroid	thyroid	thyroid	thyroid	GSE35570	GSM870788.cel	endoderm
GSM870789	PTC-radiation exposed-gr_147	thyroid	thyroid	thyroid	thyroid	GSE35570	GSM870789.cel	endoderm
GSM870869	PTC-radiation exposed-216T	thyroid	thyroid	thyroid	thyroid	GSE35570	GSM870869.cel	endoderm
GSM870862	PTC-radiation not exposed-1486T	thyroid	thyroid	thyroid	thyroid	GSE35570	GSM870862.cel	endoderm
GSM870860	PTC-radiation not exposed-1426T	thyroid	thyroid	thyroid	thyroid	GSE35570	GSM870860.cel	endoderm
GSM870865	PTC-radiation exposed-173T	thyroid	thyroid	thyroid	thyroid	GSE35570	GSM870865.cel	endoderm
GSM870864	PTC-radiation not exposed-1502T	thyroid	thyroid	thyroid	thyroid	GSE35570	GSM870864.cel	endoderm
GSM870900	PTC-radiation exposed-905T	thyroid	thyroid	thyroid	thyroid	GSE35570	GSM870900.cel	endoderm
GSM870879	PTC-radiation exposed-417T	thyroid	thyroid	thyroid	thyroid	GSE35570	GSM870879.cel	endoderm
GSM870871	PTC-radiation not exposed-312T	thyroid	thyroid	thyroid	thyroid	GSE35570	GSM870871.cel	endoderm
GSM870873	PTC-radiation exposed-329T	thyroid	thyroid	thyroid	thyroid	GSE35570	GSM870873.cel	endoderm
GSM870883	PTC-radiation exposed-597T	thyroid	thyroid	thyroid	thyroid	GSE35570	GSM870883.cel	endoderm
GSM870885	PTC-radiation not exposed-607T	thyroid	thyroid	thyroid	thyroid	GSE35570	GSM870885.cel	endoderm
GSM870889	PTC-radiation exposed-679T	thyroid	thyroid	thyroid	thyroid	GSE35570	GSM870889.cel	endoderm
GSM870888	PTC-radiation exposed-672T	thyroid	thyroid	thyroid	thyroid	GSE35570	GSM870888.cel	endoderm
GSM870809	PTC-radiation exposed-gr_671	thyroid	thyroid	thyroid	thyroid	GSE35570	GSM870809.cel	endoderm
GSM870808	PTC-radiation not exposed-gr_615	thyroid	thyroid	thyroid	thyroid	GSE35570	GSM870808.cel	endoderm
GSM870801	PTC-radiation exposed-gr_456	thyroid	thyroid	thyroid	thyroid	GSE35570	GSM870801.cel	endoderm
GSM870800	PTC-radiation not exposed-gr_411	thyroid	thyroid	thyroid	thyroid	GSE35570	GSM870800.cel	endoderm
GSM870803	PTC-radiation not exposed-gr_496	thyroid	thyroid	thyroid	thyroid	GSE35570	GSM870803.cel	endoderm
GSM870802	PTC-radiation exposed-gr_469	thyroid	thyroid	thyroid	thyroid	GSE35570	GSM870802.cel	endoderm
GSM870805	PTC-radiation exposed-gr_515	thyroid	thyroid	thyroid	thyroid	GSE35570	GSM870805.cel	endoderm
GSM870804	PTC-radiation exposed-gr_501	thyroid	thyroid	thyroid	thyroid	GSE35570	GSM870804.cel	endoderm
GSM870807	PTC-radiation exposed-gr_601	thyroid	thyroid	thyroid	thyroid	GSE35570	GSM870807.cel	endoderm
GSM870806	PTC-radiation not exposed-gr_574	thyroid	thyroid	thyroid	thyroid	GSE35570	GSM870806.cel	endoderm
GSM870892	PTC-radiation exposed-693T	thyroid	thyroid	thyroid	thyroid	GSE35570	GSM870892.cel	endoderm
GSM870893	PTC-radiation exposed-756T	thyroid	thyroid	thyroid	thyroid	GSE35570	GSM870893.cel	endoderm
GSM870896	PTC-radiation exposed-771T	thyroid	thyroid	thyroid	thyroid	GSE35570	GSM870896.cel	endoderm
GSM870895	PTC-radiation exposed-758T	thyroid	thyroid	thyroid	thyroid	GSE35570	GSM870895.cel	endoderm
GSM870898	PTC-radiation exposed-886T	thyroid	thyroid	thyroid	thyroid	GSE35570	GSM870898.cel	endoderm
GSM870818	PTC-radiation not exposed-gr_939	thyroid	thyroid	thyroid	thyroid	GSE35570	GSM870818.cel	endoderm
GSM870810	PTC-radiation not exposed-gr_691	thyroid	thyroid	thyroid	thyroid	GSE35570	GSM870810.cel	endoderm
GSM870816	PTC-radiation not exposed-gr_705	thyroid	thyroid	thyroid	thyroid	GSE35570	GSM870816.cel	endoderm
GSM870817	PTC-radiation not exposed-gr_710	thyroid	thyroid	thyroid	thyroid	GSE35570	GSM870817.cel	endoderm
GSM870815	PTC-radiation not exposed-gr_692	thyroid	thyroid	thyroid	thyroid	GSE35570	GSM870815.cel	endoderm
GSM870830	PTC-radiation exposed-053T	thyroid	thyroid	thyroid	thyroid	GSE35570	GSM870830.cel	endoderm
GSM870833	PTC-radiation not exposed-1144T	thyroid	thyroid	thyroid	thyroid	GSE35570	GSM870833.cel	endoderm
GSM870835	PTC-radiation not exposed-1175T	thyroid	thyroid	thyroid	thyroid	GSE35570	GSM870835.cel	endoderm
GSM870837	PTC-radiation not exposed-1190T	thyroid	thyroid	thyroid	thyroid	GSE35570	GSM870837.cel	endoderm
GSM870839	PTC-radiation not exposed-1208T	thyroid	thyroid	thyroid	thyroid	GSE35570	GSM870839.cel	endoderm
GSM870845	PTC-radiation not exposed-1243T	thyroid	thyroid	thyroid	thyroid	GSE35570	GSM870845.cel	endoderm
GSM870847	PTC-radiation not exposed-1247T	thyroid	thyroid	thyroid	thyroid	GSE35570	GSM870847.cel	endoderm
GSM870841	PTC-radiation not exposed-1224T	thyroid	thyroid	thyroid	thyroid	GSE35570	GSM870841.cel	endoderm
GSM870843	PTC-radiation not exposed-1240T	thyroid	thyroid	thyroid	thyroid	GSE35570	GSM870843.cel	endoderm
GSM870849	PTC-radiation not exposed-1253T	thyroid	thyroid	thyroid	thyroid	GSE35570	GSM870849.cel	endoderm
GSM1481902	27-PT-N0,Papillary thyroid carcinoma,N0	thyroid	thyroid	thyroid	thyroid	GSE60542	GSM1481902.cel	endoderm
GSM1481903	8-PT-N1,Papillary thyroid carcinoma,N1	thyroid	thyroid	thyroid	thyroid	GSE60542	GSM1481903.cel	endoderm
GSM1481905	11a-PT-N1,Papillary thyroid carcinoma,N1	thyroid	thyroid	thyroid	thyroid	GSE60542	GSM1481905.cel	endoderm
GSM1481906	22-PT-N0,Papillary thyroid carcinoma,N0	thyroid	thyroid	thyroid	thyroid	GSE60542	GSM1481906.cel	endoderm
GSM1481858	25-PT-N0,Papillary thyroid carcinoma,N0	thyroid	thyroid	thyroid	thyroid	GSE60542	GSM1481858.cel	endoderm
GSM1481854	10-PT-N1,Papillary thyroid carcinoma,N1	thyroid	thyroid	thyroid	thyroid	GSE60542	GSM1481854.cel	endoderm
GSM1481853	23a-PT-N0,Papillary thyroid carcinoma,N0	thyroid	thyroid	thyroid	thyroid	GSE60542	GSM1481853.cel	endoderm
GSM1481917	22a-PT-N0,Papillary thyroid carcinoma,N0	thyroid	thyroid	thyroid	thyroid	GSE60542	GSM1481917.cel	endoderm
GSM1481915	17-PT-N1,Papillary thyroid carcinoma,N1	thyroid	thyroid	thyroid	thyroid	GSE60542	GSM1481915.cel	endoderm
GSM1481914	9-PT-N1,Papillary thyroid carcinoma,N1	thyroid	thyroid	thyroid	thyroid	GSE60542	GSM1481914.cel	endoderm
GSM1481912	23-PT-N0,Papillary thyroid carcinoma,N0	thyroid	thyroid	thyroid	thyroid	GSE60542	GSM1481912.cel	endoderm
GSM1481910	21a-PT-N0,Papillary thyroid carcinoma,N0	thyroid	thyroid	thyroid	thyroid	GSE60542	GSM1481910.cel	endoderm
GSM1481849	13-PT-N1,Papillary thyroid carcinoma,N1	thyroid	thyroid	thyroid	thyroid	GSE60542	GSM1481849.cel	endoderm
GSM1481844	1a-PT-N1,Papillary thyroid carcinoma,N1	thyroid	thyroid	thyroid	thyroid	GSE60542	GSM1481844.cel	endoderm
GSM1481846	12-PT-N1,Papillary thyroid carcinoma,N1	thyroid	thyroid	thyroid	thyroid	GSE60542	GSM1481846.cel	endoderm
GSM1481841	24-PT-N0,Papillary thyroid carcinoma,N0	thyroid	thyroid	thyroid	thyroid	GSE60542	GSM1481841.cel	endoderm
GSM1481872	4-PT-N1,Papillary thyroid carcinoma,N1	thyroid	thyroid	thyroid	thyroid	GSE60542	GSM1481872.cel	endoderm
GSM1481875	5-PT-N1,Papillary thyroid carcinoma,N1	thyroid	thyroid	thyroid	thyroid	GSE60542	GSM1481875.cel	endoderm
GSM1481898	21-PT-N0,Papillary thyroid carcinoma,N0	thyroid	thyroid	thyroid	thyroid	GSE60542	GSM1481898.cel	endoderm
GSM1481890	2-PT-N1,Papillary thyroid carcinoma,N1	thyroid	thyroid	thyroid	thyroid	GSE60542	GSM1481890.cel	endoderm
GSM1481865	11-PT-N1,Papillary thyroid carcinoma,N1	thyroid	thyroid	thyroid	thyroid	GSE60542	GSM1481865.cel	endoderm
GSM1481863	28-PT-N0,Papillary thyroid carcinoma,N0	thyroid	thyroid	thyroid	thyroid	GSE60542	GSM1481863.cel	endoderm
GSM1481861	3-PT-N1,Papillary thyroid carcinoma,N1	thyroid	thyroid	thyroid	thyroid	GSE60542	GSM1481861.cel	endoderm
GSM1481868	29-PT-N0,Papillary thyroid carcinoma,N0	thyroid	thyroid	thyroid	thyroid	GSE60542	GSM1481868.cel	endoderm
GSM1481889	7-PT-N1,Papillary thyroid carcinoma,N1	thyroid	thyroid	thyroid	thyroid	GSE60542	GSM1481889.cel	endoderm
GSM1481924	31-PT-N0,Papillary thyroid carcinoma,N0	thyroid	thyroid	thyroid	thyroid	GSE60542	GSM1481924.cel	endoderm
GSM1481923	30-PT-N0,Papillary thyroid carcinoma,N0	thyroid	thyroid	thyroid	thyroid	GSE60542	GSM1481923.cel	endoderm
GSM1481883	16-PT-N1,Papillary thyroid carcinoma,N1	thyroid	thyroid	thyroid	thyroid	GSE60542	GSM1481883.cel	endoderm
GSM1481882	6-PT-N1,Papillary thyroid carcinoma,N1	thyroid	thyroid	thyroid	thyroid	GSE60542	GSM1481882.cel	endoderm
GSM1481929	15-PT-N1,Papillary thyroid carcinoma,N1	thyroid	thyroid	thyroid	thyroid	GSE60542	GSM1481929.cel	endoderm
GSM1481926	14-PT-N1,Papillary thyroid carcinoma,N1	thyroid	thyroid	thyroid	thyroid	GSE60542	GSM1481926.cel	endoderm
GSM1481888	26-PT-N0,Papillary thyroid carcinoma,N0	thyroid	thyroid	thyroid	thyroid	GSE60542	GSM1481888.cel	endoderm
GSM1481839	1-PT-N1,Papillary thyroid carcinoma,N1	thyroid	thyroid	thyroid	thyroid	GSE60542	GSM1481839.cel	endoderm
GSM85228	thyroid_tumor_7	thyroid	thyroid	thyroid	thyroid	GSE3678	GSM85228.cel	endoderm
GSM85222	thyroid_tumor_1	thyroid	thyroid	thyroid	thyroid	GSE3678	GSM85222.cel	endoderm
GSM85223	thyroid_tumor_2	thyroid	thyroid	thyroid	thyroid	GSE3678	GSM85223.cel	endoderm
GSM85220	thyroid_normal_6	thyroid	thyroid	thyroid	thyroid	GSE3678	GSM85220.cel	endoderm
GSM85221	thyroid_normal_7	thyroid	thyroid	thyroid	thyroid	GSE3678	GSM85221.cel	endoderm
GSM85226	thyroid_tumor_5	thyroid	thyroid	thyroid	thyroid	GSE3678	GSM85226.cel	endoderm
GSM85227	thyroid_tumor_6	thyroid	thyroid	thyroid	thyroid	GSE3678	GSM85227.cel	endoderm
GSM85224	thyroid_tumor_3	thyroid	thyroid	thyroid	thyroid	GSE3678	GSM85224.cel	endoderm
GSM85217	thyroid_normal_3	thyroid	thyroid	thyroid	thyroid	GSE3678	GSM85217.cel	endoderm
GSM85216	thyroid_normal_2	thyroid	thyroid	thyroid	thyroid	GSE3678	GSM85216.cel	endoderm
GSM85215	thyroid_normal_1	thyroid	thyroid	thyroid	thyroid	GSE3678	GSM85215.cel	endoderm
GSM85225	thyroid_tumor_4	thyroid	thyroid	thyroid	thyroid	GSE3678	GSM85225.cel	endoderm
GSM85219	thyroid_normal_5	thyroid	thyroid	thyroid	thyroid	GSE3678	GSM85219.cel	endoderm
GSM85218	thyroid_normal_4	thyroid	thyroid	thyroid	thyroid	GSE3678	GSM85218.cel	endoderm
GSM1281072	Monolayer thyroid cancer cell, biological rep3	thyroid	thyroid	thyroid	thyroid	GSE53050	GSM1281072.cel	endoderm
GSM1281073	Thyrosphere thyroid cancer cell, biological rep1	thyroid	thyroid	thyroid	thyroid	GSE53050	GSM1281073.cel	endoderm
GSM1281070	Monolayer thyroid cancer cell, biological rep1	thyroid	thyroid	thyroid	thyroid	GSE53050	GSM1281070.cel	endoderm
GSM1281071	Monolayer thyroid cancer cell, biological rep2	thyroid	thyroid	thyroid	thyroid	GSE53050	GSM1281071.cel	endoderm
GSM1281074	Thyrosphere thyroid cancer cell, biological rep2	thyroid	thyroid	thyroid	thyroid	GSE53050	GSM1281074.cel	endoderm
GSM1281075	Thyrosphere thyroid cancer cell, biological rep3	thyroid	thyroid	thyroid	thyroid	GSE53050	GSM1281075.cel	endoderm
GSM425889	G039-lcm	uterus	uterus	uterus	uterus	GSE17025	GSM425889.cel	endoderm
GSM425883	5410-lcm	uterus	uterus	uterus	uterus	GSE17025	GSM425883.cel	endoderm
GSM425882	3986-lcm	uterus	uterus	uterus	uterus	GSE17025	GSM425882.cel	endoderm
GSM425881	3409-lcm	uterus	uterus	uterus	uterus	GSE17025	GSM425881.cel	endoderm
GSM425880	3217-lcm	uterus	uterus	uterus	uterus	GSE17025	GSM425880.cel	endoderm
GSM425887	3638-lcm	uterus	uterus	uterus	uterus	GSE17025	GSM425887.cel	endoderm
GSM425886	3716-lcm	uterus	uterus	uterus	uterus	GSE17025	GSM425886.cel	endoderm
GSM425885	G518	uterus	uterus	uterus	uterus	GSE17025	GSM425885.cel	endoderm
GSM425884	5178-scrape	uterus	uterus	uterus	uterus	GSE17025	GSM425884.cel	endoderm
GSM425920	G519-lcm	uterus	uterus	uterus	uterus	GSE17025	GSM425920.cel	endoderm
GSM425921	G609-lcm	uterus	uterus	uterus	uterus	GSE17025	GSM425921.cel	endoderm
GSM425922	G668-lcm	uterus	uterus	uterus	uterus	GSE17025	GSM425922.cel	endoderm
GSM425923	G710-lcm	uterus	uterus	uterus	uterus	GSE17025	GSM425923.cel	endoderm
GSM425924	G929-lcm	uterus	uterus	uterus	uterus	GSE17025	GSM425924.cel	endoderm
GSM425925	3416-lcm	uterus	uterus	uterus	uterus	GSE17025	GSM425925.cel	endoderm
GSM425926	3381-scrape	uterus	uterus	uterus	uterus	GSE17025	GSM425926.cel	endoderm
GSM425927	3007-ls	uterus	uterus	uterus	uterus	GSE17025	GSM425927.cel	endoderm
GSM425869	3024-lcm	uterus	uterus	uterus	uterus	GSE17025	GSM425869.cel	endoderm
GSM425868	3080-lcm	uterus	uterus	uterus	uterus	GSE17025	GSM425868.cel	endoderm
GSM425861	5320-scrape	uterus	uterus	uterus	uterus	GSE17025	GSM425861.cel	endoderm
GSM425860	5192-scrape	uterus	uterus	uterus	uterus	GSE17025	GSM425860.cel	endoderm
GSM425863	3729-lcm	uterus	uterus	uterus	uterus	GSE17025	GSM425863.cel	endoderm
GSM425862	G007	uterus	uterus	uterus	uterus	GSE17025	GSM425862.cel	endoderm
GSM425865	3587-ls	uterus	uterus	uterus	uterus	GSE17025	GSM425865.cel	endoderm
GSM425864	3783-lcm	uterus	uterus	uterus	uterus	GSE17025	GSM425864.cel	endoderm
GSM425867	3116-scrape	uterus	uterus	uterus	uterus	GSE17025	GSM425867.cel	endoderm
GSM425866	3583-lcm	uterus	uterus	uterus	uterus	GSE17025	GSM425866.cel	endoderm
GSM425928	TP02-402	uterus	uterus	uterus	uterus	GSE17025	GSM425928.cel	endoderm
GSM425929	TP02-478	uterus	uterus	uterus	uterus	GSE17025	GSM425929.cel	endoderm
GSM425894	3789-scrape	uterus	uterus	uterus	uterus	GSE17025	GSM425894.cel	endoderm
GSM425895	3749-lcm	uterus	uterus	uterus	uterus	GSE17025	GSM425895.cel	endoderm
GSM425896	3557-ls	uterus	uterus	uterus	uterus	GSE17025	GSM425896.cel	endoderm
GSM425897	3514-lcm	uterus	uterus	uterus	uterus	GSE17025	GSM425897.cel	endoderm
GSM425890	G643-lcm	uterus	uterus	uterus	uterus	GSE17025	GSM425890.cel	endoderm
GSM425891	G016	uterus	uterus	uterus	uterus	GSE17025	GSM425891.cel	endoderm
GSM425892	G205	uterus	uterus	uterus	uterus	GSE17025	GSM425892.cel	endoderm
GSM425893	3799-lcm	uterus	uterus	uterus	uterus	GSE17025	GSM425893.cel	endoderm
GSM425898	3527-lcm	uterus	uterus	uterus	uterus	GSE17025	GSM425898.cel	endoderm
GSM425899	3348-scrape	uterus	uterus	uterus	uterus	GSE17025	GSM425899.cel	endoderm
GSM425878	3496-lcm	uterus	uterus	uterus	uterus	GSE17025	GSM425878.cel	endoderm
GSM425879	3172-scrape	uterus	uterus	uterus	uterus	GSE17025	GSM425879.cel	endoderm
GSM425872	3406-lcm	uterus	uterus	uterus	uterus	GSE17025	GSM425872.cel	endoderm
GSM425873	5258-lcm	uterus	uterus	uterus	uterus	GSE17025	GSM425873.cel	endoderm
GSM425870	3461	uterus	uterus	uterus	uterus	GSE17025	GSM425870.cel	endoderm
GSM425871	3379-scrape	uterus	uterus	uterus	uterus	GSE17025	GSM425871.cel	endoderm
GSM425876	3769	uterus	uterus	uterus	uterus	GSE17025	GSM425876.cel	endoderm
GSM425877	3269-lcm	uterus	uterus	uterus	uterus	GSE17025	GSM425877.cel	endoderm
GSM425874	3125-lcm	uterus	uterus	uterus	uterus	GSE17025	GSM425874.cel	endoderm
GSM425875	3339-lcm	uterus	uterus	uterus	uterus	GSE17025	GSM425875.cel	endoderm
GSM425888	5062-scrape	uterus	uterus	uterus	uterus	GSE17025	GSM425888.cel	endoderm
GSM425849	2946-scrape	uterus	uterus	uterus	uterus	GSE17025	GSM425849.cel	endoderm
GSM425848	2944-lcm	uterus	uterus	uterus	uterus	GSE17025	GSM425848.cel	endoderm
GSM425847	5407-lcm	uterus	uterus	uterus	uterus	GSE17025	GSM425847.cel	endoderm
GSM425846	5008-scrape	uterus	uterus	uterus	uterus	GSE17025	GSM425846.cel	endoderm
GSM425845	3458-scrape	uterus	uterus	uterus	uterus	GSE17025	GSM425845.cel	endoderm
GSM425844	3433-lcm	uterus	uterus	uterus	uterus	GSE17025	GSM425844.cel	endoderm
GSM425843	3264-lcm	uterus	uterus	uterus	uterus	GSE17025	GSM425843.cel	endoderm
GSM425842	3285-lcm	uterus	uterus	uterus	uterus	GSE17025	GSM425842.cel	endoderm
GSM425841	3415-scrape	uterus	uterus	uterus	uterus	GSE17025	GSM425841.cel	endoderm
GSM425840	3492-ls	uterus	uterus	uterus	uterus	GSE17025	GSM425840.cel	endoderm
GSM425911	2907-lcm	uterus	uterus	uterus	uterus	GSE17025	GSM425911.cel	endoderm
GSM425910	3526-lcm	uterus	uterus	uterus	uterus	GSE17025	GSM425910.cel	endoderm
GSM425913	5072-scrape	uterus	uterus	uterus	uterus	GSE17025	GSM425913.cel	endoderm
GSM425912	5046-lcm	uterus	uterus	uterus	uterus	GSE17025	GSM425912.cel	endoderm
GSM425915	5278-lcm	uterus	uterus	uterus	uterus	GSE17025	GSM425915.cel	endoderm
GSM425914	5113-scrape	uterus	uterus	uterus	uterus	GSE17025	GSM425914.cel	endoderm
GSM425917	G029-lcm	uterus	uterus	uterus	uterus	GSE17025	GSM425917.cel	endoderm
GSM425916	G026-lcm	uterus	uterus	uterus	uterus	GSE17025	GSM425916.cel	endoderm
GSM425919	G425	uterus	uterus	uterus	uterus	GSE17025	GSM425919.cel	endoderm
GSM425918	G206-lcm	uterus	uterus	uterus	uterus	GSE17025	GSM425918.cel	endoderm
GSM425850	3025-lcm	uterus	uterus	uterus	uterus	GSE17025	GSM425850.cel	endoderm
GSM425851	G630	uterus	uterus	uterus	uterus	GSE17025	GSM425851.cel	endoderm
GSM425852	G501	uterus	uterus	uterus	uterus	GSE17025	GSM425852.cel	endoderm
GSM425853	3509-scrape	uterus	uterus	uterus	uterus	GSE17025	GSM425853.cel	endoderm
GSM425854	3068-scrape	uterus	uterus	uterus	uterus	GSE17025	GSM425854.cel	endoderm
GSM425855	2933-ls	uterus	uterus	uterus	uterus	GSE17025	GSM425855.cel	endoderm
GSM425856	2795-lcm	uterus	uterus	uterus	uterus	GSE17025	GSM425856.cel	endoderm
GSM425857	2861-scrape	uterus	uterus	uterus	uterus	GSE17025	GSM425857.cel	endoderm
GSM425858	5021-lcm	uterus	uterus	uterus	uterus	GSE17025	GSM425858.cel	endoderm
GSM425859	5025-scrape	uterus	uterus	uterus	uterus	GSE17025	GSM425859.cel	endoderm
GSM425902	3735-lcm	uterus	uterus	uterus	uterus	GSE17025	GSM425902.cel	endoderm
GSM425903	3112-lcm	uterus	uterus	uterus	uterus	GSE17025	GSM425903.cel	endoderm
GSM425900	3510-lcm	uterus	uterus	uterus	uterus	GSE17025	GSM425900.cel	endoderm
GSM425901	3748-lcm	uterus	uterus	uterus	uterus	GSE17025	GSM425901.cel	endoderm
GSM425906	3598	uterus	uterus	uterus	uterus	GSE17025	GSM425906.cel	endoderm
GSM425907	3765-ls	uterus	uterus	uterus	uterus	GSE17025	GSM425907.cel	endoderm
GSM425904	3094-lcm	uterus	uterus	uterus	uterus	GSE17025	GSM425904.cel	endoderm
GSM425905	3010-lcm	uterus	uterus	uterus	uterus	GSE17025	GSM425905.cel	endoderm
GSM425908	3386-scrape	uterus	uterus	uterus	uterus	GSE17025	GSM425908.cel	endoderm
GSM425909	3278-scrape	uterus	uterus	uterus	uterus	GSE17025	GSM425909.cel	endoderm
GSM425937	TP06-998	uterus	uterus	uterus	uterus	GSE17025	GSM425937.cel	endoderm
GSM425936	TP06-987	uterus	uterus	uterus	uterus	GSE17025	GSM425936.cel	endoderm
GSM425935	TP06-963	uterus	uterus	uterus	uterus	GSE17025	GSM425935.cel	endoderm
GSM425934	TP06-872-lcm	uterus	uterus	uterus	uterus	GSE17025	GSM425934.cel	endoderm
GSM425933	TP06-855	uterus	uterus	uterus	uterus	GSE17025	GSM425933.cel	endoderm
GSM425932	TP06-727-993	uterus	uterus	uterus	uterus	GSE17025	GSM425932.cel	endoderm
GSM425931	TP06-708	uterus	uterus	uterus	uterus	GSE17025	GSM425931.cel	endoderm
GSM425930	TP06-612	uterus	uterus	uterus	uterus	GSE17025	GSM425930.cel	endoderm
GSM425939	TP07-726B	uterus	uterus	uterus	uterus	GSE17025	GSM425939.cel	endoderm
GSM425938	TP07-152	uterus	uterus	uterus	uterus	GSE17025	GSM425938.cel	endoderm
GSM425837	2908-lcm	uterus	uterus	uterus	uterus	GSE17025	GSM425837.cel	endoderm
GSM425838	3210-lcm	uterus	uterus	uterus	uterus	GSE17025	GSM425838.cel	endoderm
GSM425839	3507-scrape	uterus	uterus	uterus	uterus	GSE17025	GSM425839.cel	endoderm
GSM2831287	mRNA_endometrialCancer_rep1	uterus	uterus	uterus	uterus	GSE106191	GSM2831287.cel	endoderm
GSM2831288	mRNA_endometrialCancer_rep2	uterus	uterus	uterus	uterus	GSE106191	GSM2831288.cel	endoderm
GSM2831289	mRNA_endometrialCancer_rep3	uterus	uterus	uterus	uterus	GSE106191	GSM2831289.cel	endoderm
GSM2831290	mRNA_endometrialCancer_rep4	uterus	uterus	uterus	uterus	GSE106191	GSM2831290.cel	endoderm
GSM2831291	mRNA_endometrialCancer_rep5	uterus	uterus	uterus	uterus	GSE106191	GSM2831291.cel	endoderm
GSM2831292	mRNA_endometrialCancer_rep6	uterus	uterus	uterus	uterus	GSE106191	GSM2831292.cel	endoderm
GSM2831293	mRNA_endometrialCancer_rep7	uterus	uterus	uterus	uterus	GSE106191	GSM2831293.cel	endoderm
GSM2831294	mRNA_endometrialCancer_rep8	uterus	uterus	uterus	uterus	GSE106191	GSM2831294.cel	endoderm
GSM2831295	mRNA_endometrialCancer_rep9	uterus	uterus	uterus	uterus	GSE106191	GSM2831295.cel	endoderm
GSM2831296	mRNA_endometrialCancer_rep10	uterus	uterus	uterus	uterus	GSE106191	GSM2831296.cel	endoderm
GSM2831297	mRNA_endometrialCancer_rep11	uterus	uterus	uterus	uterus	GSE106191	GSM2831297.cel	endoderm
GSM2831298	mRNA_endometrialCancer_rep12	uterus	uterus	uterus	uterus	GSE106191	GSM2831298.cel	endoderm
GSM2831299	mRNA_endometrialCancer_rep13	uterus	uterus	uterus	uterus	GSE106191	GSM2831299.cel	endoderm
GSM2831300	mRNA_endometrialCancer_rep14	uterus	uterus	uterus	uterus	GSE106191	GSM2831300.cel	endoderm
GSM2831301	mRNA_endometrialCancer_rep15	uterus	uterus	uterus	uterus	GSE106191	GSM2831301.cel	endoderm
GSM2831303	mRNA_endometrialCancer_rep17	uterus	uterus	uterus	uterus	GSE106191	GSM2831303.cel	endoderm
GSM2831304	mRNA_endometrialCancer_rep18	uterus	uterus	uterus	uterus	GSE106191	GSM2831304.cel	endoderm
GSM2831305	mRNA_endometrialCancer_rep19	uterus	uterus	uterus	uterus	GSE106191	GSM2831305.cel	endoderm
GSM2831306	mRNA_endometrialCancer_rep20	uterus	uterus	uterus	uterus	GSE106191	GSM2831306.cel	endoderm
GSM2831307	mRNA_endometrialCancer_rep21	uterus	uterus	uterus	uterus	GSE106191	GSM2831307.cel	endoderm
GSM2831308	mRNA_endometrialCancer_rep22	uterus	uterus	uterus	uterus	GSE106191	GSM2831308.cel	endoderm
GSM2831309	mRNA_endometrialCancer_rep23	uterus	uterus	uterus	uterus	GSE106191	GSM2831309.cel	endoderm
GSM2831310	mRNA_endometrialCancer_rep24	uterus	uterus	uterus	uterus	GSE106191	GSM2831310.cel	endoderm
GSM2831311	mRNA_endometrialCancer_rep25	uterus	uterus	uterus	uterus	GSE106191	GSM2831311.cel	endoderm
GSM2831312	mRNA_endometrialCancer_rep26	uterus	uterus	uterus	uterus	GSE106191	GSM2831312.cel	endoderm
GSM2831313	mRNA_endometrialCancer_rep27	uterus	uterus	uterus	uterus	GSE106191	GSM2831313.cel	endoderm
GSM2831315	mRNA_endometrialCancer_rep29	uterus	uterus	uterus	uterus	GSE106191	GSM2831315.cel	endoderm
GSM2831316	mRNA_endometrialCancer_rep30	uterus	uterus	uterus	uterus	GSE106191	GSM2831316.cel	endoderm
GSM550637	Uveal Melanoma MU47	uveal	uveal	uveal	uveal	GSE22138	GSM550637.cel	ectoderm
GSM550636	Uveal Melanoma MU44	uveal	uveal	uveal	uveal	GSE22138	GSM550636.cel	ectoderm
GSM550635	Uveal Melanoma MU40	uveal	uveal	uveal	uveal	GSE22138	GSM550635.cel	ectoderm
GSM550634	Uveal Melanoma MU38	uveal	uveal	uveal	uveal	GSE22138	GSM550634.cel	ectoderm
GSM550633	Uveal Melanoma MU14	uveal	uveal	uveal	uveal	GSE22138	GSM550633.cel	ectoderm
GSM550632	Uveal Melanoma MU13	uveal	uveal	uveal	uveal	GSE22138	GSM550632.cel	ectoderm
GSM550631	Uveal Melanoma MU12	uveal	uveal	uveal	uveal	GSE22138	GSM550631.cel	ectoderm
GSM550630	Uveal Melanoma MU11	uveal	uveal	uveal	uveal	GSE22138	GSM550630.cel	ectoderm
GSM550676	Uveal Melanoma MU209	uveal	uveal	uveal	uveal	GSE22138	GSM550676.cel	ectoderm
GSM550665	Uveal Melanoma MU173	uveal	uveal	uveal	uveal	GSE22138	GSM550665.cel	ectoderm
GSM550639	Uveal Melanoma MU62	uveal	uveal	uveal	uveal	GSE22138	GSM550639.cel	ectoderm
GSM550638	Uveal Melanoma MU48	uveal	uveal	uveal	uveal	GSE22138	GSM550638.cel	ectoderm
GSM550642	Uveal Melanoma MU65	uveal	uveal	uveal	uveal	GSE22138	GSM550642.cel	ectoderm
GSM550664	Uveal Melanoma MU167	uveal	uveal	uveal	uveal	GSE22138	GSM550664.cel	ectoderm
GSM550641	Uveal Melanoma MU64	uveal	uveal	uveal	uveal	GSE22138	GSM550641.cel	ectoderm
GSM550624	Uveal Melanoma MU3	uveal	uveal	uveal	uveal	GSE22138	GSM550624.cel	ectoderm
GSM550645	Uveal Melanoma MU85	uveal	uveal	uveal	uveal	GSE22138	GSM550645.cel	ectoderm
GSM550628	Uveal Melanoma MU9	uveal	uveal	uveal	uveal	GSE22138	GSM550628.cel	ectoderm
GSM550629	Uveal Melanoma MU10	uveal	uveal	uveal	uveal	GSE22138	GSM550629.cel	ectoderm
GSM550666	Uveal Melanoma MU174	uveal	uveal	uveal	uveal	GSE22138	GSM550666.cel	ectoderm
GSM550667	Uveal Melanoma MU175	uveal	uveal	uveal	uveal	GSE22138	GSM550667.cel	ectoderm
GSM550660	Uveal Melanoma MU152	uveal	uveal	uveal	uveal	GSE22138	GSM550660.cel	ectoderm
GSM550661	Uveal Melanoma MU153	uveal	uveal	uveal	uveal	GSE22138	GSM550661.cel	ectoderm
GSM550648	Uveal Melanoma MU88	uveal	uveal	uveal	uveal	GSE22138	GSM550648.cel	ectoderm
GSM550649	Uveal Melanoma MU89	uveal	uveal	uveal	uveal	GSE22138	GSM550649.cel	ectoderm
GSM550646	Uveal Melanoma MU86	uveal	uveal	uveal	uveal	GSE22138	GSM550646.cel	ectoderm
GSM550647	Uveal Melanoma MU87	uveal	uveal	uveal	uveal	GSE22138	GSM550647.cel	ectoderm
GSM550644	Uveal Melanoma MU67	uveal	uveal	uveal	uveal	GSE22138	GSM550644.cel	ectoderm
GSM550623	Uveal Melanoma MU1	uveal	uveal	uveal	uveal	GSE22138	GSM550623.cel	ectoderm
GSM550668	Uveal Melanoma MU185	uveal	uveal	uveal	uveal	GSE22138	GSM550668.cel	ectoderm
GSM550625	Uveal Melanoma MU4	uveal	uveal	uveal	uveal	GSE22138	GSM550625.cel	ectoderm
GSM550640	Uveal Melanoma MU63	uveal	uveal	uveal	uveal	GSE22138	GSM550640.cel	ectoderm
GSM550627	Uveal Melanoma MU8	uveal	uveal	uveal	uveal	GSE22138	GSM550627.cel	ectoderm
GSM550662	Uveal Melanoma MU164	uveal	uveal	uveal	uveal	GSE22138	GSM550662.cel	ectoderm
GSM550659	Uveal Melanoma MU151	uveal	uveal	uveal	uveal	GSE22138	GSM550659.cel	ectoderm
GSM550663	Uveal Melanoma MU166	uveal	uveal	uveal	uveal	GSE22138	GSM550663.cel	ectoderm
GSM550682	Uveal Melanoma MU215	uveal	uveal	uveal	uveal	GSE22138	GSM550682.cel	ectoderm
GSM550683	Uveal Melanoma MU216	uveal	uveal	uveal	uveal	GSE22138	GSM550683.cel	ectoderm
GSM550680	Uveal Melanoma MU213	uveal	uveal	uveal	uveal	GSE22138	GSM550680.cel	ectoderm
GSM550681	Uveal Melanoma MU214	uveal	uveal	uveal	uveal	GSE22138	GSM550681.cel	ectoderm
GSM550679	Uveal Melanoma MU212	uveal	uveal	uveal	uveal	GSE22138	GSM550679.cel	ectoderm
GSM550684	Uveal Melanoma MU217	uveal	uveal	uveal	uveal	GSE22138	GSM550684.cel	ectoderm
GSM550685	Uveal Melanoma MU218	uveal	uveal	uveal	uveal	GSE22138	GSM550685.cel	ectoderm
GSM550656	Uveal Melanoma MU130	uveal	uveal	uveal	uveal	GSE22138	GSM550656.cel	ectoderm
GSM550658	Uveal Melanoma MU132	uveal	uveal	uveal	uveal	GSE22138	GSM550658.cel	ectoderm
GSM550643	Uveal Melanoma MU66	uveal	uveal	uveal	uveal	GSE22138	GSM550643.cel	ectoderm
GSM550669	Uveal Melanoma MU192	uveal	uveal	uveal	uveal	GSE22138	GSM550669.cel	ectoderm
GSM550673	Uveal Melanoma MU206	uveal	uveal	uveal	uveal	GSE22138	GSM550673.cel	ectoderm
GSM550672	Uveal Melanoma MU205	uveal	uveal	uveal	uveal	GSE22138	GSM550672.cel	ectoderm
GSM550671	Uveal Melanoma MU197	uveal	uveal	uveal	uveal	GSE22138	GSM550671.cel	ectoderm
GSM550670	Uveal Melanoma MU195	uveal	uveal	uveal	uveal	GSE22138	GSM550670.cel	ectoderm
GSM550677	Uveal Melanoma MU210	uveal	uveal	uveal	uveal	GSE22138	GSM550677.cel	ectoderm
GSM550626	Uveal Melanoma MU6	uveal	uveal	uveal	uveal	GSE22138	GSM550626.cel	ectoderm
GSM550675	Uveal Melanoma MU208	uveal	uveal	uveal	uveal	GSE22138	GSM550675.cel	ectoderm
GSM550674	Uveal Melanoma MU207	uveal	uveal	uveal	uveal	GSE22138	GSM550674.cel	ectoderm
GSM550655	Uveal Melanoma MU129	uveal	uveal	uveal	uveal	GSE22138	GSM550655.cel	ectoderm
GSM550654	Uveal Melanoma MU111	uveal	uveal	uveal	uveal	GSE22138	GSM550654.cel	ectoderm
GSM550657	Uveal Melanoma MU131	uveal	uveal	uveal	uveal	GSE22138	GSM550657.cel	ectoderm
GSM550678	Uveal Melanoma MU211	uveal	uveal	uveal	uveal	GSE22138	GSM550678.cel	ectoderm
GSM550651	Uveal Melanoma MU108	uveal	uveal	uveal	uveal	GSE22138	GSM550651.cel	ectoderm
GSM550650	Uveal Melanoma MU107	uveal	uveal	uveal	uveal	GSE22138	GSM550650.cel	ectoderm
GSM550653	Uveal Melanoma MU110	uveal	uveal	uveal	uveal	GSE22138	GSM550653.cel	ectoderm
GSM550652	Uveal Melanoma MU109	uveal	uveal	uveal	uveal	GSE22138	GSM550652.cel	ectoderm
GSM685651	Uveal melanoma 6	uveal	uveal	uveal	uveal	GSE27831	GSM685651.cel	ectoderm
GSM685474	Uveal melanoma 11	uveal	uveal	uveal	uveal	GSE27831	GSM685474.cel	ectoderm
GSM685475	Uveal melanoma 12	uveal	uveal	uveal	uveal	GSE27831	GSM685475.cel	ectoderm
GSM686961	Uveal melanoma 17	uveal	uveal	uveal	uveal	GSE27831	GSM686961.cel	ectoderm
GSM685473	Uveal melanoma 10	uveal	uveal	uveal	uveal	GSE27831	GSM685473.cel	ectoderm
GSM686963	Uveal melanoma 25	uveal	uveal	uveal	uveal	GSE27831	GSM686963.cel	ectoderm
GSM685471	Uveal melanoma 1	uveal	uveal	uveal	uveal	GSE27831	GSM685471.cel	ectoderm
GSM687002	Uveal melanoma 20	uveal	uveal	uveal	uveal	GSE27831	GSM687002.cel	ectoderm
GSM686989	Uveal melanoma 36	uveal	uveal	uveal	uveal	GSE27831	GSM686989.cel	ectoderm
GSM686988	Uveal melanoma 34	uveal	uveal	uveal	uveal	GSE27831	GSM686988.cel	ectoderm
GSM686987	Uveal melanoma 32	uveal	uveal	uveal	uveal	GSE27831	GSM686987.cel	ectoderm
GSM686986	Uveal melanoma 33	uveal	uveal	uveal	uveal	GSE27831	GSM686986.cel	ectoderm
GSM685650	Uveal melanoma 5	uveal	uveal	uveal	uveal	GSE27831	GSM685650.cel	ectoderm
GSM686984	Uveal melanoma 30	uveal	uveal	uveal	uveal	GSE27831	GSM686984.cel	ectoderm
GSM685522	Uveal melanoma 13	uveal	uveal	uveal	uveal	GSE27831	GSM685522.cel	ectoderm
GSM685523	Uveal melanoma 15	uveal	uveal	uveal	uveal	GSE27831	GSM685523.cel	ectoderm
GSM685472	Uveal melanoma 9	uveal	uveal	uveal	uveal	GSE27831	GSM685472.cel	ectoderm
GSM685470	Uveal melanoma 16	uveal	uveal	uveal	uveal	GSE27831	GSM685470.cel	ectoderm
GSM686962	Uveal melanoma 22	uveal	uveal	uveal	uveal	GSE27831	GSM686962.cel	ectoderm
GSM686990	Uveal melanoma 40	uveal	uveal	uveal	uveal	GSE27831	GSM686990.cel	ectoderm
GSM686991	Uveal melanoma 18	uveal	uveal	uveal	uveal	GSE27831	GSM686991.cel	ectoderm
GSM685601	Uveal melanoma 3	uveal	uveal	uveal	uveal	GSE27831	GSM685601.cel	ectoderm
GSM685603	Uveal melanoma 4	uveal	uveal	uveal	uveal	GSE27831	GSM685603.cel	ectoderm
GSM685602	Uveal melanoma 8	uveal	uveal	uveal	uveal	GSE27831	GSM685602.cel	ectoderm
GSM687004	Uveal melanoma 23	uveal	uveal	uveal	uveal	GSE27831	GSM687004.cel	ectoderm
GSM687003	Uveal melanoma 21	uveal	uveal	uveal	uveal	GSE27831	GSM687003.cel	ectoderm
GSM685652	Uveal melanoma 7	uveal	uveal	uveal	uveal	GSE27831	GSM685652.cel	ectoderm
GSM686985	Uveal melanoma 31	uveal	uveal	uveal	uveal	GSE27831	GSM686985.cel	ectoderm
GSM1254480	MU_50	uveal	uveal	uveal	uveal	GSE51880	GSM1254480.cel	ectoderm
GSM1254477	MU_45	uveal	uveal	uveal	uveal	GSE51880	GSM1254477.cel	ectoderm
GSM1254486	MU_67	uveal	uveal	uveal	uveal	GSE51880	GSM1254486.cel	ectoderm
GSM1254481	MU_60	uveal	uveal	uveal	uveal	GSE51880	GSM1254481.cel	ectoderm
GSM1254479	MU_47	uveal	uveal	uveal	uveal	GSE51880	GSM1254479.cel	ectoderm
GSM1254472	MU_37	uveal	uveal	uveal	uveal	GSE51880	GSM1254472.cel	ectoderm
GSM1254474	MU_39	uveal	uveal	uveal	uveal	GSE51880	GSM1254474.cel	ectoderm
GSM1254478	MU_46	uveal	uveal	uveal	uveal	GSE51880	GSM1254478.cel	ectoderm
GSM1254488	MU_Mi	uveal	uveal	uveal	uveal	GSE51880	GSM1254488.cel	ectoderm
GSM1254475	MU_41	uveal	uveal	uveal	uveal	GSE51880	GSM1254475.cel	ectoderm
GSM1254485	MU_66	uveal	uveal	uveal	uveal	GSE51880	GSM1254485.cel	ectoderm
GSM1254484	MU_64	uveal	uveal	uveal	uveal	GSE51880	GSM1254484.cel	ectoderm
GSM1254487	MU_78	uveal	uveal	uveal	uveal	GSE51880	GSM1254487.cel	ectoderm
GSM1254482	MU_62	uveal	uveal	uveal	uveal	GSE51880	GSM1254482.cel	ectoderm
GSM1254470	MU_28	uveal	uveal	uveal	uveal	GSE51880	GSM1254470.cel	ectoderm
GSM1254476	MU_42	uveal	uveal	uveal	uveal	GSE51880	GSM1254476.cel	ectoderm
GSM1254483	MU_63	uveal	uveal	uveal	uveal	GSE51880	GSM1254483.cel	ectoderm
GSM1254473	MU_38	uveal	uveal	uveal	uveal	GSE51880	GSM1254473.cel	ectoderm
GSM1348945	Prostate Cancer_NUGEN TEST05	prostate	prostate	prostate	prostate	GSE55945	GSM1348945.cel	endoderm
GSM1348942	Prostate Cancer_MS 36C2	prostate	prostate	prostate	prostate	GSE55945	GSM1348942.cel	endoderm
GSM1348943	Prostate Cancer_MS 36C3	prostate	prostate	prostate	prostate	GSE55945	GSM1348943.cel	endoderm
GSM1348940	Prostate Cancer_MS 36C8	prostate	prostate	prostate	prostate	GSE55945	GSM1348940.cel	endoderm
GSM1348941	Prostate Cancer_MS 36A1	prostate	prostate	prostate	prostate	GSE55945	GSM1348941.cel	endoderm
GSM1348936	Prostate Cancer_MS 36D8	prostate	prostate	prostate	prostate	GSE55945	GSM1348936.cel	endoderm
GSM1348939	Prostate Cancer_NUGEN TEST07	prostate	prostate	prostate	prostate	GSE55945	GSM1348939.cel	endoderm
GSM1348938	Prostate Cancer_MS 36C4	prostate	prostate	prostate	prostate	GSE55945	GSM1348938.cel	endoderm
GSM1348933	Prostate Cancer_MS 36D6	prostate	prostate	prostate	prostate	GSE55945	GSM1348933.cel	endoderm
GSM1348934	Prostate Cancer_MS 36C1	prostate	prostate	prostate	prostate	GSE55945	GSM1348934.cel	endoderm
GSM1348935	Prostate Cancer_MS 36D7	prostate	prostate	prostate	prostate	GSE55945	GSM1348935.cel	endoderm
GSM449291	S155	prostate	prostate	prostate	prostate	GSE17951	GSM449291.cel	endoderm
GSM449292	S156	prostate	prostate	prostate	prostate	GSE17951	GSM449292.cel	endoderm
GSM449293	S157	prostate	prostate	prostate	prostate	GSE17951	GSM449293.cel	endoderm
GSM449294	S158	prostate	prostate	prostate	prostate	GSE17951	GSM449294.cel	endoderm
GSM449295	S159	prostate	prostate	prostate	prostate	GSE17951	GSM449295.cel	endoderm
GSM449296	S160	prostate	prostate	prostate	prostate	GSE17951	GSM449296.cel	endoderm
GSM449297	S161	prostate	prostate	prostate	prostate	GSE17951	GSM449297.cel	endoderm
GSM449298	S162	prostate	prostate	prostate	prostate	GSE17951	GSM449298.cel	endoderm
GSM449299	S163	prostate	prostate	prostate	prostate	GSE17951	GSM449299.cel	endoderm
GSM449189	S047	prostate	prostate	prostate	prostate	GSE17951	GSM449189.cel	endoderm
GSM449207	S065	prostate	prostate	prostate	prostate	GSE17951	GSM449207.cel	endoderm
GSM449206	S064	prostate	prostate	prostate	prostate	GSE17951	GSM449206.cel	endoderm
GSM449205	S063	prostate	prostate	prostate	prostate	GSE17951	GSM449205.cel	endoderm
GSM449204	S062	prostate	prostate	prostate	prostate	GSE17951	GSM449204.cel	endoderm
GSM449203	S061	prostate	prostate	prostate	prostate	GSE17951	GSM449203.cel	endoderm
GSM449202	S060	prostate	prostate	prostate	prostate	GSE17951	GSM449202.cel	endoderm
GSM449201	S059	prostate	prostate	prostate	prostate	GSE17951	GSM449201.cel	endoderm
GSM449200	S058	prostate	prostate	prostate	prostate	GSE17951	GSM449200.cel	endoderm
GSM449209	S067	prostate	prostate	prostate	prostate	GSE17951	GSM449209.cel	endoderm
GSM449208	S066	prostate	prostate	prostate	prostate	GSE17951	GSM449208.cel	endoderm
GSM449218	S076	prostate	prostate	prostate	prostate	GSE17951	GSM449218.cel	endoderm
GSM449192	S050	prostate	prostate	prostate	prostate	GSE17951	GSM449192.cel	endoderm
GSM449193	S051	prostate	prostate	prostate	prostate	GSE17951	GSM449193.cel	endoderm
GSM449219	S077	prostate	prostate	prostate	prostate	GSE17951	GSM449219.cel	endoderm
GSM449191	S049	prostate	prostate	prostate	prostate	GSE17951	GSM449191.cel	endoderm
GSM449190	S048	prostate	prostate	prostate	prostate	GSE17951	GSM449190.cel	endoderm
GSM449197	S055	prostate	prostate	prostate	prostate	GSE17951	GSM449197.cel	endoderm
GSM449196	S054	prostate	prostate	prostate	prostate	GSE17951	GSM449196.cel	endoderm
GSM449195	S053	prostate	prostate	prostate	prostate	GSE17951	GSM449195.cel	endoderm
GSM449194	S052	prostate	prostate	prostate	prostate	GSE17951	GSM449194.cel	endoderm
GSM449210	S068	prostate	prostate	prostate	prostate	GSE17951	GSM449210.cel	endoderm
GSM449211	S069	prostate	prostate	prostate	prostate	GSE17951	GSM449211.cel	endoderm
GSM449199	S057	prostate	prostate	prostate	prostate	GSE17951	GSM449199.cel	endoderm
GSM449213	S071	prostate	prostate	prostate	prostate	GSE17951	GSM449213.cel	endoderm
GSM449214	S072	prostate	prostate	prostate	prostate	GSE17951	GSM449214.cel	endoderm
GSM449215	S073	prostate	prostate	prostate	prostate	GSE17951	GSM449215.cel	endoderm
GSM449216	S074	prostate	prostate	prostate	prostate	GSE17951	GSM449216.cel	endoderm
GSM449212	S070	prostate	prostate	prostate	prostate	GSE17951	GSM449212.cel	endoderm
GSM449179	S036	prostate	prostate	prostate	prostate	GSE17951	GSM449179.cel	endoderm
GSM449178	S035	prostate	prostate	prostate	prostate	GSE17951	GSM449178.cel	endoderm
GSM449198	S056	prostate	prostate	prostate	prostate	GSE17951	GSM449198.cel	endoderm
GSM449171	S027	prostate	prostate	prostate	prostate	GSE17951	GSM449171.cel	endoderm
GSM449170	S026	prostate	prostate	prostate	prostate	GSE17951	GSM449170.cel	endoderm
GSM449173	S030	prostate	prostate	prostate	prostate	GSE17951	GSM449173.cel	endoderm
GSM449172	S029	prostate	prostate	prostate	prostate	GSE17951	GSM449172.cel	endoderm
GSM449175	S032	prostate	prostate	prostate	prostate	GSE17951	GSM449175.cel	endoderm
GSM449174	S031	prostate	prostate	prostate	prostate	GSE17951	GSM449174.cel	endoderm
GSM449177	S034	prostate	prostate	prostate	prostate	GSE17951	GSM449177.cel	endoderm
GSM449176	S033	prostate	prostate	prostate	prostate	GSE17951	GSM449176.cel	endoderm
GSM449217	S075	prostate	prostate	prostate	prostate	GSE17951	GSM449217.cel	endoderm
GSM449184	S041	prostate	prostate	prostate	prostate	GSE17951	GSM449184.cel	endoderm
GSM449185	S042	prostate	prostate	prostate	prostate	GSE17951	GSM449185.cel	endoderm
GSM449186	S043	prostate	prostate	prostate	prostate	GSE17951	GSM449186.cel	endoderm
GSM449187	S044	prostate	prostate	prostate	prostate	GSE17951	GSM449187.cel	endoderm
GSM449269	S129	prostate	prostate	prostate	prostate	GSE17951	GSM449269.cel	endoderm
GSM449268	S128	prostate	prostate	prostate	prostate	GSE17951	GSM449268.cel	endoderm
GSM449182	S039	prostate	prostate	prostate	prostate	GSE17951	GSM449182.cel	endoderm
GSM449183	S040	prostate	prostate	prostate	prostate	GSE17951	GSM449183.cel	endoderm
GSM449265	S125	prostate	prostate	prostate	prostate	GSE17951	GSM449265.cel	endoderm
GSM449264	S124	prostate	prostate	prostate	prostate	GSE17951	GSM449264.cel	endoderm
GSM449267	S127	prostate	prostate	prostate	prostate	GSE17951	GSM449267.cel	endoderm
GSM449266	S126	prostate	prostate	prostate	prostate	GSE17951	GSM449266.cel	endoderm
GSM449188	S046	prostate	prostate	prostate	prostate	GSE17951	GSM449188.cel	endoderm
GSM449260	S120	prostate	prostate	prostate	prostate	GSE17951	GSM449260.cel	endoderm
GSM449263	S123	prostate	prostate	prostate	prostate	GSE17951	GSM449263.cel	endoderm
GSM449262	S122	prostate	prostate	prostate	prostate	GSE17951	GSM449262.cel	endoderm
GSM449168	S024	prostate	prostate	prostate	prostate	GSE17951	GSM449168.cel	endoderm
GSM449169	S025	prostate	prostate	prostate	prostate	GSE17951	GSM449169.cel	endoderm
GSM449162	S018	prostate	prostate	prostate	prostate	GSE17951	GSM449162.cel	endoderm
GSM449163	S019	prostate	prostate	prostate	prostate	GSE17951	GSM449163.cel	endoderm
GSM449160	S016	prostate	prostate	prostate	prostate	GSE17951	GSM449160.cel	endoderm
GSM449161	S017	prostate	prostate	prostate	prostate	GSE17951	GSM449161.cel	endoderm
GSM449166	S022	prostate	prostate	prostate	prostate	GSE17951	GSM449166.cel	endoderm
GSM449167	S023	prostate	prostate	prostate	prostate	GSE17951	GSM449167.cel	endoderm
GSM449164	S020	prostate	prostate	prostate	prostate	GSE17951	GSM449164.cel	endoderm
GSM449165	S021	prostate	prostate	prostate	prostate	GSE17951	GSM449165.cel	endoderm
GSM449278	S142	prostate	prostate	prostate	prostate	GSE17951	GSM449278.cel	endoderm
GSM449279	S143	prostate	prostate	prostate	prostate	GSE17951	GSM449279.cel	endoderm
GSM449276	S140	prostate	prostate	prostate	prostate	GSE17951	GSM449276.cel	endoderm
GSM449277	S141	prostate	prostate	prostate	prostate	GSE17951	GSM449277.cel	endoderm
GSM449274	S138	prostate	prostate	prostate	prostate	GSE17951	GSM449274.cel	endoderm
GSM449275	S139	prostate	prostate	prostate	prostate	GSE17951	GSM449275.cel	endoderm
GSM449272	S132	prostate	prostate	prostate	prostate	GSE17951	GSM449272.cel	endoderm
GSM449273	S137	prostate	prostate	prostate	prostate	GSE17951	GSM449273.cel	endoderm
GSM449270	S130	prostate	prostate	prostate	prostate	GSE17951	GSM449270.cel	endoderm
GSM449271	S131	prostate	prostate	prostate	prostate	GSE17951	GSM449271.cel	endoderm
GSM449159	S015	prostate	prostate	prostate	prostate	GSE17951	GSM449159.cel	endoderm
GSM449158	S013	prostate	prostate	prostate	prostate	GSE17951	GSM449158.cel	endoderm
GSM449157	S012	prostate	prostate	prostate	prostate	GSE17951	GSM449157.cel	endoderm
GSM449156	S011	prostate	prostate	prostate	prostate	GSE17951	GSM449156.cel	endoderm
GSM449155	S010	prostate	prostate	prostate	prostate	GSE17951	GSM449155.cel	endoderm
GSM449154	S009	prostate	prostate	prostate	prostate	GSE17951	GSM449154.cel	endoderm
GSM449153	S008	prostate	prostate	prostate	prostate	GSE17951	GSM449153.cel	endoderm
GSM449152	S007	prostate	prostate	prostate	prostate	GSE17951	GSM449152.cel	endoderm
GSM449151	S006	prostate	prostate	prostate	prostate	GSE17951	GSM449151.cel	endoderm
GSM449150	S005	prostate	prostate	prostate	prostate	GSE17951	GSM449150.cel	endoderm
GSM449243	S103	prostate	prostate	prostate	prostate	GSE17951	GSM449243.cel	endoderm
GSM449242	S102	prostate	prostate	prostate	prostate	GSE17951	GSM449242.cel	endoderm
GSM449241	S101	prostate	prostate	prostate	prostate	GSE17951	GSM449241.cel	endoderm
GSM449240	S100	prostate	prostate	prostate	prostate	GSE17951	GSM449240.cel	endoderm
GSM449247	S107	prostate	prostate	prostate	prostate	GSE17951	GSM449247.cel	endoderm
GSM449246	S106	prostate	prostate	prostate	prostate	GSE17951	GSM449246.cel	endoderm
GSM449245	S105	prostate	prostate	prostate	prostate	GSE17951	GSM449245.cel	endoderm
GSM449244	S104	prostate	prostate	prostate	prostate	GSE17951	GSM449244.cel	endoderm
GSM449249	S109	prostate	prostate	prostate	prostate	GSE17951	GSM449249.cel	endoderm
GSM449248	S108	prostate	prostate	prostate	prostate	GSE17951	GSM449248.cel	endoderm
GSM449147	S001	prostate	prostate	prostate	prostate	GSE17951	GSM449147.cel	endoderm
GSM449148	S002	prostate	prostate	prostate	prostate	GSE17951	GSM449148.cel	endoderm
GSM449149	S004	prostate	prostate	prostate	prostate	GSE17951	GSM449149.cel	endoderm
GSM449254	S114	prostate	prostate	prostate	prostate	GSE17951	GSM449254.cel	endoderm
GSM449255	S115	prostate	prostate	prostate	prostate	GSE17951	GSM449255.cel	endoderm
GSM449256	S116	prostate	prostate	prostate	prostate	GSE17951	GSM449256.cel	endoderm
GSM449257	S117	prostate	prostate	prostate	prostate	GSE17951	GSM449257.cel	endoderm
GSM449250	S110	prostate	prostate	prostate	prostate	GSE17951	GSM449250.cel	endoderm
GSM449251	S111	prostate	prostate	prostate	prostate	GSE17951	GSM449251.cel	endoderm
GSM449252	S112	prostate	prostate	prostate	prostate	GSE17951	GSM449252.cel	endoderm
GSM449253	S113	prostate	prostate	prostate	prostate	GSE17951	GSM449253.cel	endoderm
GSM449258	S118	prostate	prostate	prostate	prostate	GSE17951	GSM449258.cel	endoderm
GSM449259	S119	prostate	prostate	prostate	prostate	GSE17951	GSM449259.cel	endoderm
GSM449300	S164	prostate	prostate	prostate	prostate	GSE17951	GSM449300.cel	endoderm
GSM449221	S080	prostate	prostate	prostate	prostate	GSE17951	GSM449221.cel	endoderm
GSM449220	S078	prostate	prostate	prostate	prostate	GSE17951	GSM449220.cel	endoderm
GSM449223	S082	prostate	prostate	prostate	prostate	GSE17951	GSM449223.cel	endoderm
GSM449222	S081	prostate	prostate	prostate	prostate	GSE17951	GSM449222.cel	endoderm
GSM449225	S084	prostate	prostate	prostate	prostate	GSE17951	GSM449225.cel	endoderm
GSM449224	S083	prostate	prostate	prostate	prostate	GSE17951	GSM449224.cel	endoderm
GSM449227	S086	prostate	prostate	prostate	prostate	GSE17951	GSM449227.cel	endoderm
GSM449226	S085	prostate	prostate	prostate	prostate	GSE17951	GSM449226.cel	endoderm
GSM449229	S088	prostate	prostate	prostate	prostate	GSE17951	GSM449229.cel	endoderm
GSM449228	S087	prostate	prostate	prostate	prostate	GSE17951	GSM449228.cel	endoderm
GSM449289	S153	prostate	prostate	prostate	prostate	GSE17951	GSM449289.cel	endoderm
GSM449288	S152	prostate	prostate	prostate	prostate	GSE17951	GSM449288.cel	endoderm
GSM449287	S151	prostate	prostate	prostate	prostate	GSE17951	GSM449287.cel	endoderm
GSM449286	S150	prostate	prostate	prostate	prostate	GSE17951	GSM449286.cel	endoderm
GSM449285	S149	prostate	prostate	prostate	prostate	GSE17951	GSM449285.cel	endoderm
GSM449284	S148	prostate	prostate	prostate	prostate	GSE17951	GSM449284.cel	endoderm
GSM449283	S147	prostate	prostate	prostate	prostate	GSE17951	GSM449283.cel	endoderm
GSM449282	S146	prostate	prostate	prostate	prostate	GSE17951	GSM449282.cel	endoderm
GSM449281	S145	prostate	prostate	prostate	prostate	GSE17951	GSM449281.cel	endoderm
GSM449280	S144	prostate	prostate	prostate	prostate	GSE17951	GSM449280.cel	endoderm
GSM449180	S037	prostate	prostate	prostate	prostate	GSE17951	GSM449180.cel	endoderm
GSM449181	S038	prostate	prostate	prostate	prostate	GSE17951	GSM449181.cel	endoderm
GSM449261	S121	prostate	prostate	prostate	prostate	GSE17951	GSM449261.cel	endoderm
GSM449232	S092	prostate	prostate	prostate	prostate	GSE17951	GSM449232.cel	endoderm
GSM449233	S093	prostate	prostate	prostate	prostate	GSE17951	GSM449233.cel	endoderm
GSM449230	S090	prostate	prostate	prostate	prostate	GSE17951	GSM449230.cel	endoderm
GSM449231	S091	prostate	prostate	prostate	prostate	GSE17951	GSM449231.cel	endoderm
GSM449236	S096	prostate	prostate	prostate	prostate	GSE17951	GSM449236.cel	endoderm
GSM449237	S097	prostate	prostate	prostate	prostate	GSE17951	GSM449237.cel	endoderm
GSM449234	S094	prostate	prostate	prostate	prostate	GSE17951	GSM449234.cel	endoderm
GSM449235	S095	prostate	prostate	prostate	prostate	GSE17951	GSM449235.cel	endoderm
GSM449238	S098	prostate	prostate	prostate	prostate	GSE17951	GSM449238.cel	endoderm
GSM449239	S099	prostate	prostate	prostate	prostate	GSE17951	GSM449239.cel	endoderm
GSM950443	Patient 33	colon	colon	colon	colon	GSE38832	GSM950443.cel	endoderm
GSM950508	Patient 98	colon	colon	colon	colon	GSE38832	GSM950508.cel	endoderm
GSM950519	Patient 109	colon	colon	colon	colon	GSE38832	GSM950519.cel	endoderm
GSM950516	Patient 106	colon	colon	colon	colon	GSE38832	GSM950516.cel	endoderm
GSM950517	Patient 107	colon	colon	colon	colon	GSE38832	GSM950517.cel	endoderm
GSM950514	Patient 104	colon	colon	colon	colon	GSE38832	GSM950514.cel	endoderm
GSM950515	Patient 105	colon	colon	colon	colon	GSE38832	GSM950515.cel	endoderm
GSM950512	Patient 102	colon	colon	colon	colon	GSE38832	GSM950512.cel	endoderm
GSM950513	Patient 103	colon	colon	colon	colon	GSE38832	GSM950513.cel	endoderm
GSM950510	Patient 100	colon	colon	colon	colon	GSE38832	GSM950510.cel	endoderm
GSM950521	Patient 111	colon	colon	colon	colon	GSE38832	GSM950521.cel	endoderm
GSM950520	Patient 110	colon	colon	colon	colon	GSE38832	GSM950520.cel	endoderm
GSM950527	Patient 117	colon	colon	colon	colon	GSE38832	GSM950527.cel	endoderm
GSM950526	Patient 116	colon	colon	colon	colon	GSE38832	GSM950526.cel	endoderm
GSM950525	Patient 115	colon	colon	colon	colon	GSE38832	GSM950525.cel	endoderm
GSM950524	Patient 114	colon	colon	colon	colon	GSE38832	GSM950524.cel	endoderm
GSM950440	Patient 30	colon	colon	colon	colon	GSE38832	GSM950440.cel	endoderm
GSM950441	Patient 31	colon	colon	colon	colon	GSE38832	GSM950441.cel	endoderm
GSM950442	Patient 32	colon	colon	colon	colon	GSE38832	GSM950442.cel	endoderm
GSM950528	Patient 118	colon	colon	colon	colon	GSE38832	GSM950528.cel	endoderm
GSM950444	Patient 34	colon	colon	colon	colon	GSE38832	GSM950444.cel	endoderm
GSM950531	Patient 121	colon	colon	colon	colon	GSE38832	GSM950531.cel	endoderm
GSM950532	Patient 122	colon	colon	colon	colon	GSE38832	GSM950532.cel	endoderm
GSM950435	Patient 25	colon	colon	colon	colon	GSE38832	GSM950435.cel	endoderm
GSM950434	Patient 24	colon	colon	colon	colon	GSE38832	GSM950434.cel	endoderm
GSM950437	Patient 27	colon	colon	colon	colon	GSE38832	GSM950437.cel	endoderm
GSM950436	Patient 26	colon	colon	colon	colon	GSE38832	GSM950436.cel	endoderm
GSM950431	Patient 21	colon	colon	colon	colon	GSE38832	GSM950431.cel	endoderm
GSM950430	Patient 20	colon	colon	colon	colon	GSE38832	GSM950430.cel	endoderm
GSM950433	Patient 23	colon	colon	colon	colon	GSE38832	GSM950433.cel	endoderm
GSM950432	Patient 22	colon	colon	colon	colon	GSE38832	GSM950432.cel	endoderm
GSM950421	Patient 11	colon	colon	colon	colon	GSE38832	GSM950421.cel	endoderm
GSM950530	Patient 120	colon	colon	colon	colon	GSE38832	GSM950530.cel	endoderm
GSM950438	Patient 28	colon	colon	colon	colon	GSE38832	GSM950438.cel	endoderm
GSM950413	Patient 3	colon	colon	colon	colon	GSE38832	GSM950413.cel	endoderm
GSM950412	Patient 2	colon	colon	colon	colon	GSE38832	GSM950412.cel	endoderm
GSM950411	Patient 1	colon	colon	colon	colon	GSE38832	GSM950411.cel	endoderm
GSM950417	Patient 7	colon	colon	colon	colon	GSE38832	GSM950417.cel	endoderm
GSM950416	Patient 6	colon	colon	colon	colon	GSE38832	GSM950416.cel	endoderm
GSM950415	Patient 5	colon	colon	colon	colon	GSE38832	GSM950415.cel	endoderm
GSM950414	Patient 4	colon	colon	colon	colon	GSE38832	GSM950414.cel	endoderm
GSM950419	Patient 9	colon	colon	colon	colon	GSE38832	GSM950419.cel	endoderm
GSM950418	Patient 8	colon	colon	colon	colon	GSE38832	GSM950418.cel	endoderm
GSM437184	MCC Patient 92	colon	colon	colon	colon	GSE17538	GSM437184.cel	endoderm
GSM437187	MCC Patient 95	colon	colon	colon	colon	GSE17538	GSM437187.cel	endoderm
GSM437277	VMC Patient 8	colon	colon	colon	colon	GSE17538	GSM437277.cel	endoderm
GSM437295	VMC Patient 26	colon	colon	colon	colon	GSE17538	GSM437295.cel	endoderm
GSM437275	VMC Patient 6	colon	colon	colon	colon	GSE17538	GSM437275.cel	endoderm
GSM437274	VMC Patient 5	colon	colon	colon	colon	GSE17538	GSM437274.cel	endoderm
GSM437273	VMC Patient 4	colon	colon	colon	colon	GSE17538	GSM437273.cel	endoderm
GSM437272	VMC Patient 3	colon	colon	colon	colon	GSE17538	GSM437272.cel	endoderm
GSM437271	VMC Patient 2	colon	colon	colon	colon	GSE17538	GSM437271.cel	endoderm
GSM437117	MCC Patient 25	colon	colon	colon	colon	GSE17538	GSM437117.cel	endoderm
GSM437181	MCC Patient 89	colon	colon	colon	colon	GSE17538	GSM437181.cel	endoderm
GSM437114	MCC Patient 22	colon	colon	colon	colon	GSE17538	GSM437114.cel	endoderm
GSM437279	VMC Patient 10	colon	colon	colon	colon	GSE17538	GSM437279.cel	endoderm
GSM437180	MCC Patient 88	colon	colon	colon	colon	GSE17538	GSM437180.cel	endoderm
GSM437170	MCC Patient 78	colon	colon	colon	colon	GSE17538	GSM437170.cel	endoderm
GSM437171	MCC Patient 79	colon	colon	colon	colon	GSE17538	GSM437171.cel	endoderm
GSM437172	MCC Patient 80	colon	colon	colon	colon	GSE17538	GSM437172.cel	endoderm
GSM437173	MCC Patient 81	colon	colon	colon	colon	GSE17538	GSM437173.cel	endoderm
GSM437174	MCC Patient 82	colon	colon	colon	colon	GSE17538	GSM437174.cel	endoderm
GSM437183	MCC Patient 91	colon	colon	colon	colon	GSE17538	GSM437183.cel	endoderm
GSM437176	MCC Patient 84	colon	colon	colon	colon	GSE17538	GSM437176.cel	endoderm
GSM437177	MCC Patient 85	colon	colon	colon	colon	GSE17538	GSM437177.cel	endoderm
GSM437178	MCC Patient 86	colon	colon	colon	colon	GSE17538	GSM437178.cel	endoderm
GSM437179	MCC Patient 87	colon	colon	colon	colon	GSE17538	GSM437179.cel	endoderm
GSM437267	MCC Patient 175	colon	colon	colon	colon	GSE17538	GSM437267.cel	endoderm
GSM437290	VMC Patient 21	colon	colon	colon	colon	GSE17538	GSM437290.cel	endoderm
GSM437307	VMC Patient 38	colon	colon	colon	colon	GSE17538	GSM437307.cel	endoderm
GSM437293	VMC Patient 24	colon	colon	colon	colon	GSE17538	GSM437293.cel	endoderm
GSM472195	VMC Patient 59	colon	colon	colon	colon	GSE17538	GSM472195.cel	endoderm
GSM437278	VMC Patient 9	colon	colon	colon	colon	GSE17538	GSM437278.cel	endoderm
GSM437292	VMC Patient 23	colon	colon	colon	colon	GSE17538	GSM437292.cel	endoderm
GSM437313	VMC Patient 44	colon	colon	colon	colon	GSE17538	GSM437313.cel	endoderm
GSM437268	MCC Patient 176	colon	colon	colon	colon	GSE17538	GSM437268.cel	endoderm
GSM437269	MCC Patient 177	colon	colon	colon	colon	GSE17538	GSM437269.cel	endoderm
GSM437189	MCC Patient 97	colon	colon	colon	colon	GSE17538	GSM437189.cel	endoderm
GSM437188	MCC Patient 96	colon	colon	colon	colon	GSE17538	GSM437188.cel	endoderm
GSM437185	MCC Patient 93	colon	colon	colon	colon	GSE17538	GSM437185.cel	endoderm
GSM437261	MCC Patient 169	colon	colon	colon	colon	GSE17538	GSM437261.cel	endoderm
GSM437262	MCC Patient 170	colon	colon	colon	colon	GSE17538	GSM437262.cel	endoderm
GSM437186	MCC Patient 94	colon	colon	colon	colon	GSE17538	GSM437186.cel	endoderm
GSM437264	MCC Patient 172	colon	colon	colon	colon	GSE17538	GSM437264.cel	endoderm
GSM437265	MCC Patient 173	colon	colon	colon	colon	GSE17538	GSM437265.cel	endoderm
GSM437266	MCC Patient 174	colon	colon	colon	colon	GSE17538	GSM437266.cel	endoderm
GSM437182	MCC Patient 90	colon	colon	colon	colon	GSE17538	GSM437182.cel	endoderm
GSM472194	VMC Patient 58	colon	colon	colon	colon	GSE17538	GSM472194.cel	endoderm
GSM437105	MCC Patient 13	colon	colon	colon	colon	GSE17538	GSM437105.cel	endoderm
GSM437104	MCC Patient 12	colon	colon	colon	colon	GSE17538	GSM437104.cel	endoderm
GSM437107	MCC Patient 15	colon	colon	colon	colon	GSE17538	GSM437107.cel	endoderm
GSM437106	MCC Patient 14	colon	colon	colon	colon	GSE17538	GSM437106.cel	endoderm
GSM437101	MCC Patient 9	colon	colon	colon	colon	GSE17538	GSM437101.cel	endoderm
GSM437100	MCC Patient 8	colon	colon	colon	colon	GSE17538	GSM437100.cel	endoderm
GSM437103	MCC Patient 11	colon	colon	colon	colon	GSE17538	GSM437103.cel	endoderm
GSM437102	MCC Patient 10	colon	colon	colon	colon	GSE17538	GSM437102.cel	endoderm
GSM437109	MCC Patient 17	colon	colon	colon	colon	GSE17538	GSM437109.cel	endoderm
GSM437108	MCC Patient 16	colon	colon	colon	colon	GSE17538	GSM437108.cel	endoderm
GSM437093	MCC Patient 1	colon	colon	colon	colon	GSE17538	GSM437093.cel	endoderm
GSM437219	MCC Patient 127	colon	colon	colon	colon	GSE17538	GSM437219.cel	endoderm
GSM437218	MCC Patient 126	colon	colon	colon	colon	GSE17538	GSM437218.cel	endoderm
GSM437198	MCC Patient 106	colon	colon	colon	colon	GSE17538	GSM437198.cel	endoderm
GSM437199	MCC Patient 107	colon	colon	colon	colon	GSE17538	GSM437199.cel	endoderm
GSM437215	MCC Patient 123	colon	colon	colon	colon	GSE17538	GSM437215.cel	endoderm
GSM437197	MCC Patient 105	colon	colon	colon	colon	GSE17538	GSM437197.cel	endoderm
GSM437217	MCC Patient 125	colon	colon	colon	colon	GSE17538	GSM437217.cel	endoderm
GSM437195	MCC Patient 103	colon	colon	colon	colon	GSE17538	GSM437195.cel	endoderm
GSM437211	MCC Patient 119	colon	colon	colon	colon	GSE17538	GSM437211.cel	endoderm
GSM437193	MCC Patient 101	colon	colon	colon	colon	GSE17538	GSM437193.cel	endoderm
GSM437213	MCC Patient 121	colon	colon	colon	colon	GSE17538	GSM437213.cel	endoderm
GSM437191	MCC Patient 99	colon	colon	colon	colon	GSE17538	GSM437191.cel	endoderm
GSM437196	MCC Patient 104	colon	colon	colon	colon	GSE17538	GSM437196.cel	endoderm
GSM437116	MCC Patient 24	colon	colon	colon	colon	GSE17538	GSM437116.cel	endoderm
GSM437294	VMC Patient 25	colon	colon	colon	colon	GSE17538	GSM437294.cel	endoderm
GSM437297	VMC Patient 28	colon	colon	colon	colon	GSE17538	GSM437297.cel	endoderm
GSM437115	MCC Patient 23	colon	colon	colon	colon	GSE17538	GSM437115.cel	endoderm
GSM437291	VMC Patient 22	colon	colon	colon	colon	GSE17538	GSM437291.cel	endoderm
GSM437113	MCC Patient 21	colon	colon	colon	colon	GSE17538	GSM437113.cel	endoderm
GSM437110	MCC Patient 18	colon	colon	colon	colon	GSE17538	GSM437110.cel	endoderm
GSM437111	MCC Patient 19	colon	colon	colon	colon	GSE17538	GSM437111.cel	endoderm
GSM437299	VMC Patient 30	colon	colon	colon	colon	GSE17538	GSM437299.cel	endoderm
GSM437298	VMC Patient 29	colon	colon	colon	colon	GSE17538	GSM437298.cel	endoderm
GSM437118	MCC Patient 26	colon	colon	colon	colon	GSE17538	GSM437118.cel	endoderm
GSM437119	MCC Patient 27	colon	colon	colon	colon	GSE17538	GSM437119.cel	endoderm
GSM437276	VMC Patient 7	colon	colon	colon	colon	GSE17538	GSM437276.cel	endoderm
GSM437208	MCC Patient 116	colon	colon	colon	colon	GSE17538	GSM437208.cel	endoderm
GSM437209	MCC Patient 117	colon	colon	colon	colon	GSE17538	GSM437209.cel	endoderm
GSM437206	MCC Patient 114	colon	colon	colon	colon	GSE17538	GSM437206.cel	endoderm
GSM437207	MCC Patient 115	colon	colon	colon	colon	GSE17538	GSM437207.cel	endoderm
GSM437202	MCC Patient 110	colon	colon	colon	colon	GSE17538	GSM437202.cel	endoderm
GSM437203	MCC Patient 111	colon	colon	colon	colon	GSE17538	GSM437203.cel	endoderm
GSM437200	MCC Patient 108	colon	colon	colon	colon	GSE17538	GSM437200.cel	endoderm
GSM437201	MCC Patient 109	colon	colon	colon	colon	GSE17538	GSM437201.cel	endoderm
GSM437321	VMC Patient 52	colon	colon	colon	colon	GSE17538	GSM437321.cel	endoderm
GSM437320	VMC Patient 51	colon	colon	colon	colon	GSE17538	GSM437320.cel	endoderm
GSM437323	VMC Patient 54	colon	colon	colon	colon	GSE17538	GSM437323.cel	endoderm
GSM437128	MCC Patient 36	colon	colon	colon	colon	GSE17538	GSM437128.cel	endoderm
GSM437324	VMC Patient 55	colon	colon	colon	colon	GSE17538	GSM437324.cel	endoderm
GSM437194	MCC Patient 102	colon	colon	colon	colon	GSE17538	GSM437194.cel	endoderm
GSM437123	MCC Patient 31	colon	colon	colon	colon	GSE17538	GSM437123.cel	endoderm
GSM437122	MCC Patient 30	colon	colon	colon	colon	GSE17538	GSM437122.cel	endoderm
GSM437121	MCC Patient 29	colon	colon	colon	colon	GSE17538	GSM437121.cel	endoderm
GSM437120	MCC Patient 28	colon	colon	colon	colon	GSE17538	GSM437120.cel	endoderm
GSM437127	MCC Patient 35	colon	colon	colon	colon	GSE17538	GSM437127.cel	endoderm
GSM437126	MCC Patient 34	colon	colon	colon	colon	GSE17538	GSM437126.cel	endoderm
GSM437125	MCC Patient 33	colon	colon	colon	colon	GSE17538	GSM437125.cel	endoderm
GSM437124	MCC Patient 32	colon	colon	colon	colon	GSE17538	GSM437124.cel	endoderm
GSM437284	VMC Patient 15	colon	colon	colon	colon	GSE17538	GSM437284.cel	endoderm
GSM437285	VMC Patient 16	colon	colon	colon	colon	GSE17538	GSM437285.cel	endoderm
GSM437282	VMC Patient 13	colon	colon	colon	colon	GSE17538	GSM437282.cel	endoderm
GSM437283	VMC Patient 14	colon	colon	colon	colon	GSE17538	GSM437283.cel	endoderm
GSM437280	VMC Patient 11	colon	colon	colon	colon	GSE17538	GSM437280.cel	endoderm
GSM437281	VMC Patient 12	colon	colon	colon	colon	GSE17538	GSM437281.cel	endoderm
GSM437288	VMC Patient 19	colon	colon	colon	colon	GSE17538	GSM437288.cel	endoderm
GSM437289	VMC Patient 20	colon	colon	colon	colon	GSE17538	GSM437289.cel	endoderm
GSM437233	MCC Patient 141	colon	colon	colon	colon	GSE17538	GSM437233.cel	endoderm
GSM437232	MCC Patient 140	colon	colon	colon	colon	GSE17538	GSM437232.cel	endoderm
GSM437231	MCC Patient 139	colon	colon	colon	colon	GSE17538	GSM437231.cel	endoderm
GSM437230	MCC Patient 138	colon	colon	colon	colon	GSE17538	GSM437230.cel	endoderm
GSM437237	MCC Patient 145	colon	colon	colon	colon	GSE17538	GSM437237.cel	endoderm
GSM437236	MCC Patient 144	colon	colon	colon	colon	GSE17538	GSM437236.cel	endoderm
GSM437235	MCC Patient 143	colon	colon	colon	colon	GSE17538	GSM437235.cel	endoderm
GSM437234	MCC Patient 142	colon	colon	colon	colon	GSE17538	GSM437234.cel	endoderm
GSM437239	MCC Patient 147	colon	colon	colon	colon	GSE17538	GSM437239.cel	endoderm
GSM437238	MCC Patient 146	colon	colon	colon	colon	GSE17538	GSM437238.cel	endoderm
GSM437192	MCC Patient 100	colon	colon	colon	colon	GSE17538	GSM437192.cel	endoderm
GSM437138	MCC Patient 46	colon	colon	colon	colon	GSE17538	GSM437138.cel	endoderm
GSM437139	MCC Patient 47	colon	colon	colon	colon	GSE17538	GSM437139.cel	endoderm
GSM437134	MCC Patient 42	colon	colon	colon	colon	GSE17538	GSM437134.cel	endoderm
GSM437135	MCC Patient 43	colon	colon	colon	colon	GSE17538	GSM437135.cel	endoderm
GSM437136	MCC Patient 44	colon	colon	colon	colon	GSE17538	GSM437136.cel	endoderm
GSM437137	MCC Patient 45	colon	colon	colon	colon	GSE17538	GSM437137.cel	endoderm
GSM437130	MCC Patient 38	colon	colon	colon	colon	GSE17538	GSM437130.cel	endoderm
GSM437131	MCC Patient 39	colon	colon	colon	colon	GSE17538	GSM437131.cel	endoderm
GSM437132	MCC Patient 40	colon	colon	colon	colon	GSE17538	GSM437132.cel	endoderm
GSM437133	MCC Patient 41	colon	colon	colon	colon	GSE17538	GSM437133.cel	endoderm
GSM437175	MCC Patient 83	colon	colon	colon	colon	GSE17538	GSM437175.cel	endoderm
GSM437112	MCC Patient 20	colon	colon	colon	colon	GSE17538	GSM437112.cel	endoderm
GSM437296	VMC Patient 27	colon	colon	colon	colon	GSE17538	GSM437296.cel	endoderm
GSM437129	MCC Patient 37	colon	colon	colon	colon	GSE17538	GSM437129.cel	endoderm
GSM437224	MCC Patient 132	colon	colon	colon	colon	GSE17538	GSM437224.cel	endoderm
GSM437225	MCC Patient 133	colon	colon	colon	colon	GSE17538	GSM437225.cel	endoderm
GSM437226	MCC Patient 134	colon	colon	colon	colon	GSE17538	GSM437226.cel	endoderm
GSM437322	VMC Patient 53	colon	colon	colon	colon	GSE17538	GSM437322.cel	endoderm
GSM437220	MCC Patient 128	colon	colon	colon	colon	GSE17538	GSM437220.cel	endoderm
GSM437221	MCC Patient 129	colon	colon	colon	colon	GSE17538	GSM437221.cel	endoderm
GSM437222	MCC Patient 130	colon	colon	colon	colon	GSE17538	GSM437222.cel	endoderm
GSM437223	MCC Patient 131	colon	colon	colon	colon	GSE17538	GSM437223.cel	endoderm
GSM437270	VMC Patient 1	colon	colon	colon	colon	GSE17538	GSM437270.cel	endoderm
GSM472193	VMC Patient 57	colon	colon	colon	colon	GSE17538	GSM472193.cel	endoderm
GSM472192	VMC Patient 56	colon	colon	colon	colon	GSE17538	GSM472192.cel	endoderm
GSM437228	MCC Patient 136	colon	colon	colon	colon	GSE17538	GSM437228.cel	endoderm
GSM437229	MCC Patient 137	colon	colon	colon	colon	GSE17538	GSM437229.cel	endoderm
GSM472197	VMC Patient 61	colon	colon	colon	colon	GSE17538	GSM472197.cel	endoderm
GSM472196	VMC Patient 60	colon	colon	colon	colon	GSE17538	GSM472196.cel	endoderm
GSM437214	MCC Patient 122	colon	colon	colon	colon	GSE17538	GSM437214.cel	endoderm
GSM437306	VMC Patient 37	colon	colon	colon	colon	GSE17538	GSM437306.cel	endoderm
GSM437305	VMC Patient 36	colon	colon	colon	colon	GSE17538	GSM437305.cel	endoderm
GSM437304	VMC Patient 35	colon	colon	colon	colon	GSE17538	GSM437304.cel	endoderm
GSM437303	VMC Patient 34	colon	colon	colon	colon	GSE17538	GSM437303.cel	endoderm
GSM437302	VMC Patient 33	colon	colon	colon	colon	GSE17538	GSM437302.cel	endoderm
GSM437301	VMC Patient 32	colon	colon	colon	colon	GSE17538	GSM437301.cel	endoderm
GSM437300	VMC Patient 31	colon	colon	colon	colon	GSE17538	GSM437300.cel	endoderm
GSM437309	VMC Patient 40	colon	colon	colon	colon	GSE17538	GSM437309.cel	endoderm
GSM437308	VMC Patient 39	colon	colon	colon	colon	GSE17538	GSM437308.cel	endoderm
GSM437149	MCC Patient 57	colon	colon	colon	colon	GSE17538	GSM437149.cel	endoderm
GSM437148	MCC Patient 56	colon	colon	colon	colon	GSE17538	GSM437148.cel	endoderm
GSM437141	MCC Patient 49	colon	colon	colon	colon	GSE17538	GSM437141.cel	endoderm
GSM437140	MCC Patient 48	colon	colon	colon	colon	GSE17538	GSM437140.cel	endoderm
GSM437143	MCC Patient 51	colon	colon	colon	colon	GSE17538	GSM437143.cel	endoderm
GSM437142	MCC Patient 50	colon	colon	colon	colon	GSE17538	GSM437142.cel	endoderm
GSM437145	MCC Patient 53	colon	colon	colon	colon	GSE17538	GSM437145.cel	endoderm
GSM437144	MCC Patient 52	colon	colon	colon	colon	GSE17538	GSM437144.cel	endoderm
GSM437147	MCC Patient 55	colon	colon	colon	colon	GSE17538	GSM437147.cel	endoderm
GSM437146	MCC Patient 54	colon	colon	colon	colon	GSE17538	GSM437146.cel	endoderm
GSM437263	MCC Patient 171	colon	colon	colon	colon	GSE17538	GSM437263.cel	endoderm
GSM437212	MCC Patient 120	colon	colon	colon	colon	GSE17538	GSM437212.cel	endoderm
GSM437318	VMC Patient 49	colon	colon	colon	colon	GSE17538	GSM437318.cel	endoderm
GSM437319	VMC Patient 50	colon	colon	colon	colon	GSE17538	GSM437319.cel	endoderm
GSM437210	MCC Patient 118	colon	colon	colon	colon	GSE17538	GSM437210.cel	endoderm
GSM437097	MCC Patient 5	colon	colon	colon	colon	GSE17538	GSM437097.cel	endoderm
GSM437096	MCC Patient 4	colon	colon	colon	colon	GSE17538	GSM437096.cel	endoderm
GSM437095	MCC Patient 3	colon	colon	colon	colon	GSE17538	GSM437095.cel	endoderm
GSM437094	MCC Patient 2	colon	colon	colon	colon	GSE17538	GSM437094.cel	endoderm
GSM437310	VMC Patient 41	colon	colon	colon	colon	GSE17538	GSM437310.cel	endoderm
GSM437311	VMC Patient 42	colon	colon	colon	colon	GSE17538	GSM437311.cel	endoderm
GSM437099	MCC Patient 7	colon	colon	colon	colon	GSE17538	GSM437099.cel	endoderm
GSM437098	MCC Patient 6	colon	colon	colon	colon	GSE17538	GSM437098.cel	endoderm
GSM437314	VMC Patient 45	colon	colon	colon	colon	GSE17538	GSM437314.cel	endoderm
GSM437312	VMC Patient 43	colon	colon	colon	colon	GSE17538	GSM437312.cel	endoderm
GSM437251	MCC Patient 159	colon	colon	colon	colon	GSE17538	GSM437251.cel	endoderm
GSM437250	MCC Patient 158	colon	colon	colon	colon	GSE17538	GSM437250.cel	endoderm
GSM437253	MCC Patient 161	colon	colon	colon	colon	GSE17538	GSM437253.cel	endoderm
GSM437216	MCC Patient 124	colon	colon	colon	colon	GSE17538	GSM437216.cel	endoderm
GSM437255	MCC Patient 163	colon	colon	colon	colon	GSE17538	GSM437255.cel	endoderm
GSM437254	MCC Patient 162	colon	colon	colon	colon	GSE17538	GSM437254.cel	endoderm
GSM437257	MCC Patient 165	colon	colon	colon	colon	GSE17538	GSM437257.cel	endoderm
GSM437256	MCC Patient 164	colon	colon	colon	colon	GSE17538	GSM437256.cel	endoderm
GSM437259	MCC Patient 167	colon	colon	colon	colon	GSE17538	GSM437259.cel	endoderm
GSM437258	MCC Patient 166	colon	colon	colon	colon	GSE17538	GSM437258.cel	endoderm
GSM437315	VMC Patient 46	colon	colon	colon	colon	GSE17538	GSM437315.cel	endoderm
GSM437158	MCC Patient 66	colon	colon	colon	colon	GSE17538	GSM437158.cel	endoderm
GSM437159	MCC Patient 67	colon	colon	colon	colon	GSE17538	GSM437159.cel	endoderm
GSM437190	MCC Patient 98	colon	colon	colon	colon	GSE17538	GSM437190.cel	endoderm
GSM437152	MCC Patient 60	colon	colon	colon	colon	GSE17538	GSM437152.cel	endoderm
GSM437153	MCC Patient 61	colon	colon	colon	colon	GSE17538	GSM437153.cel	endoderm
GSM437150	MCC Patient 58	colon	colon	colon	colon	GSE17538	GSM437150.cel	endoderm
GSM437151	MCC Patient 59	colon	colon	colon	colon	GSE17538	GSM437151.cel	endoderm
GSM437156	MCC Patient 64	colon	colon	colon	colon	GSE17538	GSM437156.cel	endoderm
GSM437157	MCC Patient 65	colon	colon	colon	colon	GSE17538	GSM437157.cel	endoderm
GSM437154	MCC Patient 62	colon	colon	colon	colon	GSE17538	GSM437154.cel	endoderm
GSM437155	MCC Patient 63	colon	colon	colon	colon	GSE17538	GSM437155.cel	endoderm
GSM437252	MCC Patient 160	colon	colon	colon	colon	GSE17538	GSM437252.cel	endoderm
GSM437242	MCC Patient 150	colon	colon	colon	colon	GSE17538	GSM437242.cel	endoderm
GSM437243	MCC Patient 151	colon	colon	colon	colon	GSE17538	GSM437243.cel	endoderm
GSM437240	MCC Patient 148	colon	colon	colon	colon	GSE17538	GSM437240.cel	endoderm
GSM437241	MCC Patient 149	colon	colon	colon	colon	GSE17538	GSM437241.cel	endoderm
GSM437246	MCC Patient 154	colon	colon	colon	colon	GSE17538	GSM437246.cel	endoderm
GSM437247	MCC Patient 155	colon	colon	colon	colon	GSE17538	GSM437247.cel	endoderm
GSM437244	MCC Patient 152	colon	colon	colon	colon	GSE17538	GSM437244.cel	endoderm
GSM437245	MCC Patient 153	colon	colon	colon	colon	GSE17538	GSM437245.cel	endoderm
GSM437248	MCC Patient 156	colon	colon	colon	colon	GSE17538	GSM437248.cel	endoderm
GSM437249	MCC Patient 157	colon	colon	colon	colon	GSE17538	GSM437249.cel	endoderm
GSM437227	MCC Patient 135	colon	colon	colon	colon	GSE17538	GSM437227.cel	endoderm
GSM437169	MCC Patient 77	colon	colon	colon	colon	GSE17538	GSM437169.cel	endoderm
GSM437168	MCC Patient 76	colon	colon	colon	colon	GSE17538	GSM437168.cel	endoderm
GSM437167	MCC Patient 75	colon	colon	colon	colon	GSE17538	GSM437167.cel	endoderm
GSM437166	MCC Patient 74	colon	colon	colon	colon	GSE17538	GSM437166.cel	endoderm
GSM437165	MCC Patient 73	colon	colon	colon	colon	GSE17538	GSM437165.cel	endoderm
GSM437164	MCC Patient 72	colon	colon	colon	colon	GSE17538	GSM437164.cel	endoderm
GSM437163	MCC Patient 71	colon	colon	colon	colon	GSE17538	GSM437163.cel	endoderm
GSM437162	MCC Patient 70	colon	colon	colon	colon	GSE17538	GSM437162.cel	endoderm
GSM437161	MCC Patient 69	colon	colon	colon	colon	GSE17538	GSM437161.cel	endoderm
GSM437160	MCC Patient 68	colon	colon	colon	colon	GSE17538	GSM437160.cel	endoderm
GSM494613	Lung Cancer 177T	lungtumor	lungtumor	lungtumor	lungtumor	GSE19804	GSM494613.cel	endoderm
GSM494567	Lung Cancer 92T	lungtumor	lungtumor	lungtumor	lungtumor	GSE19804	GSM494567.cel	endoderm
GSM494569	Lung Cancer 97T	lungtumor	lungtumor	lungtumor	lungtumor	GSE19804	GSM494569.cel	endoderm
GSM494612	Lung Cancer 167T	lungtumor	lungtumor	lungtumor	lungtumor	GSE19804	GSM494612.cel	endoderm
GSM494590	Lung Cancer 131T	lungtumor	lungtumor	lungtumor	lungtumor	GSE19804	GSM494590.cel	endoderm
GSM494592	Lung Cancer 133T	lungtumor	lungtumor	lungtumor	lungtumor	GSE19804	GSM494592.cel	endoderm
GSM494580	Lung Cancer 120T	lungtumor	lungtumor	lungtumor	lungtumor	GSE19804	GSM494580.cel	endoderm
GSM494559	Lung Cancer 17T	lungtumor	lungtumor	lungtumor	lungtumor	GSE19804	GSM494559.cel	endoderm
GSM494558	Lung Cancer 6T	lungtumor	lungtumor	lungtumor	lungtumor	GSE19804	GSM494558.cel	endoderm
GSM494557	Lung Cancer 3T	lungtumor	lungtumor	lungtumor	lungtumor	GSE19804	GSM494557.cel	endoderm
GSM494556	Lung Cancer 2T	lungtumor	lungtumor	lungtumor	lungtumor	GSE19804	GSM494556.cel	endoderm
GSM494608	Lung Cancer 157T	lungtumor	lungtumor	lungtumor	lungtumor	GSE19804	GSM494608.cel	endoderm
GSM494604	Lung Cancer 149T	lungtumor	lungtumor	lungtumor	lungtumor	GSE19804	GSM494604.cel	endoderm
GSM494607	Lung Cancer 156T	lungtumor	lungtumor	lungtumor	lungtumor	GSE19804	GSM494607.cel	endoderm
GSM494606	Lung Cancer 154T	lungtumor	lungtumor	lungtumor	lungtumor	GSE19804	GSM494606.cel	endoderm
GSM494571	Lung Cancer 103T	lungtumor	lungtumor	lungtumor	lungtumor	GSE19804	GSM494571.cel	endoderm
GSM494570	Lung Cancer 102T	lungtumor	lungtumor	lungtumor	lungtumor	GSE19804	GSM494570.cel	endoderm
GSM748078	Lung cancer ADK11	lungtumor	lungtumor	lungtumor	lungtumor	GSE30219	GSM748078.cel	endoderm
GSM748071	Lung cancer ADK8	lungtumor	lungtumor	lungtumor	lungtumor	GSE30219	GSM748071.cel	endoderm
GSM748107	Non tumoral lung5	lungtumor	lungtumor	lungtumor	lungtumor	GSE30219	GSM748107.cel	endoderm
GSM748164	Lung cancer ADK59	lungtumor	lungtumor	lungtumor	lungtumor	GSE30219	GSM748164.cel	endoderm
GSM748169	Lung cancer ADK62	lungtumor	lungtumor	lungtumor	lungtumor	GSE30219	GSM748169.cel	endoderm
GSM748233	Non tumoral lung13	lungtumor	lungtumor	lungtumor	lungtumor	GSE30219	GSM748233.cel	endoderm
GSM748234	Non tumoral lung2	lungtumor	lungtumor	lungtumor	lungtumor	GSE30219	GSM748234.cel	endoderm
GSM748086	Lung cancer ADK17	lungtumor	lungtumor	lungtumor	lungtumor	GSE30219	GSM748086.cel	endoderm
GSM748153	Non tumoral lung8	lungtumor	lungtumor	lungtumor	lungtumor	GSE30219	GSM748153.cel	endoderm
GSM673913	Lung cancer tissue sample 234T	lungtumor	lungtumor	lungtumor	lungtumor	GSE27262	GSM673913.cel	endoderm
GSM673907	Lung cancer tissue sample 210T	lungtumor	lungtumor	lungtumor	lungtumor	GSE27262	GSM673907.cel	endoderm
GSM673914	Lung cancer tissue sample 257N	lungtumor	lungtumor	lungtumor	lungtumor	GSE27262	GSM673914.cel	endoderm
GSM673874	Lung cancer tissue sample 070N	lungtumor	lungtumor	lungtumor	lungtumor	GSE27262	GSM673874.cel	endoderm
GSM673902	Lung cancer tissue sample 208N	lungtumor	lungtumor	lungtumor	lungtumor	GSE27262	GSM673902.cel	endoderm
GSM673901	Lung cancer tissue sample 196T	lungtumor	lungtumor	lungtumor	lungtumor	GSE27262	GSM673901.cel	endoderm
GSM673892	Lung cancer tissue sample 159N	lungtumor	lungtumor	lungtumor	lungtumor	GSE27262	GSM673892.cel	endoderm
GSM673895	Lung cancer tissue sample 164T	lungtumor	lungtumor	lungtumor	lungtumor	GSE27262	GSM673895.cel	endoderm
GSM673906	Lung cancer tissue sample 210N	lungtumor	lungtumor	lungtumor	lungtumor	GSE27262	GSM673906.cel	endoderm
GSM673897	Lung cancer tissue sample 181T	lungtumor	lungtumor	lungtumor	lungtumor	GSE27262	GSM673897.cel	endoderm
GSM673904	Lung cancer tissue sample 209N	lungtumor	lungtumor	lungtumor	lungtumor	GSE27262	GSM673904.cel	endoderm
GSM673873	Lung cancer tissue sample 064T	lungtumor	lungtumor	lungtumor	lungtumor	GSE27262	GSM673873.cel	endoderm
GSM673898	Lung cancer tissue sample 184N	lungtumor	lungtumor	lungtumor	lungtumor	GSE27262	GSM673898.cel	endoderm
GSM673909	Lung cancer tissue sample 212T	lungtumor	lungtumor	lungtumor	lungtumor	GSE27262	GSM673909.cel	endoderm
GSM673908	Lung cancer tissue sample 212N	lungtumor	lungtumor	lungtumor	lungtumor	GSE27262	GSM673908.cel	endoderm
GSM673877	Lung cancer tissue sample 095T	lungtumor	lungtumor	lungtumor	lungtumor	GSE27262	GSM673877.cel	endoderm
GSM673878	Lung cancer tissue sample 097N	lungtumor	lungtumor	lungtumor	lungtumor	GSE27262	GSM673878.cel	endoderm
GSM673875	Lung cancer tissue sample 070T	lungtumor	lungtumor	lungtumor	lungtumor	GSE27262	GSM673875.cel	endoderm
GSM673894	Lung cancer tissue sample 164N	lungtumor	lungtumor	lungtumor	lungtumor	GSE27262	GSM673894.cel	endoderm
GSM673893	Lung cancer tissue sample 159T	lungtumor	lungtumor	lungtumor	lungtumor	GSE27262	GSM673893.cel	endoderm
GSM673910	Lung cancer tissue sample 226N	lungtumor	lungtumor	lungtumor	lungtumor	GSE27262	GSM673910.cel	endoderm
GSM673872	Lung cancer tissue sample 064N	lungtumor	lungtumor	lungtumor	lungtumor	GSE27262	GSM673872.cel	endoderm
GSM673896	Lung cancer tissue sample 181N	lungtumor	lungtumor	lungtumor	lungtumor	GSE27262	GSM673896.cel	endoderm
GSM673871	Lung cancer tissue sample 056T	lungtumor	lungtumor	lungtumor	lungtumor	GSE27262	GSM673871.cel	endoderm
GSM673891	Lung cancer tissue sample 156T	lungtumor	lungtumor	lungtumor	lungtumor	GSE27262	GSM673891.cel	endoderm
GSM673870	Lung cancer tissue sample 056N	lungtumor	lungtumor	lungtumor	lungtumor	GSE27262	GSM673870.cel	endoderm
GSM673876	Lung cancer tissue sample 095N	lungtumor	lungtumor	lungtumor	lungtumor	GSE27262	GSM673876.cel	endoderm
GSM673890	Lung cancer tissue sample 156N	lungtumor	lungtumor	lungtumor	lungtumor	GSE27262	GSM673890.cel	endoderm
GSM673882	Lung cancer tissue sample 107N	lungtumor	lungtumor	lungtumor	lungtumor	GSE27262	GSM673882.cel	endoderm
GSM673881	Lung cancer tissue sample 104T	lungtumor	lungtumor	lungtumor	lungtumor	GSE27262	GSM673881.cel	endoderm
GSM673886	Lung cancer tissue sample 127N	lungtumor	lungtumor	lungtumor	lungtumor	GSE27262	GSM673886.cel	endoderm
GSM673885	Lung cancer tissue sample 122T	lungtumor	lungtumor	lungtumor	lungtumor	GSE27262	GSM673885.cel	endoderm
GSM494617	Lung Normal 3N	lungtumor	lungtumor	lungtumor	lungtumor	GSE33356	GSM494617.cel	endoderm
GSM494629	Lung Normal 97N	lungtumor	lungtumor	lungtumor	lungtumor	GSE33356	GSM494629.cel	endoderm
GSM494628	Lung Normal 94N	lungtumor	lungtumor	lungtumor	lungtumor	GSE33356	GSM494628.cel	endoderm
GSM494627	Lung Normal 92N	lungtumor	lungtumor	lungtumor	lungtumor	GSE33356	GSM494627.cel	endoderm
GSM494621	Lung Normal 33N	lungtumor	lungtumor	lungtumor	lungtumor	GSE33356	GSM494621.cel	endoderm
GSM494620	Lung Normal 32N	lungtumor	lungtumor	lungtumor	lungtumor	GSE33356	GSM494620.cel	endoderm
GSM494630	Lung Normal 102N	lungtumor	lungtumor	lungtumor	lungtumor	GSE33356	GSM494630.cel	endoderm
GSM494631	Lung Normal 103N	lungtumor	lungtumor	lungtumor	lungtumor	GSE33356	GSM494631.cel	endoderm
GSM494632	Lung Normal 106N	lungtumor	lungtumor	lungtumor	lungtumor	GSE33356	GSM494632.cel	endoderm
GSM494633	Lung Normal 109N	lungtumor	lungtumor	lungtumor	lungtumor	GSE33356	GSM494633.cel	endoderm
GSM494634	Lung Normal 114N	lungtumor	lungtumor	lungtumor	lungtumor	GSE33356	GSM494634.cel	endoderm
GSM494635	Lung Normal 115N	lungtumor	lungtumor	lungtumor	lungtumor	GSE33356	GSM494635.cel	endoderm
GSM494636	Lung Normal 116N	lungtumor	lungtumor	lungtumor	lungtumor	GSE33356	GSM494636.cel	endoderm
GSM494637	Lung Normal 117N	lungtumor	lungtumor	lungtumor	lungtumor	GSE33356	GSM494637.cel	endoderm
GSM494638	Lung Normal 118N	lungtumor	lungtumor	lungtumor	lungtumor	GSE33356	GSM494638.cel	endoderm
GSM494639	Lung Normal 119N	lungtumor	lungtumor	lungtumor	lungtumor	GSE33356	GSM494639.cel	endoderm
GSM494616	Lung Normal 2N	lungtumor	lungtumor	lungtumor	lungtumor	GSE33356	GSM494616.cel	endoderm
GSM494645	Lung Normal 125N	lungtumor	lungtumor	lungtumor	lungtumor	GSE33356	GSM494645.cel	endoderm
GSM494644	Lung Normal 124N	lungtumor	lungtumor	lungtumor	lungtumor	GSE33356	GSM494644.cel	endoderm
GSM494647	Lung Normal 127N	lungtumor	lungtumor	lungtumor	lungtumor	GSE33356	GSM494647.cel	endoderm
GSM494646	Lung Normal 126N	lungtumor	lungtumor	lungtumor	lungtumor	GSE33356	GSM494646.cel	endoderm
GSM494641	Lung Normal 121N	lungtumor	lungtumor	lungtumor	lungtumor	GSE33356	GSM494641.cel	endoderm
GSM494640	Lung Normal 120N	lungtumor	lungtumor	lungtumor	lungtumor	GSE33356	GSM494640.cel	endoderm
GSM494643	Lung Normal 123N	lungtumor	lungtumor	lungtumor	lungtumor	GSE33356	GSM494643.cel	endoderm
GSM494642	Lung Normal 122N	lungtumor	lungtumor	lungtumor	lungtumor	GSE33356	GSM494642.cel	endoderm
GSM494649	Lung Normal 130N	lungtumor	lungtumor	lungtumor	lungtumor	GSE33356	GSM494649.cel	endoderm
GSM494648	Lung Normal 129N	lungtumor	lungtumor	lungtumor	lungtumor	GSE33356	GSM494648.cel	endoderm
GSM494652	Lung Normal 133N	lungtumor	lungtumor	lungtumor	lungtumor	GSE33356	GSM494652.cel	endoderm
GSM494653	Lung Normal 134N	lungtumor	lungtumor	lungtumor	lungtumor	GSE33356	GSM494653.cel	endoderm
GSM494658	Lung Normal 142N	lungtumor	lungtumor	lungtumor	lungtumor	GSE33356	GSM494658.cel	endoderm
GSM494659	Lung Normal 143N	lungtumor	lungtumor	lungtumor	lungtumor	GSE33356	GSM494659.cel	endoderm
GSM494622	Lung Normal 37N	lungtumor	lungtumor	lungtumor	lungtumor	GSE33356	GSM494622.cel	endoderm
GSM494669	Lung Normal 158N	lungtumor	lungtumor	lungtumor	lungtumor	GSE33356	GSM494669.cel	endoderm
GSM494668	Lung Normal 157N	lungtumor	lungtumor	lungtumor	lungtumor	GSE33356	GSM494668.cel	endoderm
GSM494626	Lung Normal 91N	lungtumor	lungtumor	lungtumor	lungtumor	GSE33356	GSM494626.cel	endoderm
GSM494663	Lung Normal 148N	lungtumor	lungtumor	lungtumor	lungtumor	GSE33356	GSM494663.cel	endoderm
GSM494662	Lung Normal 146N	lungtumor	lungtumor	lungtumor	lungtumor	GSE33356	GSM494662.cel	endoderm
GSM494660	Lung Normal 144N	lungtumor	lungtumor	lungtumor	lungtumor	GSE33356	GSM494660.cel	endoderm
GSM494667	Lung Normal 156N	lungtumor	lungtumor	lungtumor	lungtumor	GSE33356	GSM494667.cel	endoderm
GSM494666	Lung Normal 154N	lungtumor	lungtumor	lungtumor	lungtumor	GSE33356	GSM494666.cel	endoderm
GSM494665	Lung Normal 152N	lungtumor	lungtumor	lungtumor	lungtumor	GSE33356	GSM494665.cel	endoderm
GSM494664	Lung Normal 149N	lungtumor	lungtumor	lungtumor	lungtumor	GSE33356	GSM494664.cel	endoderm
GSM494624	Lung Normal 43N	lungtumor	lungtumor	lungtumor	lungtumor	GSE33356	GSM494624.cel	endoderm
GSM494674	Lung Normal 179N	lungtumor	lungtumor	lungtumor	lungtumor	GSE33356	GSM494674.cel	endoderm
GSM494675	Lung Normal 189N	lungtumor	lungtumor	lungtumor	lungtumor	GSE33356	GSM494675.cel	endoderm
GSM494671	Lung Normal 165N	lungtumor	lungtumor	lungtumor	lungtumor	GSE33356	GSM494671.cel	endoderm
GSM494672	Lung Normal 167N	lungtumor	lungtumor	lungtumor	lungtumor	GSE33356	GSM494672.cel	endoderm
GSM494673	Lung Normal 177N	lungtumor	lungtumor	lungtumor	lungtumor	GSE33356	GSM494673.cel	endoderm
GSM855962	Pediatric_GBM_45	brain	brain	brain	brain	GSE34824	GSM855962.cel	ectoderm
GSM855960	Pediatric_GBM_42	brain	brain	brain	brain	GSE34824	GSM855960.cel	ectoderm
GSM855948	Pediatric_GBM_22	brain	brain	brain	brain	GSE34824	GSM855948.cel	ectoderm
GSM855964	Pediatric_GBM_47	brain	brain	brain	brain	GSE34824	GSM855964.cel	ectoderm
GSM855967	Pediatric_GBM_8	brain	brain	brain	brain	GSE34824	GSM855967.cel	ectoderm
GSM855947	Pediatric_GBM_2	brain	brain	brain	brain	GSE34824	GSM855947.cel	ectoderm
GSM855946	Pediatric_GBM_17	brain	brain	brain	brain	GSE34824	GSM855946.cel	ectoderm
GSM855966	Pediatric_GBM_6	brain	brain	brain	brain	GSE34824	GSM855966.cel	ectoderm
GSM855968	Pediatric_GBM_9	brain	brain	brain	brain	GSE34824	GSM855968.cel	ectoderm
GSM855959	Pediatric_GBM_41	brain	brain	brain	brain	GSE34824	GSM855959.cel	ectoderm
GSM855956	Pediatric_GBM_39	brain	brain	brain	brain	GSE34824	GSM855956.cel	ectoderm
GSM855957	Pediatric_GBM_4	brain	brain	brain	brain	GSE34824	GSM855957.cel	ectoderm
GSM855954	Pediatric_GBM_35	brain	brain	brain	brain	GSE34824	GSM855954.cel	ectoderm
GSM855955	Pediatric_GBM_37	brain	brain	brain	brain	GSE34824	GSM855955.cel	ectoderm
GSM855953	Pediatric_GBM_30	brain	brain	brain	brain	GSE34824	GSM855953.cel	ectoderm
GSM855950	Pediatric_GBM_26	brain	brain	brain	brain	GSE34824	GSM855950.cel	ectoderm
GSM855951	Pediatric_GBM_27	brain	brain	brain	brain	GSE34824	GSM855951.cel	ectoderm
GSM885009	GBM_11-045	brain	brain	brain	brain	GSE36245	GSM885009.cel	ectoderm
GSM885019	GBM_11-056	brain	brain	brain	brain	GSE36245	GSM885019.cel	ectoderm
GSM885008	GBM_11-044	brain	brain	brain	brain	GSE36245	GSM885008.cel	ectoderm
GSM885012	GBM_11-049	brain	brain	brain	brain	GSE36245	GSM885012.cel	ectoderm
GSM885013	GBM_11-050	brain	brain	brain	brain	GSE36245	GSM885013.cel	ectoderm
GSM885010	GBM_11-047	brain	brain	brain	brain	GSE36245	GSM885010.cel	ectoderm
GSM885011	GBM_11-048	brain	brain	brain	brain	GSE36245	GSM885011.cel	ectoderm
GSM885016	GBM_11-053	brain	brain	brain	brain	GSE36245	GSM885016.cel	ectoderm
GSM885017	GBM_11-054	brain	brain	brain	brain	GSE36245	GSM885017.cel	ectoderm
GSM885014	GBM_11-051	brain	brain	brain	brain	GSE36245	GSM885014.cel	ectoderm
GSM885015	GBM_11-052	brain	brain	brain	brain	GSE36245	GSM885015.cel	ectoderm
GSM885024	GBM_11-079	brain	brain	brain	brain	GSE36245	GSM885024.cel	ectoderm
GSM885023	GBM_11-078	brain	brain	brain	brain	GSE36245	GSM885023.cel	ectoderm
GSM885029	GBM_11-084	brain	brain	brain	brain	GSE36245	GSM885029.cel	ectoderm
GSM885028	GBM_11-083	brain	brain	brain	brain	GSE36245	GSM885028.cel	ectoderm
GSM885001	GBM_11-031	brain	brain	brain	brain	GSE36245	GSM885001.cel	ectoderm
GSM885003	GBM_11-039	brain	brain	brain	brain	GSE36245	GSM885003.cel	ectoderm
GSM885002	GBM_11-038	brain	brain	brain	brain	GSE36245	GSM885002.cel	ectoderm
GSM885005	GBM_11-041	brain	brain	brain	brain	GSE36245	GSM885005.cel	ectoderm
GSM885004	GBM_11-040	brain	brain	brain	brain	GSE36245	GSM885004.cel	ectoderm
GSM885021	GBM_11-058	brain	brain	brain	brain	GSE36245	GSM885021.cel	ectoderm
GSM885020	GBM_11-057	brain	brain	brain	brain	GSE36245	GSM885020.cel	ectoderm
GSM885007	GBM_11-043	brain	brain	brain	brain	GSE36245	GSM885007.cel	ectoderm
GSM885022	GBM_11-059	brain	brain	brain	brain	GSE36245	GSM885022.cel	ectoderm
GSM885006	GBM_11-042	brain	brain	brain	brain	GSE36245	GSM885006.cel	ectoderm
GSM885031	GBM_11-088	brain	brain	brain	brain	GSE36245	GSM885031.cel	ectoderm
GSM884997	GBM_11-013	brain	brain	brain	brain	GSE36245	GSM884997.cel	ectoderm
GSM885025	GBM_11-080	brain	brain	brain	brain	GSE36245	GSM885025.cel	ectoderm
GSM324062	Medulloblastoma tumor MB79	brain	brain	brain	brain	GSE12992	GSM324062.cel	ectoderm
GSM132761	Pilocytic astrocytoma chip 8022	brain	brain	brain	brain	GSE5675	GSM132761.cel	ectoderm
GSM132722	Pilocytic astrocytoma chip 7750	brain	brain	brain	brain	GSE5675	GSM132722.cel	ectoderm
GSM132769	Pilocytic astrocytoma chip 8026	brain	brain	brain	brain	GSE5675	GSM132769.cel	ectoderm
GSM132768	Pilocytic astrocytoma chip 8025	brain	brain	brain	brain	GSE5675	GSM132768.cel	ectoderm
GSM132720	Pilocytic astrocytoma chip 7749	brain	brain	brain	brain	GSE5675	GSM132720.cel	ectoderm
GSM132723	Pilocytic astrocytoma chip 7751	brain	brain	brain	brain	GSE5675	GSM132723.cel	ectoderm
GSM132748	Pilocytic astrocytoma chip 7761	brain	brain	brain	brain	GSE5675	GSM132748.cel	ectoderm
GSM132747	Pilocytic astrocytoma chip 7760	brain	brain	brain	brain	GSE5675	GSM132747.cel	ectoderm
GSM132763	Pilocytic astrocytoma chip 8023	brain	brain	brain	brain	GSE5675	GSM132763.cel	ectoderm
GSM132744	Pilocytic astrocytoma chip 7759	brain	brain	brain	brain	GSE5675	GSM132744.cel	ectoderm
GSM132765	Pilocytic astrocytoma chip 8024	brain	brain	brain	brain	GSE5675	GSM132765.cel	ectoderm
GSM132728	Pilocytic astrocytoma chip 7752	brain	brain	brain	brain	GSE5675	GSM132728.cel	ectoderm
GSM132741	Pilocytic astrocytoma chip 7758	brain	brain	brain	brain	GSE5675	GSM132741.cel	ectoderm
GSM132729	Pilocytic astrocytoma chip 7753	brain	brain	brain	brain	GSE5675	GSM132729.cel	ectoderm
GSM132773	Pilocytic astrocytoma chip 8030	brain	brain	brain	brain	GSE5675	GSM132773.cel	ectoderm
GSM132780	Pilocytic astrocytoma chip 8461	brain	brain	brain	brain	GSE5675	GSM132780.cel	ectoderm
GSM132738	Pilocytic astrocytoma chip 7757	brain	brain	brain	brain	GSE5675	GSM132738.cel	ectoderm
GSM132718	Pilocytic astrocytoma chip 7747	brain	brain	brain	brain	GSE5675	GSM132718.cel	ectoderm
GSM132719	Pilocytic astrocytoma chip 7748	brain	brain	brain	brain	GSE5675	GSM132719.cel	ectoderm
GSM132715	Pilocytic astrocytoma chip 7744	brain	brain	brain	brain	GSE5675	GSM132715.cel	ectoderm
GSM132716	Pilocytic astrocytoma chip 7745	brain	brain	brain	brain	GSE5675	GSM132716.cel	ectoderm
GSM132717	Pilocytic astrocytoma chip 7746	brain	brain	brain	brain	GSE5675	GSM132717.cel	ectoderm
GSM132736	Pilocytic astrocytoma chip 7756	brain	brain	brain	brain	GSE5675	GSM132736.cel	ectoderm
GSM132751	Pilocytic astrocytoma chip 7765	brain	brain	brain	brain	GSE5675	GSM132751.cel	ectoderm
GSM132778	Pilocytic astrocytoma chip 8035	brain	brain	brain	brain	GSE5675	GSM132778.cel	ectoderm
GSM132753	Pilocytic astrocytoma chip 7767	brain	brain	brain	brain	GSE5675	GSM132753.cel	ectoderm
GSM132754	Pilocytic astrocytoma chip 8020	brain	brain	brain	brain	GSE5675	GSM132754.cel	ectoderm
GSM132733	Pilocytic astrocytoma chip 7755	brain	brain	brain	brain	GSE5675	GSM132733.cel	ectoderm
GSM132730	Pilocytic astrocytoma chip 7754	brain	brain	brain	brain	GSE5675	GSM132730.cel	ectoderm
GSM132772	Pilocytic astrocytoma chip 8029	brain	brain	brain	brain	GSE5675	GSM132772.cel	ectoderm
GSM132759	Pilocytic astrocytoma chip 8021	brain	brain	brain	brain	GSE5675	GSM132759.cel	ectoderm
GSM132770	Pilocytic astrocytoma chip 8027	brain	brain	brain	brain	GSE5675	GSM132770.cel	ectoderm
GSM132771	Pilocytic astrocytoma chip 8028	brain	brain	brain	brain	GSE5675	GSM132771.cel	ectoderm
GSM132776	Pilocytic astrocytoma chip 8033	brain	brain	brain	brain	GSE5675	GSM132776.cel	ectoderm
GSM132777	Pilocytic astrocytoma chip 8034	brain	brain	brain	brain	GSE5675	GSM132777.cel	ectoderm
GSM132774	Pilocytic astrocytoma chip 8031	brain	brain	brain	brain	GSE5675	GSM132774.cel	ectoderm
GSM132775	Pilocytic astrocytoma chip 8032	brain	brain	brain	brain	GSE5675	GSM132775.cel	ectoderm
GSM132750	Pilocytic astrocytoma chip 7764	brain	brain	brain	brain	GSE5675	GSM132750.cel	ectoderm
GSM132752	Pilocytic astrocytoma chip 7766	brain	brain	brain	brain	GSE5675	GSM132752.cel	ectoderm
GSM132779	Pilocytic astrocytoma chip 8036	brain	brain	brain	brain	GSE5675	GSM132779.cel	ectoderm
GSM397638	Astrocytoma_1	brain	brain	brain	brain	GSE15824	GSM397638.cel	ectoderm
GSM397639	Astrocytoma_2	brain	brain	brain	brain	GSE15824	GSM397639.cel	ectoderm
GSM397634	Glioblastoma_9	brain	brain	brain	brain	GSE15824	GSM397634.cel	ectoderm
GSM397635	Glioblastoma_10	brain	brain	brain	brain	GSE15824	GSM397635.cel	ectoderm
GSM397636	Glioblastoma_11	brain	brain	brain	brain	GSE15824	GSM397636.cel	ectoderm
GSM397637	Glioblastoma_12	brain	brain	brain	brain	GSE15824	GSM397637.cel	ectoderm
GSM397630	Glioblastoma_5	brain	brain	brain	brain	GSE15824	GSM397630.cel	ectoderm
GSM397631	Glioblastoma_6	brain	brain	brain	brain	GSE15824	GSM397631.cel	ectoderm
GSM397632	Glioblastoma_7	brain	brain	brain	brain	GSE15824	GSM397632.cel	ectoderm
GSM397633	Glioblastoma_8	brain	brain	brain	brain	GSE15824	GSM397633.cel	ectoderm
GSM397653	secondary glioblastoma_1	brain	brain	brain	brain	GSE15824	GSM397653.cel	ectoderm
GSM397650	Oligodendrioglioma_5	brain	brain	brain	brain	GSE15824	GSM397650.cel	ectoderm
GSM397651	Oligodendrioglioma_6	brain	brain	brain	brain	GSE15824	GSM397651.cel	ectoderm
GSM397654	secondary glioblastoma_2	brain	brain	brain	brain	GSE15824	GSM397654.cel	ectoderm
GSM397655	secondary glioblastoma_3	brain	brain	brain	brain	GSE15824	GSM397655.cel	ectoderm
GSM397629	Glioblastoma_4	brain	brain	brain	brain	GSE15824	GSM397629.cel	ectoderm
GSM397628	Glioblastoma_3	brain	brain	brain	brain	GSE15824	GSM397628.cel	ectoderm
GSM397627	Glioblastoma_2	brain	brain	brain	brain	GSE15824	GSM397627.cel	ectoderm
GSM397649	Oligodendrioglioma_4	brain	brain	brain	brain	GSE15824	GSM397649.cel	ectoderm
GSM397648	Oligodendrioglioma_3	brain	brain	brain	brain	GSE15824	GSM397648.cel	ectoderm
GSM397641	Astrocytoma_4	brain	brain	brain	brain	GSE15824	GSM397641.cel	ectoderm
GSM397640	Astrocytoma_3	brain	brain	brain	brain	GSE15824	GSM397640.cel	ectoderm
GSM397643	Astrocytoma_6	brain	brain	brain	brain	GSE15824	GSM397643.cel	ectoderm
GSM397642	Astrocytoma_5	brain	brain	brain	brain	GSE15824	GSM397642.cel	ectoderm
GSM397645	Astrocytoma_8	brain	brain	brain	brain	GSE15824	GSM397645.cel	ectoderm
GSM397644	Astrocytoma_7	brain	brain	brain	brain	GSE15824	GSM397644.cel	ectoderm
GSM397647	Oligodendrioglioma_2	brain	brain	brain	brain	GSE15824	GSM397647.cel	ectoderm
GSM397646	Oligodendrioglioma_1	brain	brain	brain	brain	GSE15824	GSM397646.cel	ectoderm
GSM2183508	4 DPCP Lesional day 21 a	melanoma	melanoma	melanoma	melanoma	GSE82105	GSM2183508.cel	ectoderm
GSM2183509	4 DPCP Lesional day 66 a	melanoma	melanoma	melanoma	melanoma	GSE82105	GSM2183509.cel	ectoderm
GSM2183502	3 DPCP Non Lesional day 3 a	melanoma	melanoma	melanoma	melanoma	GSE82105	GSM2183502.cel	ectoderm
GSM2183503	3 DPCP Non Lesional day 98 a	melanoma	melanoma	melanoma	melanoma	GSE82105	GSM2183503.cel	ectoderm
GSM2183500	3 DPCP Non Lesional day 0 a	melanoma	melanoma	melanoma	melanoma	GSE82105	GSM2183500.cel	ectoderm
GSM2183501	3 DPCP Lesional day 0 a	melanoma	melanoma	melanoma	melanoma	GSE82105	GSM2183501.cel	ectoderm
GSM2183520	6 DPCP Lesional day 128 a	melanoma	melanoma	melanoma	melanoma	GSE82105	GSM2183520.cel	ectoderm
GSM2183507	4 DPCP Non Lesional day 3 a	melanoma	melanoma	melanoma	melanoma	GSE82105	GSM2183507.cel	ectoderm
GSM2183504	3 DPCP Lesional day 128 a	melanoma	melanoma	melanoma	melanoma	GSE82105	GSM2183504.cel	ectoderm
GSM2183505	4 DPCP Non Lesional day 0 a	melanoma	melanoma	melanoma	melanoma	GSE82105	GSM2183505.cel	ectoderm
GSM2183506	4 DPCP Lesional day 0 a	melanoma	melanoma	melanoma	melanoma	GSE82105	GSM2183506.cel	ectoderm
GSM2183521	6 DPCP Lesional day 128 b	melanoma	melanoma	melanoma	melanoma	GSE82105	GSM2183521.cel	ectoderm
GSM2183494	1 DPCP Lesional day 21 a	melanoma	melanoma	melanoma	melanoma	GSE82105	GSM2183494.cel	ectoderm
GSM2183495	2 DPCP Non Lesional day 0 a	melanoma	melanoma	melanoma	melanoma	GSE82105	GSM2183495.cel	ectoderm
GSM2183496	2 DPCP Lesional day 0 a	melanoma	melanoma	melanoma	melanoma	GSE82105	GSM2183496.cel	ectoderm
GSM2183497	2 DPCP Non Lesional day 3 a	melanoma	melanoma	melanoma	melanoma	GSE82105	GSM2183497.cel	ectoderm
GSM2183492	1 DPCP Non Lesional day 3 a	melanoma	melanoma	melanoma	melanoma	GSE82105	GSM2183492.cel	ectoderm
GSM2183493	1 DPCP Lesional day 0 a	melanoma	melanoma	melanoma	melanoma	GSE82105	GSM2183493.cel	ectoderm
GSM2183498	2 DPCP Lesional day 21 a	melanoma	melanoma	melanoma	melanoma	GSE82105	GSM2183498.cel	ectoderm
GSM2183499	2 DPCP Lesional day 49 a	melanoma	melanoma	melanoma	melanoma	GSE82105	GSM2183499.cel	ectoderm
GSM2183519	6 DPCP Lesional day 66 a	melanoma	melanoma	melanoma	melanoma	GSE82105	GSM2183519.cel	ectoderm
GSM2183518	6 DPCP Lesional day 21 a	melanoma	melanoma	melanoma	melanoma	GSE82105	GSM2183518.cel	ectoderm
GSM2183511	5 DPCP Non Lesional day 0 a	melanoma	melanoma	melanoma	melanoma	GSE82105	GSM2183511.cel	ectoderm
GSM2183510	5 DPCP Lesional day 0 a	melanoma	melanoma	melanoma	melanoma	GSE82105	GSM2183510.cel	ectoderm
GSM2183513	5 DPCP Lesional day 21 a	melanoma	melanoma	melanoma	melanoma	GSE82105	GSM2183513.cel	ectoderm
GSM2183512	5 DPCP Non Lesional day 3 a	melanoma	melanoma	melanoma	melanoma	GSE82105	GSM2183512.cel	ectoderm
GSM2183515	6 DPCP Non Lesional day 0 a	melanoma	melanoma	melanoma	melanoma	GSE82105	GSM2183515.cel	ectoderm
GSM2183514	5 DPCP Lesional day 49 a	melanoma	melanoma	melanoma	melanoma	GSE82105	GSM2183514.cel	ectoderm
GSM2183517	6 DPCP Non Lesional day 3 a	melanoma	melanoma	melanoma	melanoma	GSE82105	GSM2183517.cel	ectoderm
GSM2183516	6 DPCP Lesional day 0 a	melanoma	melanoma	melanoma	melanoma	GSE82105	GSM2183516.cel	ectoderm
GSM872360	Melanoma tumor sample from patient 33	melanoma	melanoma	melanoma	melanoma	GSE35640	GSM872360.cel	ectoderm
GSM872333	Melanoma tumor sample from patient 6	melanoma	melanoma	melanoma	melanoma	GSE35640	GSM872333.cel	ectoderm
GSM872369	Melanoma tumor sample from patient 42	melanoma	melanoma	melanoma	melanoma	GSE35640	GSM872369.cel	ectoderm
GSM872332	Melanoma tumor sample from patient 5	melanoma	melanoma	melanoma	melanoma	GSE35640	GSM872332.cel	ectoderm
GSM872335	Melanoma tumor sample from patient 8	melanoma	melanoma	melanoma	melanoma	GSE35640	GSM872335.cel	ectoderm
GSM872378	Melanoma tumor sample from patient 51	melanoma	melanoma	melanoma	melanoma	GSE35640	GSM872378.cel	ectoderm
GSM872337	Melanoma tumor sample from patient 10	melanoma	melanoma	melanoma	melanoma	GSE35640	GSM872337.cel	ectoderm
GSM872336	Melanoma tumor sample from patient 9	melanoma	melanoma	melanoma	melanoma	GSE35640	GSM872336.cel	ectoderm
GSM872331	Melanoma tumor sample from patient 4	melanoma	melanoma	melanoma	melanoma	GSE35640	GSM872331.cel	ectoderm
GSM872330	Melanoma tumor sample from patient 3	melanoma	melanoma	melanoma	melanoma	GSE35640	GSM872330.cel	ectoderm
GSM872359	Melanoma tumor sample from patient 32	melanoma	melanoma	melanoma	melanoma	GSE35640	GSM872359.cel	ectoderm
GSM872358	Melanoma tumor sample from patient 31	melanoma	melanoma	melanoma	melanoma	GSE35640	GSM872358.cel	ectoderm
GSM872371	Melanoma tumor sample from patient 44	melanoma	melanoma	melanoma	melanoma	GSE35640	GSM872371.cel	ectoderm
GSM872370	Melanoma tumor sample from patient 43	melanoma	melanoma	melanoma	melanoma	GSE35640	GSM872370.cel	ectoderm
GSM872355	Melanoma tumor sample from patient 28	melanoma	melanoma	melanoma	melanoma	GSE35640	GSM872355.cel	ectoderm
GSM872372	Melanoma tumor sample from patient 45	melanoma	melanoma	melanoma	melanoma	GSE35640	GSM872372.cel	ectoderm
GSM872375	Melanoma tumor sample from patient 48	melanoma	melanoma	melanoma	melanoma	GSE35640	GSM872375.cel	ectoderm
GSM872338	Melanoma tumor sample from patient 11	melanoma	melanoma	melanoma	melanoma	GSE35640	GSM872338.cel	ectoderm
GSM872351	Melanoma tumor sample from patient 24	melanoma	melanoma	melanoma	melanoma	GSE35640	GSM872351.cel	ectoderm
GSM872350	Melanoma tumor sample from patient 23	melanoma	melanoma	melanoma	melanoma	GSE35640	GSM872350.cel	ectoderm
GSM872354	Melanoma tumor sample from patient 27	melanoma	melanoma	melanoma	melanoma	GSE35640	GSM872354.cel	ectoderm
GSM872353	Melanoma tumor sample from patient 26	melanoma	melanoma	melanoma	melanoma	GSE35640	GSM872353.cel	ectoderm
GSM872391	Melanoma tumor sample from patient 64	melanoma	melanoma	melanoma	melanoma	GSE35640	GSM872391.cel	ectoderm
GSM872352	Melanoma tumor sample from patient 25	melanoma	melanoma	melanoma	melanoma	GSE35640	GSM872352.cel	ectoderm
GSM872384	Melanoma tumor sample from patient 57	melanoma	melanoma	melanoma	melanoma	GSE35640	GSM872384.cel	ectoderm
GSM872385	Melanoma tumor sample from patient 58	melanoma	melanoma	melanoma	melanoma	GSE35640	GSM872385.cel	ectoderm
GSM872386	Melanoma tumor sample from patient 59	melanoma	melanoma	melanoma	melanoma	GSE35640	GSM872386.cel	ectoderm
GSM872387	Melanoma tumor sample from patient 60	melanoma	melanoma	melanoma	melanoma	GSE35640	GSM872387.cel	ectoderm
GSM872380	Melanoma tumor sample from patient 53	melanoma	melanoma	melanoma	melanoma	GSE35640	GSM872380.cel	ectoderm
GSM872381	Melanoma tumor sample from patient 54	melanoma	melanoma	melanoma	melanoma	GSE35640	GSM872381.cel	ectoderm
GSM872382	Melanoma tumor sample from patient 55	melanoma	melanoma	melanoma	melanoma	GSE35640	GSM872382.cel	ectoderm
GSM872383	Melanoma tumor sample from patient 56	melanoma	melanoma	melanoma	melanoma	GSE35640	GSM872383.cel	ectoderm
GSM872376	Melanoma tumor sample from patient 49	melanoma	melanoma	melanoma	melanoma	GSE35640	GSM872376.cel	ectoderm
GSM872388	Melanoma tumor sample from patient 61	melanoma	melanoma	melanoma	melanoma	GSE35640	GSM872388.cel	ectoderm
GSM872389	Melanoma tumor sample from patient 62	melanoma	melanoma	melanoma	melanoma	GSE35640	GSM872389.cel	ectoderm
GSM872374	Melanoma tumor sample from patient 47	melanoma	melanoma	melanoma	melanoma	GSE35640	GSM872374.cel	ectoderm
GSM872340	Melanoma tumor sample from patient 13	melanoma	melanoma	melanoma	melanoma	GSE35640	GSM872340.cel	ectoderm
GSM872341	Melanoma tumor sample from patient 14	melanoma	melanoma	melanoma	melanoma	GSE35640	GSM872341.cel	ectoderm
GSM872342	Melanoma tumor sample from patient 15	melanoma	melanoma	melanoma	melanoma	GSE35640	GSM872342.cel	ectoderm
GSM872343	Melanoma tumor sample from patient 16	melanoma	melanoma	melanoma	melanoma	GSE35640	GSM872343.cel	ectoderm
GSM872344	Melanoma tumor sample from patient 17	melanoma	melanoma	melanoma	melanoma	GSE35640	GSM872344.cel	ectoderm
GSM872345	Melanoma tumor sample from patient 18	melanoma	melanoma	melanoma	melanoma	GSE35640	GSM872345.cel	ectoderm
GSM872346	Melanoma tumor sample from patient 19	melanoma	melanoma	melanoma	melanoma	GSE35640	GSM872346.cel	ectoderm
GSM872347	Melanoma tumor sample from patient 20	melanoma	melanoma	melanoma	melanoma	GSE35640	GSM872347.cel	ectoderm
GSM872362	Melanoma tumor sample from patient 35	melanoma	melanoma	melanoma	melanoma	GSE35640	GSM872362.cel	ectoderm
GSM872349	Melanoma tumor sample from patient 22	melanoma	melanoma	melanoma	melanoma	GSE35640	GSM872349.cel	ectoderm
GSM872357	Melanoma tumor sample from patient 30	melanoma	melanoma	melanoma	melanoma	GSE35640	GSM872357.cel	ectoderm
GSM872361	Melanoma tumor sample from patient 34	melanoma	melanoma	melanoma	melanoma	GSE35640	GSM872361.cel	ectoderm
GSM872366	Melanoma tumor sample from patient 39	melanoma	melanoma	melanoma	melanoma	GSE35640	GSM872366.cel	ectoderm
GSM872367	Melanoma tumor sample from patient 40	melanoma	melanoma	melanoma	melanoma	GSE35640	GSM872367.cel	ectoderm
GSM872364	Melanoma tumor sample from patient 37	melanoma	melanoma	melanoma	melanoma	GSE35640	GSM872364.cel	ectoderm
GSM872329	Melanoma tumor sample from patient 2	melanoma	melanoma	melanoma	melanoma	GSE35640	GSM872329.cel	ectoderm
GSM872379	Melanoma tumor sample from patient 52	melanoma	melanoma	melanoma	melanoma	GSE35640	GSM872379.cel	ectoderm
GSM872363	Melanoma tumor sample from patient 36	melanoma	melanoma	melanoma	melanoma	GSE35640	GSM872363.cel	ectoderm
GSM872334	Melanoma tumor sample from patient 7	melanoma	melanoma	melanoma	melanoma	GSE35640	GSM872334.cel	ectoderm
GSM872377	Melanoma tumor sample from patient 50	melanoma	melanoma	melanoma	melanoma	GSE35640	GSM872377.cel	ectoderm
[truncated: 794 more rows]
