# Supplementary material for: Identifying Cancer Type-Specific Transcriptional Programs through Network Analysis
Source: Cancers (Basel). 2023 Aug 18;15(16):4167. doi: 10.3390/cancers15164167 (PMC10453000; doi:10.3390/cancers15164167)
Supplement: Supplementary file 1 [file cancers-15-04167-s001.zip › TableS3.xlsx]

## Sheet: Count Info
Table S3. Normal tissue samples used for queries.
Query	Target	Query count
Adrenal	Adrenal	67
Bcell	Leukemia	175
Brain	Brain	296
Brain	glioblastoma	296
Breast	Breast	69
Cervix	Cervix	60
Colon	Colon	135
Esophagus	Esophageal	33
Lung	Lungtumor	74
Lymph	Lymphoid	103
Neuron	Brain	198
Neuron	glioblastoma	198
Pancreas	Pancreas	155
Prostate	Prostate	90
Skin	Melanoma	264
Stomach	Stomach	24
Tcell	Leukemia	188
Thyroid	Thyroid	88
Uterus	Uterus	31

## Sheet: TFs
Adrenal->Adrenal	Brain->Brain	Neuron->Brain	Neuron_cluster->Brain	Breast->Breast	Breast_cluster->Breast	Cervix->Cervix	Colon->Colon	Colon_cluster->Colon	Esophagus->Esophageal	Lung->LungTumor	Lung_cluster->LungTumor	Pancreas->Pancreas	Prostate->Prostate	Skin->Melanoma	Stomach->Stomach	Thyroid->Thyroid	Uterus->Uterus	Lymph->Lymphoid	Bcell->Leukemia	Tcell->Leukemia
ZNF275	OLIG1	OLIG1	SOX8	ELF3	ELF3	FOXQ1	HAND1	HAND1	BNC1	TCF21	TCF21	MNDA	ZNF490	ZNF490	FOXA3	NKX2-1	SOX17	NR1H3	BCLAF1	BCLAF1
NR1H4	SOX8	SOX8	OLIG1	MUC1	MUC1	ZNF750	ETV4	ETV4	GRHL3	NKX2-1	NKX2-1	EOMES	ZNF528	ZNF528	HNF4G	PAX8	MSX1	EOMES	HNRPDL	HNRPDL
NR0B1	SOX2	ZEB1	ZEB1	OVOL2	OVOL2	GRHL1	CDX2	CDX2	PITX1	TBX5	TBX5	RUNX3	CUX2	PSMC3IP	ONECUT2	FOXE1	HOXB3	MAFB	CHD2	CHD2
TBX3	NKX2-2	SOX2	SOX2	FOXA1	FOXA1	IRF6	NR1I2	NR1I2	HOXA1	SOX18	SOX18	SP110	CREB3L4	ZNF543		CITED1	DLX5	TFEC	ELF1	KLF6
NR5A1	OLIG2	NKX2-2	NKX2-2	GRHL1	GRHL1	GRHL3	HOXB9	HOXB9	FOXN1	TBX4	TBX4	TBX21	ZNF543	KDM2B		BHLHE41	SP5	MEOX1	KLF6	IKZF1
IKBKAP	POU3F2	OLIG2	POU3F2	TFAP2C	TFAP2C	ELF3	HNF4G	HNF4G	TP63	TBX2	TBX2	NFE2	CALR	TARDBP			MECOM	NFE2L3	PRDM2	CIITA
MLXIPL	ASCL1	POU3F2	OLIG2	ZBTB42	ZBTB42	BNC1	HNF4A	HNF4A	HES2			IKZF1	PSMC3IP	SIN3A			DLX6	EPAS1	MLL	ELF1
FOXO4	RFX4	ASCL1	RFX4	CREB3L4	CREB3L4	FOXN1	CDX1	CDX1				FLI1	ISL1	TFIP11			GATA2	ZFPM2	IKZF1	PRDM2
DMAP1	ZEB1	ZIC1	ASCL1	GATA3	GATA3	TP63						TXK	ZNF79	CHD6			HOXB6	NDN	ATRX	PAX5
GATA6	ZIC1	RFX4	ZIC1	ZNF217	ZNF217	PITX1						SCML4	ZNF816	ZNF836			HOXB8	TOX2	ZBTB24	KLF2
ZNF75D				TFAP2A	TFAP2A	EHF						SPI1	FOXF1	ZNF675			HOXB4	GLIS2	SETD2	FOXP1
SCML1				TRPS1	TRPS1	MUC1						SP140	ZNF836	ZBED6			ELP3	NFIB	LEF1	ZBTB24
ZNF462				ANKRD30A	ANKRD30A	OVOL2						STAT4	SIN3A	ZNF595			ESR1	BATF	SPEN	MLL
RORA						FOXA1						IKZF3	HOXA13	ZNF846			TRIM33	YAP1	ZBTB44	ATRX
TRIM24						PRDM1						KLF2	CHD6	EBF3				SNAI2	KLF2	SPEN
						NR0B2						POU2F2	FOXO3	ETV5				ZNF521	KAT6B	SETD2
												GFI1B	ZNF675	EN2				NR2F2	FOXP1	ZNF101
												CIITA	MYOCD	HILS1				CEBPA	ZNF107	KAT6B
												JDP2	ZNF702P	ARNT				TEAD1	ZNF92	ZNF107
												ZNF101	CTCF	ZBTB24				MITF	ZNF274	ZBTB44
												LYL1	ZNF613	TWIST1				SP140	EP300	ZNF92
												MAX	TBPL1	FOXD3				NFIA	CIITA	LEF1
												PAX5	SP8	ZNF141				SMARCA1	YY1	EP300
												MSL3	ELK4	NFATC2				SPIB	ZNF101	ZNF274
												TAL1	ZNF663	ZNF788				MEIS2	CDK9	ILF3
												MAPK1	ZNF846					ARNTL2	ILF3	YY1
												NFATC3	AR					HEY1	JUND	CDK9
												ZNF467	ZNF233					HOXC6	C14orf43	JUND
												MYBL1	ZNF28					NFE2L1	NR2C1	NR2C1
												KLF13	ZNF835						CSDA	CSDA
												LRRFIP1	ZNF614						ZNF675	CHD7
												ZNF276	PKNOX1						CREBBP	C14orf43
												ARID3A	ZNF615						CHD7	CREBBP
												ELF2	ZNF732						AFF3	ZNF675
												KLF12	ZNF813						ZIK1	AFF3
												PHF21A	ZNF132						RUNX1	TCF3
												ZNF746	SALL3						ZNF345	ZIK1
												OLIG1	ZNF788						ZNF669	RUNX1
												DEDD2	ZNF442						ATF6B	ZNF345
													ZNF616						CASZ1	ZNF669
													ZNF781						ZNF154	ZNF821
																			NFRKB	ATF6B
																			HDAC5	TGIF1
																			THRA	HDAC5
																			TGIF1	ZNF154
																			ZNF821	CASZ1
																			TCF3	THRA
																			PAX5	NFRKB

## Sheet: Fibroblast_to_all_cancer
Fibroblast->Adrenal	Fibroblast->Brain	Fibroblast->Breast	Fibroblast->Cervix	Fibroblast->Colon	Fibroblast->Esophageal	Fibroblast->Leukemia	Fibroblast->Lungtumor	Fibroblast->Lymphoid	Fibroblast->Melanoma	Fibroblast->Pancreas	Fibroblast->Prostate	Fibroblast->Stomach	Fibroblast->Thyroid	Fibroblast->Uterus
ZNF275	OLIG1	ELF3	ZNF750	HOXB9	GRHL3	BCLAF1	NKX2-1	EOMES	ZNF490	MNDA	CUX2	FOXA3	NKX2-1	SOX17
NR0B1	SOX8	OVOL2	IRF6	NR1I2	HOXA1	CHD2	TCF21	NR1H3	ZNF528	EOMES	ZNF528	HNF4G	PAX8	HOXB3
NR1H4	SOX2	MUC1	GRHL1	CDX2	BNC1	IKZF1	TBX5	TFEC	PSMC3IP	RUNX3	ZNF490	ONECUT2	FOXE1	MSX1
TBX3	POU3F2	FOXA1	GRHL3	HNF4A	PITX1	PAX5	SOX18	MAFB	KDM2B	TBX21	CREB3L4		CITED1	DLX5
IKBKAP	NKX2-2	GRHL1	ELF3	HNF4G	TP63	HNRPDL	TBX4	MEOX1	ZNF543	IKZF1	ZNF543		BHLHE41	MECOM
NR5A1	OLIG2	TFAP2C	FOXN1	CDX1	FOXN1	CIITA	TBX2	SP140	TARDBP	NFE2	ISL1			SP5
MLXIPL	ASCL1	ZBTB42	TP63	HAND1	HES2	KLF2		BATF	SIN3A	SPI1	PSMC3IP			GATA2
FOXO4	RFX4	GATA3	EHF	ETV4		ZBTB24		TOX2	TFIP11	SCML4	HOXA13			DLX6
DMAP1	ZIC1	CREB3L4	OVOL2			ELF1		NFE2L3	CHD6	TXK	FOXF1			HOXB4
GATA6	ZEB1	TRPS1	BNC1			FOXP1		SPIB	ZNF836	SP140	ZNF816			HOXB6
ZNF75D		ANKRD30A	PITX1			MLL		ZNF521	ZNF675	STAT4	ZNF836			HOXB8
SCML1		TFAP2A	FOXQ1			KLF6		NDN	ZBED6	SP110	CALR			ESR1
ZNF462		ZNF217	MUC1			PRDM2		EPAS1	ZNF846	FLI1	ZNF79			ELP3
TRIM24			FOXA1			ZNF101		ZFPM2	ZNF595	IKZF3	ZNF702P			TRIM33
RORA			PRDM1			ZNF274		SNAI2	EN2	KLF2	ZNF613
			NR0B2			ATRX		NFIB	HILS1	POU2F2	SP8
						ZBTB44		MITF	EBF3	GFI1B	MYOCD
						LEF1		CEBPA	ETV5	CIITA	CHD6
						SPEN		GLIS2	ARNT	ZNF101	SIN3A
						SETD2		ARNTL2	ZBTB24	JDP2	ZNF663
						EP300		NR2F2	TWIST1	LYL1	ZNF675
						ZNF107		TEAD1	NFATC2	PAX5	ZNF233
						KAT6B		NFIA	ZNF141	MAX	ZNF846
						YY1		HEY1	FOXD3	MSL3	FOXO3
						ZNF92		MEIS2	ZNF788	TAL1	ELK4
						ILF3		NFE2L1		MAPK1	CTCF
						CREBBP		SMARCA1		NFATC3	ZNF614
						CHD7		HOXC6		ZNF467	ZNF28
						NR2C1		YAP1		MYBL1	ZNF835
						C14orf43				ZNF276	TBPL1
						CDK9				LRRFIP1	AR
						TCF3				ARID3A	PKNOX1
						JUND				KLF13	ZNF813
						AFF3				KLF12	SALL3
						ZNF675				ELF2	ZNF615
						ZNF345				OLIG1	ZNF732
						CSDA				ZNF746	ZNF132
						RUNX1				PHF21A	ZNF788
						ATF6B				DEDD2	ZNF442
						ZIK1					ZNF616
						ZNF669					ZNF781
						ZNF821
						TGIF1
						NFRKB
						HDAC5
						ZNF154
						CASZ1
						THRA
