# Supplementary material for: Identifying Cancer Type-Specific Transcriptional Programs through Network Analysis
Source: Cancers (Basel). 2023 Aug 18;15(16):4167. doi: 10.3390/cancers15164167 (PMC10453000; doi:10.3390/cancers15164167)
Supplement: Supplementary file 1 [file cancers-15-04167-s001.zip › TableS4.xlsx]

## Sheet: query_combined
Table S4. Metatable for normal expression datasets.
sample_id	sample_name	description1	description2	description3	description4	exp_id	file_name	description6
GSM80605	adrenal_gland_cortex_1	adrenal	adrenal	adrenal	adrenal	GSE3526	GSM80605.CEL.gz	non-blood
GSM80606	adrenal_gland_cortex_2	adrenal	adrenal	adrenal	adrenal	GSE3526	GSM80606.CEL.gz	non-blood
GSM80607	adrenal_gland_cortex_3	adrenal	adrenal	adrenal	adrenal	GSE3526	GSM80607.CEL.gz	non-blood
GSM80608	adrenal_gland_cortex_4	adrenal	adrenal	adrenal	adrenal	GSE3526	GSM80608.CEL.gz	non-blood
GSM176407	Adrenal Gland Cortex 1 Normal	adrenal	adrenal	adrenal	adrenal	GSE7307	GSM176407.CEL.gz	non-blood
GSM176408	Adrenal Gland Cortex 2 Normal	adrenal	adrenal	adrenal	adrenal	GSE7307	GSM176408.CEL.gz	non-blood
GSM176409	Adrenal Gland Cortex 3 Normal	adrenal	adrenal	adrenal	adrenal	GSE7307	GSM176409.CEL.gz	non-blood
GSM176410	Adrenal Gland Cortex 4 Normal	adrenal	adrenal	adrenal	adrenal	GSE7307	GSM176410.CEL.gz	non-blood
GSM213193	H295R _Control_rep1	adrenal	adrenal	adrenal	adrenal	GSE8588	GSM213193.CEL.gz	non-blood
GSM213194	H295R _Control_rep2	adrenal	adrenal	adrenal	adrenal	GSE8588	GSM213194.CEL.gz	non-blood
GSM213197	H295R _Control_rep3	adrenal	adrenal	adrenal	adrenal	GSE8588	GSM213197.CEL.gz	non-blood
GSM277090	Normal Adrenal Cortex 006	adrenal	adrenal	adrenal	adrenal	GSE10927	GSM277090.CEL.gz	non-blood
GSM277091	Normal Adrenal Cortex 063	adrenal	adrenal	adrenal	adrenal	GSE10927	GSM277091.CEL.gz	non-blood
GSM277092	Normal Adrenal Cortex 069	adrenal	adrenal	adrenal	adrenal	GSE10927	GSM277092.CEL.gz	non-blood
GSM277093	Normal Adrenal Cortex 076	adrenal	adrenal	adrenal	adrenal	GSE10927	GSM277093.CEL.gz	non-blood
GSM277094	Normal Adrenal Cortex 083	adrenal	adrenal	adrenal	adrenal	GSE10927	GSM277094.CEL.gz	non-blood
GSM277095	Normal Adrenal Cortex 085	adrenal	adrenal	adrenal	adrenal	GSE10927	GSM277095.CEL.gz	non-blood
GSM277096	Normal Adrenal Cortex 087	adrenal	adrenal	adrenal	adrenal	GSE10927	GSM277096.CEL.gz	non-blood
GSM277097	Normal Adrenal Cortex 088	adrenal	adrenal	adrenal	adrenal	GSE10927	GSM277097.CEL.gz	non-blood
GSM277098	Normal Adrenal Cortex 092	adrenal	adrenal	adrenal	adrenal	GSE10927	GSM277098.CEL.gz	non-blood
GSM277099	Normal Adrenal Cortex 097	adrenal	adrenal	adrenal	adrenal	GSE10927	GSM277099.CEL.gz	non-blood
GSM493251	Normal adrenal gland, ACC-0520 [Affymetrix]	adrenal	adrenal	adrenal	adrenal	GSE19750	GSM493251.CEL.gz	non-blood
GSM493252	Normal adrenal gland, ACC-0523 [Affymetrix]	adrenal	adrenal	adrenal	adrenal	GSE19750	GSM493252.CEL.gz	non-blood
GSM493253	Normal adrenal gland, ACC-Norm1 [Affymetrix]	adrenal	adrenal	adrenal	adrenal	GSE19750	GSM493253.CEL.gz	non-blood
GSM493254	Normal adrenal gland, ACC-Norm2 [Affymetrix]	adrenal	adrenal	adrenal	adrenal	GSE19750	GSM493254.CEL.gz	non-blood
GSM703788	Pool of 62 normal adrenal glands	adrenal	adrenal	adrenal	adrenal	GSE28476	GSM703788.CEL.gz	non-blood
GSM825367	Normal Adrenal Cortex 006 [NC]	adrenal	adrenal	adrenal	adrenal	GSE33371	GSM825367.CEL.gz	non-blood
GSM825368	Normal Adrenal Cortex 063 [NC]	adrenal	adrenal	adrenal	adrenal	GSE33371	GSM825368.CEL.gz	non-blood
GSM825369	Normal Adrenal Cortex 069 [NC]	adrenal	adrenal	adrenal	adrenal	GSE33371	GSM825369.CEL.gz	non-blood
GSM825370	Normal Adrenal Cortex 076 [NC]	adrenal	adrenal	adrenal	adrenal	GSE33371	GSM825370.CEL.gz	non-blood
GSM825371	Normal Adrenal Cortex 083 [NC]	adrenal	adrenal	adrenal	adrenal	GSE33371	GSM825371.CEL.gz	non-blood
GSM825372	Normal Adrenal Cortex 085 [NC]	adrenal	adrenal	adrenal	adrenal	GSE33371	GSM825372.CEL.gz	non-blood
GSM825373	Normal Adrenal Cortex 087 [NC]	adrenal	adrenal	adrenal	adrenal	GSE33371	GSM825373.CEL.gz	non-blood
GSM825374	Normal Adrenal Cortex 088 [NC]	adrenal	adrenal	adrenal	adrenal	GSE33371	GSM825374.CEL.gz	non-blood
GSM825375	Normal Adrenal Cortex 092 [NC]	adrenal	adrenal	adrenal	adrenal	GSE33371	GSM825375.CEL.gz	non-blood
GSM825376	Normal Adrenal Cortex 097 [NC]	adrenal	adrenal	adrenal	adrenal	GSE33371	GSM825376.CEL.gz	non-blood
GSM1060745	Adrenal_gland	adrenal	adrenal	adrenal	adrenal	GSE43346	GSM1060745.CEL.gz	non-blood
GSM1685398	APCC_donor45	adrenal	adrenal	adrenal	adrenal	GSE68889	GSM1685398.CEL.gz	non-blood
GSM1685399	APCC_donor46	adrenal	adrenal	adrenal	adrenal	GSE68889	GSM1685399.CEL.gz	non-blood
GSM1685400	APCC_donor48	adrenal	adrenal	adrenal	adrenal	GSE68889	GSM1685400.CEL.gz	non-blood
GSM1685401	APCC_donor50	adrenal	adrenal	adrenal	adrenal	GSE68889	GSM1685401.CEL.gz	non-blood
GSM1685402	ZG_donor45	adrenal	adrenal	adrenal	adrenal	GSE68889	GSM1685402.CEL.gz	non-blood
GSM1685403	ZG_donor46	adrenal	adrenal	adrenal	adrenal	GSE68889	GSM1685403.CEL.gz	non-blood
GSM1685404	ZG_donor48	adrenal	adrenal	adrenal	adrenal	GSE68889	GSM1685404.CEL.gz	non-blood
GSM1685405	ZG_donor50	adrenal	adrenal	adrenal	adrenal	GSE68889	GSM1685405.CEL.gz	non-blood
GSM1685406	ZF_donor45	adrenal	adrenal	adrenal	adrenal	GSE68889	GSM1685406.CEL.gz	non-blood
GSM1685407	ZF_donor46	adrenal	adrenal	adrenal	adrenal	GSE68889	GSM1685407.CEL.gz	non-blood
GSM1685408	ZF_donor48	adrenal	adrenal	adrenal	adrenal	GSE68889	GSM1685408.CEL.gz	non-blood
GSM1685409	ZF_donor50	adrenal	adrenal	adrenal	adrenal	GSE68889	GSM1685409.CEL.gz	non-blood
GSM1685410	ZR_donor45	adrenal	adrenal	adrenal	adrenal	GSE68889	GSM1685410.CEL.gz	non-blood
GSM1685411	ZR_donor46	adrenal	adrenal	adrenal	adrenal	GSE68889	GSM1685411.CEL.gz	non-blood
GSM1685412	ZR_donor48	adrenal	adrenal	adrenal	adrenal	GSE68889	GSM1685412.CEL.gz	non-blood
GSM1685413	ZR_donor50	adrenal	adrenal	adrenal	adrenal	GSE68889	GSM1685413.CEL.gz	non-blood
GSM211446	Normal Adrenal Gland (AN11)	adrenal	adrenal	adrenal	adrenal	GSE8514	GSM211446.CEL.gz	non-blood
GSM211447	Normal Adrenal Gland (AN14)	adrenal	adrenal	adrenal	adrenal	GSE8514	GSM211447.CEL.gz	non-blood
GSM211448	Normal Adrenal Gland (AN15)	adrenal	adrenal	adrenal	adrenal	GSE8514	GSM211448.CEL.gz	non-blood
GSM211449	Normal Adrenal Gland (AN18)	adrenal	adrenal	adrenal	adrenal	GSE8514	GSM211449.CEL.gz	non-blood
GSM211450	Normal Adrenal Gland (AN26)	adrenal	adrenal	adrenal	adrenal	GSE8514	GSM211450.CEL.gz	non-blood
GSM209795	Basal 1 (control 1)	adrenal	adrenal	adrenal	adrenal	GSE8442	GSM209795.CEL.gz	non-blood
GSM209797	Basal 2 (Control 2)	adrenal	adrenal	adrenal	adrenal	GSE8442	GSM209797.CEL.gz	non-blood
GSM209799	Basal 3 (control 3)	adrenal	adrenal	adrenal	adrenal	GSE8442	GSM209799.CEL.gz	non-blood
GSM310487	Normal NORMAL_1	adrenal	adrenal	adrenal	adrenal	GSE12368	GSM310487.CEL.gz	non-blood
GSM310488	Normal NORMAL_2	adrenal	adrenal	adrenal	adrenal	GSE12368	GSM310488.CEL.gz	non-blood
GSM310489	Normal NORMAL_3	adrenal	adrenal	adrenal	adrenal	GSE12368	GSM310489.CEL.gz	non-blood
GSM310490	Normal NORMAL_4	adrenal	adrenal	adrenal	adrenal	GSE12368	GSM310490.CEL.gz	non-blood
GSM310491	Normal NORMAL_5	adrenal	adrenal	adrenal	adrenal	GSE12368	GSM310491.CEL.gz	non-blood
GSM310492	Normal NORMAL_6	adrenal	adrenal	adrenal	adrenal	GSE12368	GSM310492.CEL.gz	non-blood
GSM310434	Plasma B Cells; PC_44	bcell	bcell	bcell	bcell	GSE12366	GSM310434.cel	blood
GSM310430	Germinal Center B cells; GC_43	bcell	bcell	bcell	bcell	GSE12366	GSM310430.cel	blood
GSM310432	Plasma B Cells; PC_30	bcell	bcell	bcell	bcell	GSE12366	GSM310432.cel	blood
GSM310437	Naive B Cells; Naive_48	bcell	bcell	bcell	bcell	GSE12366	GSM310437.cel	blood
GSM310429	Germinal Center B cells; GC_40	bcell	bcell	bcell	bcell	GSE12366	GSM310429.cel	blood
GSM310435	Naive B Cells; Naive_39	bcell	bcell	bcell	bcell	GSE12366	GSM310435.cel	blood
GSM310436	Naive B Cells; Naive_41	bcell	bcell	bcell	bcell	GSE12366	GSM310436.cel	blood
GSM310431	Germinal Center B cells; GC_50	bcell	bcell	bcell	bcell	GSE12366	GSM310431.cel	blood
GSM310433	Plasma B Cells; PC_33	bcell	bcell	bcell	bcell	GSE12366	GSM310433.cel	blood
GSM310438	Memory B cells; MM_28	bcell	bcell	bcell	bcell	GSE12366	GSM310438.cel	blood
GSM310439	Memory B cells; MM_36	bcell	bcell	bcell	bcell	GSE12366	GSM310439.cel	blood
GSM310440	Memory B cells; MM_38	bcell	bcell	bcell	bcell	GSE12366	GSM310440.cel	blood
GSM312874	N3	bcell	bcell	bcell	bcell	GSE12453	GSM312874.cel	blood
GSM312875	N4	bcell	bcell	bcell	bcell	GSE12453	GSM312875.cel	blood
GSM312877	M1	bcell	bcell	bcell	bcell	GSE12453	GSM312877.cel	blood
GSM312886	M5	bcell	bcell	bcell	bcell	GSE12453	GSM312886.cel	blood
GSM351412	B cell donor 2, rolipram	bcell	bcell	bcell	bcell	GSE13987	GSM351412.cel	blood
GSM351415	B cell donor 4, control	bcell	bcell	bcell	bcell	GSE13987	GSM351415.cel	blood
GSM351410	B cell donor 1, rolipram	bcell	bcell	bcell	bcell	GSE13987	GSM351410.cel	blood
GSM351416	B cell donor 4, rolipram	bcell	bcell	bcell	bcell	GSE13987	GSM351416.cel	blood
GSM351413	B cell donor 3, control	bcell	bcell	bcell	bcell	GSE13987	GSM351413.cel	blood
GSM351409	B cell donor 1, control	bcell	bcell	bcell	bcell	GSE13987	GSM351409.cel	blood
GSM351411	B cell donor 2, control	bcell	bcell	bcell	bcell	GSE13987	GSM351411.cel	blood
GSM351414	B cell donor 3, rolipram	bcell	bcell	bcell	bcell	GSE13987	GSM351414.cel	blood
GSM388587	CD19_selected_B-cells_before_R_rep5	bcell	bcell	bcell	bcell	GSE15490	GSM388587.cel	blood
GSM388588	CD19_selected_B-cells_before_R_rep6	bcell	bcell	bcell	bcell	GSE15490	GSM388588.cel	blood
GSM388601	CD19_selected_B-cells_after_R_rep9	bcell	bcell	bcell	bcell	GSE15490	GSM388601.cel	blood
GSM388590	CD19_selected_B-cells_before_R_rep8	bcell	bcell	bcell	bcell	GSE15490	GSM388590.cel	blood
GSM388591	CD19_selected_B-cells_before_R_rep9	bcell	bcell	bcell	bcell	GSE15490	GSM388591.cel	blood
GSM388594	CD19_selected_B-cells_after_R_rep2	bcell	bcell	bcell	bcell	GSE15490	GSM388594.cel	blood
GSM388596	CD19_selected_B-cells_after_R_rep4	bcell	bcell	bcell	bcell	GSE15490	GSM388596.cel	blood
GSM388593	CD19_selected_B-cells_after_R_rep1	bcell	bcell	bcell	bcell	GSE15490	GSM388593.cel	blood
GSM388583	CD19_selected_B-cells_before_R_rep1	bcell	bcell	bcell	bcell	GSE15490	GSM388583.cel	blood
GSM388584	CD19_selected_B-cells_before_R_rep2	bcell	bcell	bcell	bcell	GSE15490	GSM388584.cel	blood
GSM388585	CD19_selected_B-cells_before_R_rep3	bcell	bcell	bcell	bcell	GSE15490	GSM388585.cel	blood
GSM388586	CD19_selected_B-cells_before_R_rep4	bcell	bcell	bcell	bcell	GSE15490	GSM388586.cel	blood
GSM388589	CD19_selected_B-cells_before_R_rep7	bcell	bcell	bcell	bcell	GSE15490	GSM388589.cel	blood
GSM388592	CD19_selected_B-cells_before_R_rep10	bcell	bcell	bcell	bcell	GSE15490	GSM388592.cel	blood
GSM388595	CD19_selected_B-cells_after_R_rep3	bcell	bcell	bcell	bcell	GSE15490	GSM388595.cel	blood
GSM388597	CD19_selected_B-cells_after_R_rep5	bcell	bcell	bcell	bcell	GSE15490	GSM388597.cel	blood
GSM388598	CD19_selected_B-cells_after_R_rep6	bcell	bcell	bcell	bcell	GSE15490	GSM388598.cel	blood
GSM388599	CD19_selected_B-cells_after_R_rep7	bcell	bcell	bcell	bcell	GSE15490	GSM388599.cel	blood
GSM388600	CD19_selected_B-cells_after_R_rep8	bcell	bcell	bcell	bcell	GSE15490	GSM388600.cel	blood
GSM422294	Human memory B cells unstimulated, rep1	bcell	bcell	bcell	bcell	GSE17186	GSM422294.cel	blood
GSM422296	Human CD21lo transitional B cells unstimulated, rep1	bcell	bcell	bcell	bcell	GSE17186	GSM422296.cel	blood
GSM422299	Cord blood CD21lo transitional B cells	bcell	bcell	bcell	bcell	GSE17186	GSM422299.cel	blood
GSM422304	Human memory B cells unstimulated, rep2	bcell	bcell	bcell	bcell	GSE17186	GSM422304.cel	blood
GSM422302	Cord blood CD21lo transitional B cells, rep2	bcell	bcell	bcell	bcell	GSE17186	GSM422302.cel	blood
GSM422297	Human CD21hi transitional B cells unstimulated, rep1	bcell	bcell	bcell	bcell	GSE17186	GSM422297.cel	blood
GSM422301	Cord blood naive B cells, rep2	bcell	bcell	bcell	bcell	GSE17186	GSM422301.cel	blood
GSM422295	Human naive B cells unstimulated, rep1	bcell	bcell	bcell	bcell	GSE17186	GSM422295.cel	blood
GSM422298	Cord blood naive B cells	bcell	bcell	bcell	bcell	GSE17186	GSM422298.cel	blood
GSM422300	Cord blood CD21hi transitional B cells	bcell	bcell	bcell	bcell	GSE17186	GSM422300.cel	blood
GSM422303	Cord blood CD21hi transitional B cells, rep2	bcell	bcell	bcell	bcell	GSE17186	GSM422303.cel	blood
GSM422305	Human naive B cells unstimulated, rep2	bcell	bcell	bcell	bcell	GSE17186	GSM422305.cel	blood
GSM422306	Human CD21lo transitional B cells unstimulated, rep2	bcell	bcell	bcell	bcell	GSE17186	GSM422306.cel	blood
GSM422307	Human CD21hi transitional B cells unstimulated, rep2	bcell	bcell	bcell	bcell	GSE17186	GSM422307.cel	blood
GSM488972	Flow sorted normal immature B-cells, 1	bcell	bcell	bcell	bcell	GSE19599	GSM488972.cel	blood
GSM488973	Flow sorted normal immature B-cells, 2	bcell	bcell	bcell	bcell	GSE19599	GSM488973.cel	blood
GSM488978	Flow sorted normal Pre-B cells, 1	bcell	bcell	bcell	bcell	GSE19599	GSM488978.cel	blood
GSM488979	Flow sorted normal Pre-B cells, 2	bcell	bcell	bcell	bcell	GSE19599	GSM488979.cel	blood
GSM488980	Flow sorted normal Pro-B cells, 1	bcell	bcell	bcell	bcell	GSE19599	GSM488980.cel	blood
GSM488981	Flow sorted normal Pro-B cells, 2	bcell	bcell	bcell	bcell	GSE19599	GSM488981.cel	blood
GSM595787	1 CD19	bcell	bcell	bcell	bcell	GSE24223	GSM595787.cel	blood
GSM595796	1003 CD19	bcell	bcell	bcell	bcell	GSE24223	GSM595796.cel	blood
GSM595822	1203 CD19	bcell	bcell	bcell	bcell	GSE24223	GSM595822.cel	blood
GSM595778	0706 CD19	bcell	bcell	bcell	bcell	GSE24223	GSM595778.cel	blood
GSM595838	1206-CD19_	bcell	bcell	bcell	bcell	GSE24223	GSM595838.cel	blood
GSM595714	0206-CD19_	bcell	bcell	bcell	bcell	GSE24223	GSM595714.cel	blood
GSM595720	0303-CD19_	bcell	bcell	bcell	bcell	GSE24223	GSM595720.cel	blood
GSM595708	0203-CD19_	bcell	bcell	bcell	bcell	GSE24223	GSM595708.cel	blood
GSM595698	0103-CD19_	bcell	bcell	bcell	bcell	GSE24223	GSM595698.cel	blood
GSM595817	1201_19	bcell	bcell	bcell	bcell	GSE24223	GSM595817.cel	blood
GSM595833	1206 CD19	bcell	bcell	bcell	bcell	GSE24223	GSM595833.cel	blood
GSM595853	2 CD19	bcell	bcell	bcell	bcell	GSE24223	GSM595853.cel	blood
GSM595858	3 CD19	bcell	bcell	bcell	bcell	GSE24223	GSM595858.cel	blood
GSM595863	4 CD19	bcell	bcell	bcell	bcell	GSE24223	GSM595863.cel	blood
GSM595870	5 CD19	bcell	bcell	bcell	bcell	GSE24223	GSM595870.cel	blood
GSM609254	HD16-C/C	bcell	bcell	bcell	bcell	GSE24736	GSM609254.cel	blood
GSM609262	HD13-C/T	bcell	bcell	bcell	bcell	GSE24736	GSM609262.cel	blood
GSM609255	HD10-C/C	bcell	bcell	bcell	bcell	GSE24736	GSM609255.cel	blood
GSM609252	HD17-C/C	bcell	bcell	bcell	bcell	GSE24736	GSM609252.cel	blood
GSM609263	HD862-C/T	bcell	bcell	bcell	bcell	GSE24736	GSM609263.cel	blood
GSM609257	HD1400-C/C	bcell	bcell	bcell	bcell	GSE24736	GSM609257.cel	blood
GSM609265	HD535-T/T	bcell	bcell	bcell	bcell	GSE24736	GSM609265.cel	blood
GSM609253	HD07-C/C	bcell	bcell	bcell	bcell	GSE24736	GSM609253.cel	blood
GSM609256	HD06-C/C	bcell	bcell	bcell	bcell	GSE24736	GSM609256.cel	blood
GSM609258	HD1424-C/C	bcell	bcell	bcell	bcell	GSE24736	GSM609258.cel	blood
GSM609259	HD1425-C/C	bcell	bcell	bcell	bcell	GSE24736	GSM609259.cel	blood
GSM609260	HD750-C/T	bcell	bcell	bcell	bcell	GSE24736	GSM609260.cel	blood
GSM609264	HD-CT2-C/T	bcell	bcell	bcell	bcell	GSE24736	GSM609264.cel	blood
GSM609266	HD837-T/T	bcell	bcell	bcell	bcell	GSE24736	GSM609266.cel	blood
GSM609267	HD138-T/T	bcell	bcell	bcell	bcell	GSE24736	GSM609267.cel	blood
GSM629988	Naive_B_cell_1	bcell	bcell	bcell	bcell	GSE25638	GSM629988.cel	blood
GSM629982	Peripheral blood_CD19_activated_1	bcell	bcell	bcell	bcell	GSE25638	GSM629982.cel	blood
GSM629981	Peripheral blood_CD19_2	bcell	bcell	bcell	bcell	GSE25638	GSM629981.cel	blood
GSM629987	Memory_B_cell_2	bcell	bcell	bcell	bcell	GSE25638	GSM629987.cel	blood
GSM629984	Peripheral blood_Marginal_B_cell_1	bcell	bcell	bcell	bcell	GSE25638	GSM629984.cel	blood
GSM629986	Memory_B_cell_1	bcell	bcell	bcell	bcell	GSE25638	GSM629986.cel	blood
GSM629983	Peripheral blood_CD19_activated_2	bcell	bcell	bcell	bcell	GSE25638	GSM629983.cel	blood
GSM629985	Peripheral blood_Marginal_B_cell_2	bcell	bcell	bcell	bcell	GSE25638	GSM629985.cel	blood
GSM629980	Peripheral blood_CD19_1	bcell	bcell	bcell	bcell	GSE25638	GSM629980.cel	blood
GSM629989	Naive_B_cell_2	bcell	bcell	bcell	bcell	GSE25638	GSM629989.cel	blood
GSM705300	B cells rep4 mRNA (Roche)	bcell	bcell	bcell	bcell	GSE28492	GSM705300.cel	blood
GSM705402	B cells rep1 mRNA (HUG)	bcell	bcell	bcell	bcell	GSE28492	GSM705402.cel	blood
GSM705405	B cells rep4 mRNA (HUG)	bcell	bcell	bcell	bcell	GSE28492	GSM705405.cel	blood
GSM705299	B cells rep3 mRNA (Roche)	bcell	bcell	bcell	bcell	GSE28492	GSM705299.cel	blood
GSM705298	B cells rep2 mRNA (Roche)	bcell	bcell	bcell	bcell	GSE28492	GSM705298.cel	blood
GSM705406	B cells rep5 mRNA (HUG)	bcell	bcell	bcell	bcell	GSE28492	GSM705406.cel	blood
GSM705404	B cells rep3 mRNA (HUG)	bcell	bcell	bcell	bcell	GSE28492	GSM705404.cel	blood
GSM705301	B cells rep5 mRNA (Roche)	bcell	bcell	bcell	bcell	GSE28492	GSM705301.cel	blood
GSM705297	B cells rep1 mRNA (Roche)	bcell	bcell	bcell	bcell	GSE28492	GSM705297.cel	blood
GSM705403	B cells rep2 mRNA (HUG)	bcell	bcell	bcell	bcell	GSE28492	GSM705403.cel	blood
GSM746752	Control10	bcell	bcell	bcell	bcell	GSE30153	GSM746752.cel	blood
GSM746746	Control4	bcell	bcell	bcell	bcell	GSE30153	GSM746746.cel	blood
GSM746745	Control3	bcell	bcell	bcell	bcell	GSE30153	GSM746745.cel	blood
GSM746747	Control5	bcell	bcell	bcell	bcell	GSE30153	GSM746747.cel	blood
GSM746750	Control8	bcell	bcell	bcell	bcell	GSE30153	GSM746750.cel	blood
GSM746751	Control9	bcell	bcell	bcell	bcell	GSE30153	GSM746751.cel	blood
GSM746744	Control2	bcell	bcell	bcell	bcell	GSE30153	GSM746744.cel	blood
GSM746748	Control6	bcell	bcell	bcell	bcell	GSE30153	GSM746748.cel	blood
GSM746743	Control1	bcell	bcell	bcell	bcell	GSE30153	GSM746743.cel	blood
GSM967692	Healthy B-cell, subject N4_unstimulated cells_at 390min	bcell	bcell	bcell	bcell	GSE39411	GSM967692.cel	blood
GSM967690	Healthy B-cell, subject N4_unstimulated cells_at 90min	bcell	bcell	bcell	bcell	GSE39411	GSM967690.cel	blood
GSM967706	Healthy B-cell, subject N6_unstimulated cells_at 90min	bcell	bcell	bcell	bcell	GSE39411	GSM967706.cel	blood
GSM967666	Healthy B-cell, subject N1_unstimulated cells_at 90min	bcell	bcell	bcell	bcell	GSE39411	GSM967666.cel	blood
GSM967697	Healthy B-cell, subject N5_unstimulated cells_at 60min	bcell	bcell	bcell	bcell	GSE39411	GSM967697.cel	blood
GSM967703	Healthy B-cell, subject N5_stimulated cells_at 210min	bcell	bcell	bcell	bcell	GSE39411	GSM967703.cel	blood
GSM967673	Healthy B-cell, subject N2_unstimulated cells_at 60min	bcell	bcell	bcell	bcell	GSE39411	GSM967673.cel	blood
GSM967693	Healthy B-cell, subject N4_stimulated cells_at 60min	bcell	bcell	bcell	bcell	GSE39411	GSM967693.cel	blood
GSM967665	Healthy B-cell, subject N1_unstimulated cells_at 60min	bcell	bcell	bcell	bcell	GSE39411	GSM967665.cel	blood
GSM967667	Healthy B-cell, subject N1_unstimulated cells_at 210min	bcell	bcell	bcell	bcell	GSE39411	GSM967667.cel	blood
GSM967668	Healthy B-cell, subject N1_unstimulated cells_at 390min	bcell	bcell	bcell	bcell	GSE39411	GSM967668.cel	blood
GSM967669	Healthy B-cell, subject N1_stimulated cells_at 60min	bcell	bcell	bcell	bcell	GSE39411	GSM967669.cel	blood
GSM967670	Healthy B-cell, subject N1_stimulated cells_at 90min	bcell	bcell	bcell	bcell	GSE39411	GSM967670.cel	blood
GSM967671	Healthy B-cell, subject N1_stimulated cells_at 210min	bcell	bcell	bcell	bcell	GSE39411	GSM967671.cel	blood
GSM967672	Healthy B-cell, subject N1_stimulated cells_at 390min	bcell	bcell	bcell	bcell	GSE39411	GSM967672.cel	blood
GSM967674	Healthy B-cell, subject N2_unstimulated cells_at 90min	bcell	bcell	bcell	bcell	GSE39411	GSM967674.cel	blood
GSM967675	Healthy B-cell, subject N2_unstimulated cells_at 210min	bcell	bcell	bcell	bcell	GSE39411	GSM967675.cel	blood
GSM967676	Healthy B-cell, subject N2_unstimulated cells_at 390min	bcell	bcell	bcell	bcell	GSE39411	GSM967676.cel	blood
GSM967677	Healthy B-cell, subject N2_stimulated cells_at 60min	bcell	bcell	bcell	bcell	GSE39411	GSM967677.cel	blood
GSM967678	Healthy B-cell, subject N2_stimulated cells_at 90min	bcell	bcell	bcell	bcell	GSE39411	GSM967678.cel	blood
GSM967679	Healthy B-cell, subject N2_stimulated cells_at 210min	bcell	bcell	bcell	bcell	GSE39411	GSM967679.cel	blood
GSM967680	Healthy B-cell, subject N2_stimulated cells_at 390min	bcell	bcell	bcell	bcell	GSE39411	GSM967680.cel	blood
GSM967681	Healthy B-cell, subject N3_unstimulated cells_at 60min	bcell	bcell	bcell	bcell	GSE39411	GSM967681.cel	blood
GSM967682	Healthy B-cell, subject N3_unstimulated cells_at 90min	bcell	bcell	bcell	bcell	GSE39411	GSM967682.cel	blood
GSM967683	Healthy B-cell, subject N3_unstimulated cells_at 210min	bcell	bcell	bcell	bcell	GSE39411	GSM967683.cel	blood
GSM967684	Healthy B-cell, subject N3_unstimulated cells_at 390min	bcell	bcell	bcell	bcell	GSE39411	GSM967684.cel	blood
GSM967685	Healthy B-cell, subject N3_stimulated cells_at 60min	bcell	bcell	bcell	bcell	GSE39411	GSM967685.cel	blood
GSM967686	Healthy B-cell, subject N3_stimulated cells_at 90min	bcell	bcell	bcell	bcell	GSE39411	GSM967686.cel	blood
GSM967687	Healthy B-cell, subject N3_stimulated cells_at 210min	bcell	bcell	bcell	bcell	GSE39411	GSM967687.cel	blood
GSM967688	Healthy B-cell, subject N3_stimulated cells_at 390min	bcell	bcell	bcell	bcell	GSE39411	GSM967688.cel	blood
GSM967689	Healthy B-cell, subject N4_unstimulated cells_at 60min	bcell	bcell	bcell	bcell	GSE39411	GSM967689.cel	blood
GSM967691	Healthy B-cell, subject N4_unstimulated cells_at 210min	bcell	bcell	bcell	bcell	GSE39411	GSM967691.cel	blood
GSM967694	Healthy B-cell, subject N4_stimulated cells_at 90min	bcell	bcell	bcell	bcell	GSE39411	GSM967694.cel	blood
GSM967695	Healthy B-cell, subject N4_stimulated cells_at 210min	bcell	bcell	bcell	bcell	GSE39411	GSM967695.cel	blood
GSM967696	Healthy B-cell, subject N4_stimulated cells_at 390min	bcell	bcell	bcell	bcell	GSE39411	GSM967696.cel	blood
GSM967698	Healthy B-cell, subject N5_unstimulated cells_at 90min	bcell	bcell	bcell	bcell	GSE39411	GSM967698.cel	blood
GSM967699	Healthy B-cell, subject N5_unstimulated cells_at 210min	bcell	bcell	bcell	bcell	GSE39411	GSM967699.cel	blood
GSM967700	Healthy B-cell, subject N5_unstimulated cells_at 390min	bcell	bcell	bcell	bcell	GSE39411	GSM967700.cel	blood
GSM967701	Healthy B-cell, subject N5_stimulated cells_at 60min	bcell	bcell	bcell	bcell	GSE39411	GSM967701.cel	blood
GSM967702	Healthy B-cell, subject N5_stimulated cells_at 90min	bcell	bcell	bcell	bcell	GSE39411	GSM967702.cel	blood
GSM967704	Healthy B-cell, subject N5_stimulated cells_at 390min	bcell	bcell	bcell	bcell	GSE39411	GSM967704.cel	blood
GSM967705	Healthy B-cell, subject N6_unstimulated cells_at 60min	bcell	bcell	bcell	bcell	GSE39411	GSM967705.cel	blood
GSM967707	Healthy B-cell, subject N6_unstimulated cells_at 210min	bcell	bcell	bcell	bcell	GSE39411	GSM967707.cel	blood
GSM967708	Healthy B-cell, subject N6_unstimulated cells_at 390min	bcell	bcell	bcell	bcell	GSE39411	GSM967708.cel	blood
GSM967709	Healthy B-cell, subject N6_stimulated cells_at 60min	bcell	bcell	bcell	bcell	GSE39411	GSM967709.cel	blood
GSM967710	Healthy B-cell, subject N6_stimulated cells_at 90min	bcell	bcell	bcell	bcell	GSE39411	GSM967710.cel	blood
GSM967711	Healthy B-cell, subject N6_stimulated cells_at 210min	bcell	bcell	bcell	bcell	GSE39411	GSM967711.cel	blood
GSM967712	Healthy B-cell, subject N6_stimulated cells_at 390min	bcell	bcell	bcell	bcell	GSE39411	GSM967712.cel	blood
GSM1122702	B cell 1. donor	bcell	bcell	bcell	bcell	GSE46062	GSM1122702.cel	blood
GSM1122703	B cell 2. donor	bcell	bcell	bcell	bcell	GSE46062	GSM1122703.cel	blood
GSM1122704	B cell 3. donor	bcell	bcell	bcell	bcell	GSE46062	GSM1122704.cel	blood
GSM1122705	B cell 4. donor	bcell	bcell	bcell	bcell	GSE46062	GSM1122705.cel	blood
GSM1122706	B cell 5. donor	bcell	bcell	bcell	bcell	GSE46062	GSM1122706.cel	blood
GSM119615	EC control 1	brain	brain	brain	brain	GSE5281	GSM119615.cel	ectoderm
GSM119616	EC control 2	brain	brain	brain	brain	GSE5281	GSM119616.cel	ectoderm
GSM119617	EC control 3	brain	brain	brain	brain	GSE5281	GSM119617.cel	ectoderm
GSM119618	EC control 4	brain	brain	brain	brain	GSE5281	GSM119618.cel	ectoderm
GSM119619	EC control 5	brain	brain	brain	brain	GSE5281	GSM119619.cel	ectoderm
GSM119620	EC control 6	brain	brain	brain	brain	GSE5281	GSM119620.cel	ectoderm
GSM119621	EC control 7	brain	brain	brain	brain	GSE5281	GSM119621.cel	ectoderm
GSM119622	EC control 8	brain	brain	brain	brain	GSE5281	GSM119622.cel	ectoderm
GSM119623	EC control 9	brain	brain	brain	brain	GSE5281	GSM119623.cel	ectoderm
GSM119624	EC control 10	brain	brain	brain	brain	GSE5281	GSM119624.cel	ectoderm
GSM119625	EC control 11	brain	brain	brain	brain	GSE5281	GSM119625.cel	ectoderm
GSM119626	EC control 12	brain	brain	brain	brain	GSE5281	GSM119626.cel	ectoderm
GSM119627	EC control 13	brain	brain	brain	brain	GSE5281	GSM119627.cel	ectoderm
GSM119628	HIP control 1	brain	brain	brain	brain	GSE5281	GSM119628.cel	ectoderm
GSM119629	HIP control 2	brain	brain	brain	brain	GSE5281	GSM119629.cel	ectoderm
GSM119630	HIP control 3	brain	brain	brain	brain	GSE5281	GSM119630.cel	ectoderm
GSM119631	HIP control 4	brain	brain	brain	brain	GSE5281	GSM119631.cel	ectoderm
GSM119632	HIP control 5	brain	brain	brain	brain	GSE5281	GSM119632.cel	ectoderm
GSM119633	HIP control 6	brain	brain	brain	brain	GSE5281	GSM119633.cel	ectoderm
GSM119634	HIP control 7	brain	brain	brain	brain	GSE5281	GSM119634.cel	ectoderm
GSM119635	HIP control 8	brain	brain	brain	brain	GSE5281	GSM119635.cel	ectoderm
GSM119636	HIP control 9	brain	brain	brain	brain	GSE5281	GSM119636.cel	ectoderm
GSM119637	HIP control 10	brain	brain	brain	brain	GSE5281	GSM119637.cel	ectoderm
GSM119638	HIP control 11	brain	brain	brain	brain	GSE5281	GSM119638.cel	ectoderm
GSM119639	HIP control 12	brain	brain	brain	brain	GSE5281	GSM119639.cel	ectoderm
GSM119640	HIP control 13	brain	brain	brain	brain	GSE5281	GSM119640.cel	ectoderm
GSM119641	MTG control 1	brain	brain	brain	brain	GSE5281	GSM119641.cel	ectoderm
GSM119642	MTG control 2	brain	brain	brain	brain	GSE5281	GSM119642.cel	ectoderm
GSM119643	MTG control 3	brain	brain	brain	brain	GSE5281	GSM119643.cel	ectoderm
GSM119644	MTG control 4	brain	brain	brain	brain	GSE5281	GSM119644.cel	ectoderm
GSM119645	MTG control 5	brain	brain	brain	brain	GSE5281	GSM119645.cel	ectoderm
GSM119646	MTG control 6	brain	brain	brain	brain	GSE5281	GSM119646.cel	ectoderm
GSM119647	MTG control 7	brain	brain	brain	brain	GSE5281	GSM119647.cel	ectoderm
GSM119648	MTG control 8	brain	brain	brain	brain	GSE5281	GSM119648.cel	ectoderm
GSM119649	MTG control 9	brain	brain	brain	brain	GSE5281	GSM119649.cel	ectoderm
GSM119650	MTG control 10	brain	brain	brain	brain	GSE5281	GSM119650.cel	ectoderm
GSM119651	MTG control 11	brain	brain	brain	brain	GSE5281	GSM119651.cel	ectoderm
GSM119652	MTG control 12	brain	brain	brain	brain	GSE5281	GSM119652.cel	ectoderm
GSM119653	PC control 1	brain	brain	brain	brain	GSE5281	GSM119653.cel	ectoderm
GSM119654	PC control 2	brain	brain	brain	brain	GSE5281	GSM119654.cel	ectoderm
GSM119655	PC control 3	brain	brain	brain	brain	GSE5281	GSM119655.cel	ectoderm
GSM119656	PC control 4	brain	brain	brain	brain	GSE5281	GSM119656.cel	ectoderm
GSM119657	PC control 5	brain	brain	brain	brain	GSE5281	GSM119657.cel	ectoderm
GSM119658	PC control 6	brain	brain	brain	brain	GSE5281	GSM119658.cel	ectoderm
GSM119659	PC control 7	brain	brain	brain	brain	GSE5281	GSM119659.cel	ectoderm
GSM119660	PC control 8	brain	brain	brain	brain	GSE5281	GSM119660.cel	ectoderm
GSM119661	PC control 9	brain	brain	brain	brain	GSE5281	GSM119661.cel	ectoderm
GSM119662	PC control 10	brain	brain	brain	brain	GSE5281	GSM119662.cel	ectoderm
GSM119663	PC control 11	brain	brain	brain	brain	GSE5281	GSM119663.cel	ectoderm
GSM119664	PC control 12	brain	brain	brain	brain	GSE5281	GSM119664.cel	ectoderm
GSM119665	PC control 13	brain	brain	brain	brain	GSE5281	GSM119665.cel	ectoderm
GSM119666	SFG control 1	brain	brain	brain	brain	GSE5281	GSM119666.cel	ectoderm
GSM119667	SFG control 2	brain	brain	brain	brain	GSE5281	GSM119667.cel	ectoderm
GSM119668	SFG control 3	brain	brain	brain	brain	GSE5281	GSM119668.cel	ectoderm
GSM119669	SFG control 4	brain	brain	brain	brain	GSE5281	GSM119669.cel	ectoderm
GSM119670	SFG control 5	brain	brain	brain	brain	GSE5281	GSM119670.cel	ectoderm
GSM119671	SFG control 6	brain	brain	brain	brain	GSE5281	GSM119671.cel	ectoderm
GSM119672	SFG control 7	brain	brain	brain	brain	GSE5281	GSM119672.cel	ectoderm
GSM119673	SFG control 8	brain	brain	brain	brain	GSE5281	GSM119673.cel	ectoderm
GSM119674	SFG control 9	brain	brain	brain	brain	GSE5281	GSM119674.cel	ectoderm
GSM119675	SFG control 10	brain	brain	brain	brain	GSE5281	GSM119675.cel	ectoderm
GSM119676	SFG control 11	brain	brain	brain	brain	GSE5281	GSM119676.cel	ectoderm
GSM119677	VCX control 1	brain	brain	brain	brain	GSE5281	GSM119677.cel	ectoderm
GSM119678	VCX control 2	brain	brain	brain	brain	GSE5281	GSM119678.cel	ectoderm
GSM119679	VCX control 3	brain	brain	brain	brain	GSE5281	GSM119679.cel	ectoderm
GSM119680	VCX control 4	brain	brain	brain	brain	GSE5281	GSM119680.cel	ectoderm
GSM119681	VCX control 5	brain	brain	brain	brain	GSE5281	GSM119681.cel	ectoderm
GSM119682	VCX control 6	brain	brain	brain	brain	GSE5281	GSM119682.cel	ectoderm
GSM119683	VCX control 7	brain	brain	brain	brain	GSE5281	GSM119683.cel	ectoderm
GSM119684	VCX control 8	brain	brain	brain	brain	GSE5281	GSM119684.cel	ectoderm
GSM119685	VCX control 9	brain	brain	brain	brain	GSE5281	GSM119685.cel	ectoderm
GSM119686	VCX control 10	brain	brain	brain	brain	GSE5281	GSM119686.cel	ectoderm
GSM119687	VCX control 11	brain	brain	brain	brain	GSE5281	GSM119687.cel	ectoderm
GSM119688	VCX control 12	brain	brain	brain	brain	GSE5281	GSM119688.cel	ectoderm
GSM175901	Midbrain 1 Normal	brain	brain	brain	brain	GSE7307	GSM175901.cel	ectoderm
GSM175902	Midbrain 2 Normal	brain	brain	brain	brain	GSE7307	GSM175902.cel	ectoderm
GSM175903	Midbrain 3 Normal	brain	brain	brain	brain	GSE7307	GSM175903.cel	ectoderm
GSM175904	Midbrain 4 Normal	brain	brain	brain	brain	GSE7307	GSM175904.cel	ectoderm
GSM175909	Fetal Brain BD Normal	brain	brain	brain	brain	GSE7307	GSM175909.cel	ectoderm
GSM175956	Midbrain 5 Normal	brain	brain	brain	brain	GSE7307	GSM175956.cel	ectoderm
GSM175957	Midbrain 6 Normal	brain	brain	brain	brain	GSE7307	GSM175957.cel	ectoderm
GSM175958	Midbrain 9 Normal	brain	brain	brain	brain	GSE7307	GSM175958.cel	ectoderm
GSM175959	Midbrain 10 Normal	brain	brain	brain	brain	GSE7307	GSM175959.cel	ectoderm
GSM176068	Midbrain 8 Normal	brain	brain	brain	brain	GSE7307	GSM176068.cel	ectoderm
GSM304263	human reference, biological rep1	brain	brain	brain	brain	GSE12034	GSM304263.cel	ectoderm
GSM304264	human reference, biological rep2	brain	brain	brain	brain	GSE12034	GSM304264.cel	ectoderm
GSM304265	human reference, biological rep3	brain	brain	brain	brain	GSE12034	GSM304265.cel	ectoderm
GSM379859	Normal Brain #4	brain	brain	brain	brain	GSE15209	GSM379859.cel	ectoderm
GSM397656	normal astrocytes_1	brain	brain	brain	brain	GSE15824	GSM397656.cel	ectoderm
GSM397657	normal astrocytes_2	brain	brain	brain	brain	GSE15824	GSM397657.cel	ectoderm
GSM397658	normal astrocytes_3	brain	brain	brain	brain	GSE15824	GSM397658.cel	ectoderm
GSM397659	normal brain_1	brain	brain	brain	brain	GSE15824	GSM397659.cel	ectoderm
GSM397660	normal brain_2	brain	brain	brain	brain	GSE15824	GSM397660.cel	ectoderm
GSM491525	Hs683_Ga	brain	brain	brain	brain	GSE19686	GSM491525.cel	ectoderm
GSM491525	Hs683_Ga	brain	brain	brain	brain	GSE19693	GSM491525.cel	ectoderm
GSM491526	Hs683_Gb	brain	brain	brain	brain	GSE19686	GSM491526.cel	ectoderm
GSM491526	Hs683_Gb	brain	brain	brain	brain	GSE19693	GSM491526.cel	ectoderm
GSM491527	Hs683_Gc	brain	brain	brain	brain	GSE19686	GSM491527.cel	ectoderm
GSM491527	Hs683_Gc	brain	brain	brain	brain	GSE19693	GSM491527.cel	ectoderm
GSM528831	Control-1	brain	brain	brain	brain	GSE21138	GSM528831.cel	ectoderm
GSM528832	Control-2	brain	brain	brain	brain	GSE21138	GSM528832.cel	ectoderm
GSM528833	Control-3	brain	brain	brain	brain	GSE21138	GSM528833.cel	ectoderm
GSM528834	Control-4	brain	brain	brain	brain	GSE21138	GSM528834.cel	ectoderm
GSM528835	Control-5	brain	brain	brain	brain	GSE21138	GSM528835.cel	ectoderm
GSM528836	Control-6	brain	brain	brain	brain	GSE21138	GSM528836.cel	ectoderm
GSM528837	Control-8	brain	brain	brain	brain	GSE21138	GSM528837.cel	ectoderm
GSM528838	Control-9	brain	brain	brain	brain	GSE21138	GSM528838.cel	ectoderm
GSM528839	Control-10	brain	brain	brain	brain	GSE21138	GSM528839.cel	ectoderm
GSM528840	Control-11	brain	brain	brain	brain	GSE21138	GSM528840.cel	ectoderm
GSM528841	Control-12	brain	brain	brain	brain	GSE21138	GSM528841.cel	ectoderm
GSM528842	Control-13	brain	brain	brain	brain	GSE21138	GSM528842.cel	ectoderm
GSM528843	Control-14	brain	brain	brain	brain	GSE21138	GSM528843.cel	ectoderm
GSM528844	Control-15	brain	brain	brain	brain	GSE21138	GSM528844.cel	ectoderm
GSM528845	Control-16	brain	brain	brain	brain	GSE21138	GSM528845.cel	ectoderm
GSM528846	Control-17	brain	brain	brain	brain	GSE21138	GSM528846.cel	ectoderm
GSM528847	Control-18	brain	brain	brain	brain	GSE21138	GSM528847.cel	ectoderm
GSM528848	Control-19	brain	brain	brain	brain	GSE21138	GSM528848.cel	ectoderm
GSM528849	Control-20	brain	brain	brain	brain	GSE21138	GSM528849.cel	ectoderm
GSM528850	Control-21	brain	brain	brain	brain	GSE21138	GSM528850.cel	ectoderm
GSM528851	Control-22	brain	brain	brain	brain	GSE21138	GSM528851.cel	ectoderm
GSM528852	Control-23	brain	brain	brain	brain	GSE21138	GSM528852.cel	ectoderm
GSM528853	Control-24	brain	brain	brain	brain	GSE21138	GSM528853.cel	ectoderm
GSM528854	Control-25	brain	brain	brain	brain	GSE21138	GSM528854.cel	ectoderm
GSM528855	Control-26	brain	brain	brain	brain	GSE21138	GSM528855.cel	ectoderm
GSM528856	Control-27	brain	brain	brain	brain	GSE21138	GSM528856.cel	ectoderm
GSM528857	Control-28	brain	brain	brain	brain	GSE21138	GSM528857.cel	ectoderm
GSM528858	Control-29	brain	brain	brain	brain	GSE21138	GSM528858.cel	ectoderm
GSM528859	Control-30	brain	brain	brain	brain	GSE21138	GSM528859.cel	ectoderm
GSM648506	mRNA of BKP001, normal pediatric brainstem	brain	brain	brain	brain	GSE22927	GSM648506.cel	ectoderm
GSM648506	mRNA of BKP001, normal pediatric brainstem	brain	brain	brain	brain	GSE26576	GSM648506.cel	ectoderm
GSM648507	mRNA of BKP002, normal pediatric brainstem	brain	brain	brain	brain	GSE22927	GSM648507.cel	ectoderm
GSM648507	mRNA of BKP002, normal pediatric brainstem	brain	brain	brain	brain	GSE26576	GSM648507.cel	ectoderm
GSM697483	Control brain 1, biological rep1	brain	brain	brain	brain	GSE28160	GSM697483.cel	ectoderm
GSM697484	Control brain 2, biological rep1	brain	brain	brain	brain	GSE28160	GSM697484.cel	ectoderm
GSM697485	Control brain 3, biological rep1	brain	brain	brain	brain	GSE28160	GSM697485.cel	ectoderm
GSM697486	Control brain 4, biological rep1	brain	brain	brain	brain	GSE28160	GSM697486.cel	ectoderm
GSM697487	Control brain 4, biological rep2	brain	brain	brain	brain	GSE28160	GSM697487.cel	ectoderm
GSM697488	Control brain 5, biological rep1	brain	brain	brain	brain	GSE28160	GSM697488.cel	ectoderm
GSM697489	Control brain 5, biological rep2	brain	brain	brain	brain	GSE28160	GSM697489.cel	ectoderm
GSM697490	Control brain 6, biological rep1	brain	brain	brain	brain	GSE28160	GSM697490.cel	ectoderm
GSM697491	Control brain 6, biological rep2	brain	brain	brain	brain	GSE28160	GSM697491.cel	ectoderm
GSM931812	Control 1	brain	brain	brain	brain	GSE38010	GSM931812.cel	ectoderm
GSM931813	Control 2	brain	brain	brain	brain	GSE38010	GSM931813.cel	ectoderm
GSM982847	NORMAL, PediatricOccipital1, ID00514	brain	brain	brain	brain	GSE35493	GSM982847.cel	ectoderm
GSM982848	NORMAL, PediatricParietal1, ID00514	brain	brain	brain	brain	GSE35493	GSM982848.cel	ectoderm
GSM982849	NORMAL, PediatricTemporal1, ID00514	brain	brain	brain	brain	GSE35493	GSM982849.cel	ectoderm
GSM982850	NORMAL, PediatricCerebellum1, ID00605	brain	brain	brain	brain	GSE35493	GSM982850.cel	ectoderm
GSM982851	NORMAL, PediatricOccipital2, ID00605	brain	brain	brain	brain	GSE35493	GSM982851.cel	ectoderm
GSM982852	NORMAL, PediatricParietal2, ID00605	brain	brain	brain	brain	GSE35493	GSM982852.cel	ectoderm
GSM982853	NORMAL, PediatricTemporal2, ID00605	brain	brain	brain	brain	GSE35493	GSM982853.cel	ectoderm
GSM1060726	Whole_Brain	brain	brain	brain	brain	GSE43346	GSM1060726.cel	ectoderm
GSM1094863	CTRL_CBM_07	brain	brain	brain	brain	GSE44971	GSM1094863.cel	ectoderm
GSM1094864	CTRL_CBM_08	brain	brain	brain	brain	GSE44971	GSM1094864.cel	ectoderm
GSM1094865	CTRL_CBM_09	brain	brain	brain	brain	GSE44971	GSM1094865.cel	ectoderm
GSM1094866	CTRL_CBM_10	brain	brain	brain	brain	GSE44971	GSM1094866.cel	ectoderm
GSM1094867	CTRL_CBM_11	brain	brain	brain	brain	GSE44971	GSM1094867.cel	ectoderm
GSM1094868	CTRL_CBM_12	brain	brain	brain	brain	GSE44971	GSM1094868.cel	ectoderm
GSM1094869	CTRL_CBM_13	brain	brain	brain	brain	GSE44971	GSM1094869.cel	ectoderm
GSM1094870	CTRL_CBM_14	brain	brain	brain	brain	GSE44971	GSM1094870.cel	ectoderm
GSM1094871	CTRL_CBM_15	brain	brain	brain	brain	GSE44971	GSM1094871.cel	ectoderm
GSM1214939	NORMAL-514-Midbrain	brain	brain	brain	brain	GSE50161	GSM1214939.cel	ectoderm
GSM1260067	Control1 at 6h	brain	brain	brain	brain	GSE52127	GSM1260067.cel	ectoderm
GSM1260068	Control2 at 6h	brain	brain	brain	brain	GSE52127	GSM1260068.cel	ectoderm
GSM1260069	Control3 at 6h	brain	brain	brain	brain	GSE52127	GSM1260069.cel	ectoderm
GSM1318990	Control matched sample pair anterior cingulate cortex MD1_ACC #1	brain	brain	brain	brain	GSE54565	GSM1318990.cel	ectoderm
GSM1318991	Control matched sample pair anterior cingulate cortex MD1_ACC #2	brain	brain	brain	brain	GSE54565	GSM1318991.cel	ectoderm
GSM1318992	Control matched sample pair anterior cingulate cortex MD1_ACC #4	brain	brain	brain	brain	GSE54565	GSM1318992.cel	ectoderm
GSM1318993	Control matched sample pair anterior cingulate cortex MD1_ACC #5	brain	brain	brain	brain	GSE54565	GSM1318993.cel	ectoderm
GSM1318994	Control matched sample pair anterior cingulate cortex MD1_ACC #6	brain	brain	brain	brain	GSE54565	GSM1318994.cel	ectoderm
GSM1318995	Control matched sample pair anterior cingulate cortex MD1_ACC #7	brain	brain	brain	brain	GSE54565	GSM1318995.cel	ectoderm
GSM1318996	Control matched sample pair anterior cingulate cortex MD1_ACC #9	brain	brain	brain	brain	GSE54565	GSM1318996.cel	ectoderm
GSM1318997	Control matched sample pair anterior cingulate cortex MD1_ACC #10	brain	brain	brain	brain	GSE54565	GSM1318997.cel	ectoderm
GSM1318998	Control matched sample pair anterior cingulate cortex MD1_ACC #11	brain	brain	brain	brain	GSE54565	GSM1318998.cel	ectoderm
GSM1318999	Control matched sample pair anterior cingulate cortex MD1_ACC #12	brain	brain	brain	brain	GSE54565	GSM1318999.cel	ectoderm
GSM1319000	Control matched sample pair anterior cingulate cortex MD1_ACC #13	brain	brain	brain	brain	GSE54565	GSM1319000.cel	ectoderm
GSM1319001	Control matched sample pair anterior cingulate cortex MD1_ACC #15	brain	brain	brain	brain	GSE54565	GSM1319001.cel	ectoderm
GSM1319002	Control matched sample pair anterior cingulate cortex MD1_ACC #17	brain	brain	brain	brain	GSE54565	GSM1319002.cel	ectoderm
GSM1319003	Control matched sample pair anterior cingulate cortex MD1_ACC #18	brain	brain	brain	brain	GSE54565	GSM1319003.cel	ectoderm
GSM1319004	Control matched sample pair anterior cingulate cortex MD1_ACC #19	brain	brain	brain	brain	GSE54565	GSM1319004.cel	ectoderm
GSM1319005	Control matched sample pair anterior cingulate cortex MD1_ACC #20	brain	brain	brain	brain	GSE54565	GSM1319005.cel	ectoderm
GSM1319022	Control matched sample pair amygdala MD1_AMY #1	brain	brain	brain	brain	GSE54566	GSM1319022.cel	ectoderm
GSM1319023	Control matched sample pair amygdala MD1_AMY #2	brain	brain	brain	brain	GSE54566	GSM1319023.cel	ectoderm
GSM1319024	Control matched sample pair amygdala MD1_AMY #4	brain	brain	brain	brain	GSE54566	GSM1319024.cel	ectoderm
GSM1319025	Control matched sample pair amygdala MD1_AMY #5	brain	brain	brain	brain	GSE54566	GSM1319025.cel	ectoderm
GSM1319026	Control matched sample pair amygdala MD1_AMY #9	brain	brain	brain	brain	GSE54566	GSM1319026.cel	ectoderm
GSM1319027	Control matched sample pair amygdala MD1_AMY #10	brain	brain	brain	brain	GSE54566	GSM1319027.cel	ectoderm
GSM1319028	Control matched sample pair amygdala MD1_AMY #11	brain	brain	brain	brain	GSE54566	GSM1319028.cel	ectoderm
GSM1319029	Control matched sample pair amygdala MD1_AMY #12	brain	brain	brain	brain	GSE54566	GSM1319029.cel	ectoderm
GSM1319030	Control matched sample pair amygdala MD1_AMY #13	brain	brain	brain	brain	GSE54566	GSM1319030.cel	ectoderm
GSM1319031	Control matched sample pair amygdala MD1_AMY #15	brain	brain	brain	brain	GSE54566	GSM1319031.cel	ectoderm
GSM1319032	Control matched sample pair amygdala MD1_AMY #17	brain	brain	brain	brain	GSE54566	GSM1319032.cel	ectoderm
GSM1319033	Control matched sample pair amygdala MD1_AMY #18	brain	brain	brain	brain	GSE54566	GSM1319033.cel	ectoderm
GSM1319034	Control matched sample pair amygdala MD1_AMY #19	brain	brain	brain	brain	GSE54566	GSM1319034.cel	ectoderm
GSM1319035	Control matched sample pair amygdala MD1_AMY #20	brain	brain	brain	brain	GSE54566	GSM1319035.cel	ectoderm
GSM1319050	Control matched sample pair brain dorsolateral prefrontal cortex BA9_M #1	brain	brain	brain	brain	GSE54567	GSM1319050.cel	ectoderm
GSM1319051	Control matched sample pair brain dorsolateral prefrontal cortex BA9_M #2	brain	brain	brain	brain	GSE54567	GSM1319051.cel	ectoderm
GSM1319052	Control matched sample pair brain dorsolateral prefrontal cortex BA9_M #4	brain	brain	brain	brain	GSE54567	GSM1319052.cel	ectoderm
GSM1319053	Control matched sample pair brain dorsolateral prefrontal cortex BA9_M #7	brain	brain	brain	brain	GSE54567	GSM1319053.cel	ectoderm
GSM1319054	Control matched sample pair brain dorsolateral prefrontal cortex BA9_M #11	brain	brain	brain	brain	GSE54567	GSM1319054.cel	ectoderm
GSM1319055	Control matched sample pair brain dorsolateral prefrontal cortex BA9_M #15	brain	brain	brain	brain	GSE54567	GSM1319055.cel	ectoderm
GSM1319056	Control matched sample pair brain dorsolateral prefrontal cortex BA9_M #18	brain	brain	brain	brain	GSE54567	GSM1319056.cel	ectoderm
GSM1319057	Control matched sample pair brain dorsolateral prefrontal cortex BA9_M #20	brain	brain	brain	brain	GSE54567	GSM1319057.cel	ectoderm
GSM1319058	Control matched sample pair brain dorsolateral prefrontal cortex BA9_M #22	brain	brain	brain	brain	GSE54567	GSM1319058.cel	ectoderm
GSM1319059	Control matched sample pair brain dorsolateral prefrontal cortex BA9_M #25	brain	brain	brain	brain	GSE54567	GSM1319059.cel	ectoderm
GSM1319060	Control matched sample pair brain dorsolateral prefrontal cortex BA9_M #26	brain	brain	brain	brain	GSE54567	GSM1319060.cel	ectoderm
GSM1319061	Control matched sample pair brain dorsolateral prefrontal cortex BA9_M #27	brain	brain	brain	brain	GSE54567	GSM1319061.cel	ectoderm
GSM1319062	Control matched sample pair brain dorsolateral prefrontal cortex BA9_M #29	brain	brain	brain	brain	GSE54567	GSM1319062.cel	ectoderm
GSM1319063	Control matched sample pair brain dorsolateral prefrontal cortex BA9_M #30	brain	brain	brain	brain	GSE54567	GSM1319063.cel	ectoderm
GSM1319078	Control matched sample pair brain dorsolateral prefrontal cortex BA9_F #3	brain	brain	brain	brain	GSE54568	GSM1319078.cel	ectoderm
GSM1319079	Control matched sample pair brain dorsolateral prefrontal cortex BA9_F #5	brain	brain	brain	brain	GSE54568	GSM1319079.cel	ectoderm
GSM1319080	Control matched sample pair brain dorsolateral prefrontal cortex BA9_F #6	brain	brain	brain	brain	GSE54568	GSM1319080.cel	ectoderm
GSM1319081	Control matched sample pair brain dorsolateral prefrontal cortex BA9_F #8	brain	brain	brain	brain	GSE54568	GSM1319081.cel	ectoderm
GSM1319082	Control matched sample pair brain dorsolateral prefrontal cortex BA9_F #9	brain	brain	brain	brain	GSE54568	GSM1319082.cel	ectoderm
GSM1319083	Control matched sample pair brain dorsolateral prefrontal cortex BA9_F #10	brain	brain	brain	brain	GSE54568	GSM1319083.cel	ectoderm
GSM1319084	Control matched sample pair brain dorsolateral prefrontal cortex BA9_F #12	brain	brain	brain	brain	GSE54568	GSM1319084.cel	ectoderm
GSM1319085	Control matched sample pair brain dorsolateral prefrontal cortex BA9_F #13	brain	brain	brain	brain	GSE54568	GSM1319085.cel	ectoderm
GSM1319086	Control matched sample pair brain dorsolateral prefrontal cortex BA9_F #14	brain	brain	brain	brain	GSE54568	GSM1319086.cel	ectoderm
GSM1319087	Control matched sample pair brain dorsolateral prefrontal cortex BA9_F #16	brain	brain	brain	brain	GSE54568	GSM1319087.cel	ectoderm
GSM1319088	Control matched sample pair brain dorsolateral prefrontal cortex BA9_F #17	brain	brain	brain	brain	GSE54568	GSM1319088.cel	ectoderm
GSM1319089	Control matched sample pair brain dorsolateral prefrontal cortex BA9_F #19	brain	brain	brain	brain	GSE54568	GSM1319089.cel	ectoderm
GSM1319090	Control matched sample pair brain dorsolateral prefrontal cortex BA9_F #21	brain	brain	brain	brain	GSE54568	GSM1319090.cel	ectoderm
GSM1319091	Control matched sample pair brain dorsolateral prefrontal cortex BA9_F #24	brain	brain	brain	brain	GSE54568	GSM1319091.cel	ectoderm
GSM1319092	Control matched sample pair brain dorsolateral prefrontal cortex BA9_F #28	brain	brain	brain	brain	GSE54568	GSM1319092.cel	ectoderm
GSM1319142	Control matched sample pair brain anterior cingulate cortex BA25_F #3	brain	brain	brain	brain	GSE54571	GSM1319142.cel	ectoderm
GSM1319143	Control matched sample pair brain anterior cingulate cortex BA25_F #5	brain	brain	brain	brain	GSE54571	GSM1319143.cel	ectoderm
GSM1319144	Control matched sample pair brain anterior cingulate cortex BA25_F #8	brain	brain	brain	brain	GSE54571	GSM1319144.cel	ectoderm
GSM1319145	Control matched sample pair brain anterior cingulate cortex BA25_F #9	brain	brain	brain	brain	GSE54571	GSM1319145.cel	ectoderm
GSM1319146	Control matched sample pair brain anterior cingulate cortex BA25_F #10	brain	brain	brain	brain	GSE54571	GSM1319146.cel	ectoderm
GSM1319147	Control matched sample pair brain anterior cingulate cortex BA25_F #12	brain	brain	brain	brain	GSE54571	GSM1319147.cel	ectoderm
GSM1319148	Control matched sample pair brain anterior cingulate cortex BA25_F #13	brain	brain	brain	brain	GSE54571	GSM1319148.cel	ectoderm
GSM1319149	Control matched sample pair brain anterior cingulate cortex BA25_F #14	brain	brain	brain	brain	GSE54571	GSM1319149.cel	ectoderm
GSM1319150	Control matched sample pair brain anterior cingulate cortex BA25_F #16	brain	brain	brain	brain	GSE54571	GSM1319150.cel	ectoderm
GSM1319151	Control matched sample pair brain anterior cingulate cortex BA25_F #17	brain	brain	brain	brain	GSE54571	GSM1319151.cel	ectoderm
GSM1319152	Control matched sample pair brain anterior cingulate cortex BA25_F #19	brain	brain	brain	brain	GSE54571	GSM1319152.cel	ectoderm
GSM1319153	Control matched sample pair brain anterior cingulate cortex BA25_F #21	brain	brain	brain	brain	GSE54571	GSM1319153.cel	ectoderm
GSM1319154	Control matched sample pair brain anterior cingulate cortex BA25_F #24	brain	brain	brain	brain	GSE54571	GSM1319154.cel	ectoderm
GSM1319168	Control matched sample pair brain anterior cingulate cortex BA25_M #2	brain	brain	brain	brain	GSE54572	GSM1319168.cel	ectoderm
GSM1319169	Control matched sample pair brain anterior cingulate cortex BA25_M #4	brain	brain	brain	brain	GSE54572	GSM1319169.cel	ectoderm
GSM1319170	Control matched sample pair brain anterior cingulate cortex BA25_M #7	brain	brain	brain	brain	GSE54572	GSM1319170.cel	ectoderm
GSM1319171	Control matched sample pair brain anterior cingulate cortex BA25_M #11	brain	brain	brain	brain	GSE54572	GSM1319171.cel	ectoderm
GSM1319172	Control matched sample pair brain anterior cingulate cortex BA25_M #15	brain	brain	brain	brain	GSE54572	GSM1319172.cel	ectoderm
GSM1319173	Control matched sample pair brain anterior cingulate cortex BA25_M #18	brain	brain	brain	brain	GSE54572	GSM1319173.cel	ectoderm
GSM1319174	Control matched sample pair brain anterior cingulate cortex BA25_M #20	brain	brain	brain	brain	GSE54572	GSM1319174.cel	ectoderm
GSM1319175	Control matched sample pair brain anterior cingulate cortex BA25_M #22	brain	brain	brain	brain	GSE54572	GSM1319175.cel	ectoderm
GSM1319176	Control matched sample pair brain anterior cingulate cortex BA25_M #25	brain	brain	brain	brain	GSE54572	GSM1319176.cel	ectoderm
GSM1319177	Control matched sample pair brain anterior cingulate cortex BA25_M #26	brain	brain	brain	brain	GSE54572	GSM1319177.cel	ectoderm
GSM1319178	Control matched sample pair brain anterior cingulate cortex BA25_M #29	brain	brain	brain	brain	GSE54572	GSM1319178.cel	ectoderm
GSM1319179	Control matched sample pair brain anterior cingulate cortex BA25_M #30	brain	brain	brain	brain	GSE54572	GSM1319179.cel	ectoderm
GSM1087510	Control 795	brain	brain	brain	brain	GSE44593	GSM1087510.cel	ectoderm
GSM1087511	Control 615	brain	brain	brain	brain	GSE44593	GSM1087511.cel	ectoderm
GSM1087512	Control 713	brain	brain	brain	brain	GSE44593	GSM1087512.cel	ectoderm
GSM1087513	Control 736	brain	brain	brain	brain	GSE44593	GSM1087513.cel	ectoderm
GSM1087514	Control 1031	brain	brain	brain	brain	GSE44593	GSM1087514.cel	ectoderm
GSM1087515	Control 1086	brain	brain	brain	brain	GSE44593	GSM1087515.cel	ectoderm
GSM1087516	Control 1122	brain	brain	brain	brain	GSE44593	GSM1087516.cel	ectoderm
GSM1087517	Control 1047	brain	brain	brain	brain	GSE44593	GSM1087517.cel	ectoderm
GSM1087518	Control 852	brain	brain	brain	brain	GSE44593	GSM1087518.cel	ectoderm
GSM1087519	Control 1067	brain	brain	brain	brain	GSE44593	GSM1087519.cel	ectoderm
GSM1087520	Control 604	brain	brain	brain	brain	GSE44593	GSM1087520.cel	ectoderm
GSM1087521	Control 685	brain	brain	brain	brain	GSE44593	GSM1087521.cel	ectoderm
GSM1087522	Control 789	brain	brain	brain	brain	GSE44593	GSM1087522.cel	ectoderm
GSM1087523	Control 857	brain	brain	brain	brain	GSE44593	GSM1087523.cel	ectoderm
GSM1620294	NORMAL_0514_Cerebellum	brain	brain	brain	brain	GSE66354	GSM1620294.cel	ectoderm
GSM1620295	NORMAL_0514_Frontal	brain	brain	brain	brain	GSE66354	GSM1620295.cel	ectoderm
GSM1620296	NORMAL_0514_Medulla	brain	brain	brain	brain	GSE66354	GSM1620296.cel	ectoderm
GSM1620297	NORMAL_0514_Midbrain	brain	brain	brain	brain	GSE66354	GSM1620297.cel	ectoderm
GSM1620298	NORMAL_0514_Occipital	brain	brain	brain	brain	GSE66354	GSM1620298.cel	ectoderm
GSM1620299	NORMAL_0514_Parietal	brain	brain	brain	brain	GSE66354	GSM1620299.cel	ectoderm
GSM1620300	NORMAL_0514_Temporal	brain	brain	brain	brain	GSE66354	GSM1620300.cel	ectoderm
GSM1620301	NORMAL_0514_Thal	brain	brain	brain	brain	GSE66354	GSM1620301.cel	ectoderm
GSM1620302	NORMAL_0605_Cerebellum	brain	brain	brain	brain	GSE66354	GSM1620302.cel	ectoderm
GSM1620303	NORMAL_0605_Frontal_1	brain	brain	brain	brain	GSE66354	GSM1620303.cel	ectoderm
GSM1620304	NORMAL_0605_Occipital	brain	brain	brain	brain	GSE66354	GSM1620304.cel	ectoderm
GSM1620305	NORMAL_0605_Parietal	brain	brain	brain	brain	GSE66354	GSM1620305.cel	ectoderm
GSM1620306	NORMAL_E00003_Frontal_1	brain	brain	brain	brain	GSE66354	GSM1620306.cel	ectoderm
GSM1661050	NORMAL_E00003_Frontal_1b	brain	brain	brain	brain	GSE68015	GSM1661050.cel	ectoderm
GSM1661051	NORMAL_ID00514_Cerebellum	brain	brain	brain	brain	GSE68015	GSM1661051.cel	ectoderm
GSM1661052	NORMAL_ID00514_ChoroidPlexus	brain	brain	brain	brain	GSE68015	GSM1661052.cel	ectoderm
GSM1661053	NORMAL_ID00514_Frontal	brain	brain	brain	brain	GSE68015	GSM1661053.cel	ectoderm
GSM1661054	NORMAL_ID00514_Medulla_AMBION	brain	brain	brain	brain	GSE68015	GSM1661054.cel	ectoderm
GSM1661055	NORMAL_ID00514_Midbrain_AMBION	brain	brain	brain	brain	GSE68015	GSM1661055.cel	ectoderm
GSM1661056	NORMAL_ID00514_Occipital_AMBION	brain	brain	brain	brain	GSE68015	GSM1661056.cel	ectoderm
GSM1661057	NORMAL_ID00514_Parietal_AMBION	brain	brain	brain	brain	GSE68015	GSM1661057.cel	ectoderm
GSM1661058	NORMAL_ID00514_Temporal_AMBION	brain	brain	brain	brain	GSE68015	GSM1661058.cel	ectoderm
GSM1661059	NORMAL_ID00514_Thal	brain	brain	brain	brain	GSE68015	GSM1661059.cel	ectoderm
GSM1661060	NORMAL_ID00605_Cerebellum_AMBION	brain	brain	brain	brain	GSE68015	GSM1661060.cel	ectoderm
GSM1661061	NORMAL_ID00605_ChoroidPlexus_1	brain	brain	brain	brain	GSE68015	GSM1661061.cel	ectoderm
GSM1661062	NORMAL_ID00605_Frontal_1	brain	brain	brain	brain	GSE68015	GSM1661062.cel	ectoderm
GSM1661063	NORMAL_ID00605_Occipital_AMBION	brain	brain	brain	brain	GSE68015	GSM1661063.cel	ectoderm
GSM1661064	NORMAL_ID00605_Parietal_AMBION	brain	brain	brain	brain	GSE68015	GSM1661064.cel	ectoderm
GSM1661065	NORMAL_ID99999_ChoroidPlexus	brain	brain	brain	brain	GSE68015	GSM1661065.cel	ectoderm
GSM2212228	Control-2	brain	brain	brain	brain	GSE83670	GSM2212228.cel	ectoderm
GSM2212229	Control-8	brain	brain	brain	brain	GSE83670	GSM2212229.cel	ectoderm
GSM2212230	Control-10	brain	brain	brain	brain	GSE83670	GSM2212230.cel	ectoderm
GSM1323608	Control_1	brain	brain	brain	brain	GSE54765	GSM1323608.cel	ectoderm
GSM1323609	Control_2	brain	brain	brain	brain	GSE54765	GSM1323609.cel	ectoderm
GSM719635	normal tissue at age > 55 years (SA_BC98N)	breast	breast	breast	breast	GSE29044	GSM719635.cel	non-blood
GSM719636	normal tissue at age > 55 years (SA-BC25)	breast	breast	breast	breast	GSE29044	GSM719636.cel	non-blood
GSM719639	normal tissue at age > 55 years (196N)	breast	breast	breast	breast	GSE29044	GSM719639.cel	non-blood
GSM719641	normal tissue at age > 55 years (225N)	breast	breast	breast	breast	GSE29044	GSM719641.cel	non-blood
GSM719642	normal tissue at age 46 to 55 years (SA_BC273N)	breast	breast	breast	breast	GSE29044	GSM719642.cel	non-blood
GSM719684	normal tissue at age36-45 years (SA-BC21)	breast	breast	breast	breast	GSE29044	GSM719684.cel	non-blood
GSM719685	normal tissue at age36-45 years (SA-BC22)	breast	breast	breast	breast	GSE29044	GSM719685.cel	non-blood
GSM719689	normal tissue at age36-45 years (SA-BC26)	breast	breast	breast	breast	GSE29044	GSM719689.cel	non-blood
GSM719693	normal tissue at age36-45 years (277N)	breast	breast	breast	breast	GSE29044	GSM719693.cel	non-blood
GSM719694	normal tissue at age36-45 years (289N)	breast	breast	breast	breast	GSE29044	GSM719694.cel	non-blood
GSM719698	normal tissue at age36-45 years (355 N)	breast	breast	breast	breast	GSE29044	GSM719698.cel	non-blood
GSM719699	normal tissue at age36-45 years (366 N)	breast	breast	breast	breast	GSE29044	GSM719699.cel	non-blood
GSM719702	normal tissue at age36-45 years (SA-BC27)	breast	breast	breast	breast	GSE29044	GSM719702.cel	non-blood
GSM719732	normal tissue at age < 35 years (SA-BC24)	breast	breast	breast	breast	GSE29044	GSM719732.cel	non-blood
GSM719733	normal tissue at age < 35 years (SA_BC147N)	breast	breast	breast	breast	GSE29044	GSM719733.cel	non-blood
GSM719735	normal tissue at age < 35 years (341N)	breast	breast	breast	breast	GSE29044	GSM719735.cel	non-blood
GSM1045197	Normal breast, P11_25_1_05	breast	breast	breast	breast	GSE42568	GSM1045197.cel	non-blood
GSM1045199	Normal breast, P13_25_1_05	breast	breast	breast	breast	GSE42568	GSM1045199.cel	non-blood
GSM1045202	Normal breast, P21_25_1_05	breast	breast	breast	breast	GSE42568	GSM1045202.cel	non-blood
GSM1045204	Normal breast, P4_14_12_04	breast	breast	breast	breast	GSE42568	GSM1045204.cel	non-blood
GSM728611	Normal-1	breast	breast	breast	breast	GSE29431	GSM728611.cel	non-blood
GSM728614	Normal-4	breast	breast	breast	breast	GSE29431	GSM728614.cel	non-blood
GSM728615	Normal-5	breast	breast	breast	breast	GSE29431	GSM728615.cel	non-blood
GSM728616	Normal-6	breast	breast	breast	breast	GSE29431	GSM728616.cel	non-blood
GSM728617	Normal-7	breast	breast	breast	breast	GSE29431	GSM728617.cel	non-blood
GSM728618	Normal-8	breast	breast	breast	breast	GSE29431	GSM728618.cel	non-blood
GSM728619	Normal-9	breast	breast	breast	breast	GSE29431	GSM728619.cel	non-blood
GSM728620	Normal-10	breast	breast	breast	breast	GSE29431	GSM728620.cel	non-blood
GSM728621	Normal-11	breast	breast	breast	breast	GSE29431	GSM728621.cel	non-blood
GSM728622	Normal-12	breast	breast	breast	breast	GSE29431	GSM728622.cel	non-blood
GSM194452	Normal breast (B42)	breast	breast	breast	breast	GSE7904	GSM194452.cel	non-blood
GSM194453	Normal breast (B58)	breast	breast	breast	breast	GSE7904	GSM194453.cel	non-blood
GSM194454	Normal breast (B60)	breast	breast	breast	breast	GSE7904	GSM194454.cel	non-blood
GSM194456	Normal breast (B69)	breast	breast	breast	breast	GSE7904	GSM194456.cel	non-blood
GSM194457	Normal breast (B83)	breast	breast	breast	breast	GSE7904	GSM194457.cel	non-blood
GSM194458	Normal breast (B87)	breast	breast	breast	breast	GSE7904	GSM194458.cel	non-blood
GSM272923	Control Con_rep1	breast	breast	breast	breast	GSE10810	GSM272923.cel	non-blood
GSM272924	Control Con_rep2	breast	breast	breast	breast	GSE10810	GSM272924.cel	non-blood
GSM272925	Control Con_rep3	breast	breast	breast	breast	GSE10810	GSM272925.cel	non-blood
GSM272926	Control Con_rep4	breast	breast	breast	breast	GSE10810	GSM272926.cel	non-blood
GSM272927	Control Con_rep5	breast	breast	breast	breast	GSE10810	GSM272927.cel	non-blood
GSM272928	Control Con_rep6	breast	breast	breast	breast	GSE10810	GSM272928.cel	non-blood
GSM272929	Control Con_rep7	breast	breast	breast	breast	GSE10810	GSM272929.cel	non-blood
GSM272930	Control Con_rep8	breast	breast	breast	breast	GSE10810	GSM272930.cel	non-blood
GSM272932	Control Con_rep10	breast	breast	breast	breast	GSE10810	GSM272932.cel	non-blood
GSM272933	Control Con_rep11	breast	breast	breast	breast	GSE10810	GSM272933.cel	non-blood
GSM272934	Control Con_rep12	breast	breast	breast	breast	GSE10810	GSM272934.cel	non-blood
GSM272935	Control Con_rep13	breast	breast	breast	breast	GSE10810	GSM272935.cel	non-blood
GSM272936	Control Con_rep14	breast	breast	breast	breast	GSE10810	GSM272936.cel	non-blood
GSM272938	Control Con_rep16	breast	breast	breast	breast	GSE10810	GSM272938.cel	non-blood
GSM272940	Control Con_rep18	breast	breast	breast	breast	GSE10810	GSM272940.cel	non-blood
GSM272941	Control Con_rep19	breast	breast	breast	breast	GSE10810	GSM272941.cel	non-blood
GSM272942	Control Con_rep20	breast	breast	breast	breast	GSE10810	GSM272942.cel	non-blood
GSM272943	Control Con_rep21	breast	breast	breast	breast	GSE10810	GSM272943.cel	non-blood
GSM272944	Control Con_rep22	breast	breast	breast	breast	GSE10810	GSM272944.cel	non-blood
GSM272947	Control Con_rep25	breast	breast	breast	breast	GSE10810	GSM272947.cel	non-blood
GSM272948	Control Con_rep26	breast	breast	breast	breast	GSE10810	GSM272948.cel	non-blood
GSM272949	Control Con_rep27	breast	breast	breast	breast	GSE10810	GSM272949.cel	non-blood
GSM85514	NB58 U133p2	breast	breast	breast	breast	GSE3744	GSM85514.cel	non-blood
GSM85517	NB69 U133p2	breast	breast	breast	breast	GSE3744	GSM85517.cel	non-blood
GSM85519	NB87 U133p2	breast	breast	breast	breast	GSE3744	GSM85519.cel	non-blood
GSM559623	Patient 28, normal	breast	breast	breast	breast	GSE22840	GSM559623.cel	non-blood
GSM559624	Patient 29, normal	breast	breast	breast	breast	GSE22840	GSM559624.cel	non-blood
GSM1223690	normal breast, sample 07	breast	breast	breast	breast	GSE50567	GSM1223690.cel	non-blood
GSM535613	healthy breast 1, biological rep. 1	breast	breast	breast	breast	GSE21422	GSM535613.cel	non-blood
GSM535614	healthy breast 2, biological rep. 2	breast	breast	breast	breast	GSE21422	GSM535614.cel	non-blood
GSM535615	healthy breast 3, biological rep. 3	breast	breast	breast	breast	GSE21422	GSM535615.cel	non-blood
GSM535616	healthy breast 4, biological rep. 4	breast	breast	breast	breast	GSE21422	GSM535616.cel	non-blood
GSM535617	healthy breast 5, biological rep. 5	breast	breast	breast	breast	GSE21422	GSM535617.cel	non-blood
GSM80615	cervix_3	cervix	cervix	cervix	cervix	GSE3526	GSM80615.CEL.gz
GSM80633	cervix_8	cervix	cervix	cervix	cervix	GSE3526	GSM80633.CEL.gz
GSM80634	cervix_9	cervix	cervix	cervix	cervix	GSE3526	GSM80634.CEL.gz
GSM80635	cervix_10	cervix	cervix	cervix	cervix	GSE3526	GSM80635.CEL.gz
GSM175833	Cervix 3 Normal	cervix	cervix	cervix	cervix	GSE7307	GSM175833.CEL.gz
GSM176130	Cervix 8 Normal	cervix	cervix	cervix	cervix	GSE7307	GSM176130.CEL.gz
GSM176135	Cervix 9 Normal	cervix	cervix	cervix	cervix	GSE7307	GSM176135.CEL.gz
GSM642846	W12 cervical ectokeratinocytes, Series 1 passage 19 (p19) #1	cervix	cervix	cervix	cervix	GSE26176	GSM642846.CEL.gz
GSM642847	W12 cervical ectokeratinocytes, Series 1 passage 19 (p19) #2	cervix	cervix	cervix	cervix	GSE26176	GSM642847.CEL.gz
GSM642848	W12 cervical ectokeratinocytes, Series 1 passage 19 (p19) #3	cervix	cervix	cervix	cervix	GSE26176	GSM642848.CEL.gz
GSM642849	W12 cervical ectokeratinocytes, Series 1 passage 22 (p22) #1	cervix	cervix	cervix	cervix	GSE26176	GSM642849.CEL.gz
GSM642850	W12 cervical ectokeratinocytes, Series 1 passage 22 (p22) #2	cervix	cervix	cervix	cervix	GSE26176	GSM642850.CEL.gz
GSM642851	W12 cervical ectokeratinocytes, Series 1 passage 22 (p22) #3	cervix	cervix	cervix	cervix	GSE26176	GSM642851.CEL.gz
GSM685524	normal_N21_expression	cervix	cervix	cervix	cervix	GSE27678	GSM685524.CEL.gz
GSM685534	normal_S98_303_expression	cervix	cervix	cervix	cervix	GSE27678	GSM685534.CEL.gz
GSM685538	normal_S98_306_expression	cervix	cervix	cervix	cervix	GSE27678	GSM685538.CEL.gz
GSM767916	HeLa_doxorubicin_24hours	cervix	cervix	cervix	cervix	GSE30988	GSM767916.CEL.gz
GSM1551311	Normal-01	cervix	cervix	cervix	cervix	GSE63514	GSM1551311.CEL.gz
GSM1551312	Normal-02	cervix	cervix	cervix	cervix	GSE63514	GSM1551312.CEL.gz
GSM1551313	Normal-03	cervix	cervix	cervix	cervix	GSE63514	GSM1551313.CEL.gz
GSM1551314	Normal-04	cervix	cervix	cervix	cervix	GSE63514	GSM1551314.CEL.gz
GSM1551315	Normal-05	cervix	cervix	cervix	cervix	GSE63514	GSM1551315.CEL.gz
GSM1551316	Normal-06	cervix	cervix	cervix	cervix	GSE63514	GSM1551316.CEL.gz
GSM1551317	Normal-07	cervix	cervix	cervix	cervix	GSE63514	GSM1551317.CEL.gz
GSM1551318	Normal-08	cervix	cervix	cervix	cervix	GSE63514	GSM1551318.CEL.gz
GSM1551319	Normal-09	cervix	cervix	cervix	cervix	GSE63514	GSM1551319.CEL.gz
GSM1551320	Normal-10	cervix	cervix	cervix	cervix	GSE63514	GSM1551320.CEL.gz
GSM1551321	Normal-11	cervix	cervix	cervix	cervix	GSE63514	GSM1551321.CEL.gz
GSM1551322	Normal-12	cervix	cervix	cervix	cervix	GSE63514	GSM1551322.CEL.gz
GSM1551323	Normal-13	cervix	cervix	cervix	cervix	GSE63514	GSM1551323.CEL.gz
GSM1551324	Normal-14	cervix	cervix	cervix	cervix	GSE63514	GSM1551324.CEL.gz
GSM1551325	Normal-15	cervix	cervix	cervix	cervix	GSE63514	GSM1551325.CEL.gz
GSM1551326	Normal-16	cervix	cervix	cervix	cervix	GSE63514	GSM1551326.CEL.gz
GSM1551327	Normal-17	cervix	cervix	cervix	cervix	GSE63514	GSM1551327.CEL.gz
GSM1551328	Normal-18	cervix	cervix	cervix	cervix	GSE63514	GSM1551328.CEL.gz
GSM1551329	Normal-19	cervix	cervix	cervix	cervix	GSE63514	GSM1551329.CEL.gz
GSM1551330	Normal-20	cervix	cervix	cervix	cervix	GSE63514	GSM1551330.CEL.gz
GSM1551331	Normal-21	cervix	cervix	cervix	cervix	GSE63514	GSM1551331.CEL.gz
GSM1551332	Normal-22	cervix	cervix	cervix	cervix	GSE63514	GSM1551332.CEL.gz
GSM1551333	Normal-23	cervix	cervix	cervix	cervix	GSE63514	GSM1551333.CEL.gz
GSM1551334	Normal-24	cervix	cervix	cervix	cervix	GSE63514	GSM1551334.CEL.gz
GSM1943705	Cervical swab_normal_rep1	cervix	cervix	cervix	cervix	GSE75132	GSM1943705.CEL.gz
GSM1943706	Cervical swab_normal_rep2	cervix	cervix	cervix	cervix	GSE75132	GSM1943706.CEL.gz
GSM1943707	Cervical swab_normal_rep3	cervix	cervix	cervix	cervix	GSE75132	GSM1943707.CEL.gz
GSM1943708	Cervical swab_normal_rep4	cervix	cervix	cervix	cervix	GSE75132	GSM1943708.CEL.gz
GSM1943715	Cervical swab_normal_rep5	cervix	cervix	cervix	cervix	GSE75132	GSM1943715.CEL.gz
GSM1943716	Cervical swab_normal_rep6	cervix	cervix	cervix	cervix	GSE75132	GSM1943716.CEL.gz
GSM1943717	Cervical swab_normal_rep7	cervix	cervix	cervix	cervix	GSE75132	GSM1943717.CEL.gz
GSM1943718	Cervical swab_normal_rep8	cervix	cervix	cervix	cervix	GSE75132	GSM1943718.CEL.gz
GSM1943719	Cervical swab_normal_rep9	cervix	cervix	cervix	cervix	GSE75132	GSM1943719.CEL.gz
GSM1943720	Cervical swab_normal_rep10	cervix	cervix	cervix	cervix	GSE75132	GSM1943720.CEL.gz
GSM1943721	Cervical swab_normal_rep11	cervix	cervix	cervix	cervix	GSE75132	GSM1943721.CEL.gz
GSM875816	control replicate 1	cervix	cervix	cervix	cervix	GSE35830	GSM875816.CEL.gz
GSM875817	control replicate 2	cervix	cervix	cervix	cervix	GSE35830	GSM875817.CEL.gz
GSM875818	control replicate 3	cervix	cervix	cervix	cervix	GSE35830	GSM875818.CEL.gz
GSM875819	control replicate 4	cervix	cervix	cervix	cervix	GSE35830	GSM875819.CEL.gz
GSM1037248	Negative control 1	cervix	cervix	cervix	cervix	GSE42291	GSM1037248.CEL.gz
GSM1037249	Negative control 2	cervix	cervix	cervix	cervix	GSE42291	GSM1037249.CEL.gz
GSM1068623	HeLa cells-control	cervix	cervix	cervix	cervix	GSE43701	GSM1068623.CEL.gz
GSM1139077	Id-1-shRNA control H8	cervix	cervix	cervix	cervix	GSE46842	GSM1139077.CEL.gz
GSM899051	Rectal Colon Biopsy_SD52939_HV [GP602R_27_37_SS103008]	colon	colon	colon	colon	GSE36701	GSM899051.cel	endoderm
GSM899038	Rectal Colon Biopsy_SD52932_HV [GP602R_13_9_SS102994]	colon	colon	colon	colon	GSE36701	GSM899038.cel	endoderm
GSM899070	Rectal Colon Biopsy_SD52949_HV [GP602R_47_128_SS103028]	colon	colon	colon	colon	GSE36701	GSM899070.cel	endoderm
GSM899062	Rectal Colon Biopsy_SD52945_HV [GP602R_39_113_SS103020]	colon	colon	colon	colon	GSE36701	GSM899062.cel	endoderm
GSM899064	Rectal Colon Biopsy_SD52946_HV [GP602R_41_56_SS103022]	colon	colon	colon	colon	GSE36701	GSM899064.cel	endoderm
GSM899189	Rectal Colon Biopsy_SD52933_HV [GP2339_30_F_CTL_SS102996]	colon	colon	colon	colon	GSE36701	GSM899189.cel	endoderm
GSM899204	Rectal Colon Biopsy_SD52945_HV [GP2339_45_F_CTL_SS103021]	colon	colon	colon	colon	GSE36701	GSM899204.cel	endoderm
GSM899184	Rectal Colon Biopsy_SD52935_HV [GP2339_24_M_CTL_SS103000]	colon	colon	colon	colon	GSE36701	GSM899184.cel	endoderm
GSM899040	Rectal Colon Biopsy_SD52933_HV [GP602R_16_69_SS102997]	colon	colon	colon	colon	GSE36701	GSM899040.cel	endoderm
GSM899252	Rectal Colon Biopsy_SD52948_HV [GP2339_94_M_CTL_SS103026]	colon	colon	colon	colon	GSE36701	GSM899252.cel	endoderm
GSM899059	Rectal Colon Biopsy_SD52943_HV [GP602R_35_105_SS103016]	colon	colon	colon	colon	GSE36701	GSM899059.cel	endoderm
GSM899036	Rectal Colon Biopsy_SD52931_HV [GP602R_11_99_SS102992]	colon	colon	colon	colon	GSE36701	GSM899036.cel	endoderm
GSM899037	Rectal Colon Biopsy_SD52931_HV [GP602R_12_102_SS102993]	colon	colon	colon	colon	GSE36701	GSM899037.cel	endoderm
GSM899039	Rectal Colon Biopsy_SD52933_HV [GP602R_15_51_SS102996]	colon	colon	colon	colon	GSE36701	GSM899039.cel	endoderm
GSM899041	Rectal Colon Biopsy_SD52934_HV [GP602R_17_32_SS102998]	colon	colon	colon	colon	GSE36701	GSM899041.cel	endoderm
GSM899043	Rectal Colon Biopsy_SD52935_HV [GP602R_19_130_SS103000]	colon	colon	colon	colon	GSE36701	GSM899043.cel	endoderm
GSM899044	Rectal Colon Biopsy_SD52935_HV [GP602R_20_126_SS103001]	colon	colon	colon	colon	GSE36701	GSM899044.cel	endoderm
GSM899048	Rectal Colon Biopsy_SD52937_HV [GP602R_24_139_SS103005]	colon	colon	colon	colon	GSE36701	GSM899048.cel	endoderm
GSM899049	Rectal Colon Biopsy_SD52938_HV [GP602R_25_71_SS103006]	colon	colon	colon	colon	GSE36701	GSM899049.cel	endoderm
GSM899050	Rectal Colon Biopsy_SD52938_HV [GP602R_26_73_SS103007]	colon	colon	colon	colon	GSE36701	GSM899050.cel	endoderm
GSM899054	Rectal Colon Biopsy_SD52940_HV [GP602R_30_103_SS103011]	colon	colon	colon	colon	GSE36701	GSM899054.cel	endoderm
GSM899055	Rectal Colon Biopsy_SD52941_HV [GP602R_31_140_SS103012]	colon	colon	colon	colon	GSE36701	GSM899055.cel	endoderm
GSM899057	Rectal Colon Biopsy_SD52942_HV [GP602R_33_13_SS103014]	colon	colon	colon	colon	GSE36701	GSM899057.cel	endoderm
GSM899058	Rectal Colon Biopsy_SD52942_HV [GP602R_34_4_SS103015]	colon	colon	colon	colon	GSE36701	GSM899058.cel	endoderm
GSM899060	Rectal Colon Biopsy_SD52943_HV [GP602R_36_117_SS103017]	colon	colon	colon	colon	GSE36701	GSM899060.cel	endoderm
GSM899061	Rectal Colon Biopsy_SD52944_HV [GP602R_38_55_SS103019]	colon	colon	colon	colon	GSE36701	GSM899061.cel	endoderm
GSM899063	Rectal Colon Biopsy_SD52945_HV [GP602R_40_118_SS103021]	colon	colon	colon	colon	GSE36701	GSM899063.cel	endoderm
GSM899065	Rectal Colon Biopsy_SD52946_HV [GP602R_42_63_SS103023]	colon	colon	colon	colon	GSE36701	GSM899065.cel	endoderm
GSM899067	Rectal Colon Biopsy_SD52947_HV [GP602R_44_6_SS103025]	colon	colon	colon	colon	GSE36701	GSM899067.cel	endoderm
GSM899072	Rectal Colon Biopsy_SD52950_HV [GP602R_49_75_SS103030]	colon	colon	colon	colon	GSE36701	GSM899072.cel	endoderm
GSM899073	Rectal Colon Biopsy_SD52950_HV [GP602R_50_82_SS103031]	colon	colon	colon	colon	GSE36701	GSM899073.cel	endoderm
GSM899165	Rectal Colon Biopsy_SD52945_HV [GP2339_05_F_CTL_SS103020]	colon	colon	colon	colon	GSE36701	GSM899165.cel	endoderm
GSM899166	Rectal Colon Biopsy_SD241321_HV [GP2339_06_F_CTL_SS374028]	colon	colon	colon	colon	GSE36701	GSM899166.cel	endoderm
GSM899170	Rectal Colon Biopsy_SD52931_HV [GP2339_10_M_CTL_SS102992]	colon	colon	colon	colon	GSE36701	GSM899170.cel	endoderm
GSM899172	Rectal Colon Biopsy_SD52935_HV [GP2339_12_M_CTL_SS103001]	colon	colon	colon	colon	GSE36701	GSM899172.cel	endoderm
GSM899176	Rectal Colon Biopsy_SD52950_HV [GP2339_16_F_CTL_SS103031]	colon	colon	colon	colon	GSE36701	GSM899176.cel	endoderm
GSM899180	Rectal Colon Biopsy_SD52943_HV [GP2339_20_M_CTL_SS103017]	colon	colon	colon	colon	GSE36701	GSM899180.cel	endoderm
GSM899181	Rectal Colon Biopsy_SD52931_HV [GP2339_21_M_CTL_SS102993]	colon	colon	colon	colon	GSE36701	GSM899181.cel	endoderm
GSM899186	Rectal Colon Biopsy_SD241318_HV [GP2339_26_M_CTL_SS374021]	colon	colon	colon	colon	GSE36701	GSM899186.cel	endoderm
GSM899187	Rectal Colon Biopsy_SD241322_HV [GP2339_27_F_CTL_SS374029]	colon	colon	colon	colon	GSE36701	GSM899187.cel	endoderm
GSM899190	Rectal Colon Biopsy_SD52950_HV [GP2339_31_F_CTL_SS103030]	colon	colon	colon	colon	GSE36701	GSM899190.cel	endoderm
GSM899193	Rectal Colon Biopsy_SD241318_HV [GP2339_34_M_CTL_SS374022]	colon	colon	colon	colon	GSE36701	GSM899193.cel	endoderm
GSM899201	Rectal Colon Biopsy_SD52947_HV [GP2339_42_F_CTL_SS103024]	colon	colon	colon	colon	GSE36701	GSM899201.cel	endoderm
GSM899206	Rectal Colon Biopsy_SD52947_HV [GP2339_47_F_CTL_SS103025]	colon	colon	colon	colon	GSE36701	GSM899206.cel	endoderm
GSM899210	Rectal Colon Biopsy_SD52948_HV [GP2339_51_M_CTL_SS103027]	colon	colon	colon	colon	GSE36701	GSM899210.cel	endoderm
GSM899211	Rectal Colon Biopsy_SD52938_HV [GP2339_52_M_CTL_SS103006]	colon	colon	colon	colon	GSE36701	GSM899211.cel	endoderm
GSM899214	Rectal Colon Biopsy_SD52949_HV [GP2339_55_F_CTL_SS103028]	colon	colon	colon	colon	GSE36701	GSM899214.cel	endoderm
GSM899216	Rectal Colon Biopsy_SD241320_HV [GP2339_57_F_CTL_SS374026]	colon	colon	colon	colon	GSE36701	GSM899216.cel	endoderm
GSM899220	Rectal Colon Biopsy_SD241320_HV [GP2339_61_F_CTL_SS374025]	colon	colon	colon	colon	GSE36701	GSM899220.cel	endoderm
GSM899226	Rectal Colon Biopsy_SD52930_HV [GP2339_67_M_CTL_SS102990]	colon	colon	colon	colon	GSE36701	GSM899226.cel	endoderm
GSM899227	Rectal Colon Biopsy_SD52938_HV [GP2339_68_M_CTL_SS103007]	colon	colon	colon	colon	GSE36701	GSM899227.cel	endoderm
GSM899228	Rectal Colon Biopsy_SD52932_HV [GP2339_69_F_CTL_SS102994]	colon	colon	colon	colon	GSE36701	GSM899228.cel	endoderm
GSM899229	Rectal Colon Biopsy_SD52946_HV [GP2339_70_F_CTL_SS103023]	colon	colon	colon	colon	GSE36701	GSM899229.cel	endoderm
GSM899230	Rectal Colon Biopsy_SD52930_HV [GP2339_71_M_CTL_SS102991]	colon	colon	colon	colon	GSE36701	GSM899230.cel	endoderm
GSM899233	Rectal Colon Biopsy_SD52946_HV [GP2339_74_F_CTL_SS103022]	colon	colon	colon	colon	GSE36701	GSM899233.cel	endoderm
GSM899235	Rectal Colon Biopsy_SD241319_HV [GP2339_76_F_CTL_SS374023]	colon	colon	colon	colon	GSE36701	GSM899235.cel	endoderm
GSM899237	Rectal Colon Biopsy_SD52941_HV [GP2339_78_F_CTL_SS103013]	colon	colon	colon	colon	GSE36701	GSM899237.cel	endoderm
GSM899240	Rectal Colon Biopsy_SD52941_HV [GP2339_82_F_CTL_SS103012]	colon	colon	colon	colon	GSE36701	GSM899240.cel	endoderm
GSM899244	Rectal Colon Biopsy_SD52949_HV [GP2339_86_F_CTL_SS103029]	colon	colon	colon	colon	GSE36701	GSM899244.cel	endoderm
GSM899247	Rectal Colon Biopsy_SD241319_HV [GP2339_89_F_CTL_SS374024]	colon	colon	colon	colon	GSE36701	GSM899247.cel	endoderm
GSM899248	Rectal Colon Biopsy_SD52932_HV [GP2339_90_F_CTL_SS102995]	colon	colon	colon	colon	GSE36701	GSM899248.cel	endoderm
GSM916765	N3	colon	colon	colon	colon	GSE37364	GSM916765.cel	endoderm
GSM916763	N28	colon	colon	colon	colon	GSE37364	GSM916763.cel	endoderm
GSM916768	N32	colon	colon	colon	colon	GSE37364	GSM916768.cel	endoderm
GSM916775	N4	colon	colon	colon	colon	GSE37364	GSM916775.cel	endoderm
GSM916761	N26	colon	colon	colon	colon	GSE37364	GSM916761.cel	endoderm
GSM916779	N8	colon	colon	colon	colon	GSE37364	GSM916779.cel	endoderm
GSM916758	N23	colon	colon	colon	colon	GSE37364	GSM916758.cel	endoderm
GSM916769	N33	colon	colon	colon	colon	GSE37364	GSM916769.cel	endoderm
GSM916764	N29	colon	colon	colon	colon	GSE37364	GSM916764.cel	endoderm
GSM916760	N25	colon	colon	colon	colon	GSE37364	GSM916760.cel	endoderm
GSM916759	N24	colon	colon	colon	colon	GSE37364	GSM916759.cel	endoderm
GSM916773	N37	colon	colon	colon	colon	GSE37364	GSM916773.cel	endoderm
GSM916743	N1	colon	colon	colon	colon	GSE37364	GSM916743.cel	endoderm
GSM916744	N10	colon	colon	colon	colon	GSE37364	GSM916744.cel	endoderm
GSM916745	N11	colon	colon	colon	colon	GSE37364	GSM916745.cel	endoderm
GSM916746	N12	colon	colon	colon	colon	GSE37364	GSM916746.cel	endoderm
GSM916747	N13	colon	colon	colon	colon	GSE37364	GSM916747.cel	endoderm
GSM916749	N15	colon	colon	colon	colon	GSE37364	GSM916749.cel	endoderm
GSM916750	N16	colon	colon	colon	colon	GSE37364	GSM916750.cel	endoderm
GSM916751	N17	colon	colon	colon	colon	GSE37364	GSM916751.cel	endoderm
GSM916752	N18	colon	colon	colon	colon	GSE37364	GSM916752.cel	endoderm
GSM916754	N2	colon	colon	colon	colon	GSE37364	GSM916754.cel	endoderm
GSM916755	N20	colon	colon	colon	colon	GSE37364	GSM916755.cel	endoderm
GSM916756	N21	colon	colon	colon	colon	GSE37364	GSM916756.cel	endoderm
GSM916757	N22	colon	colon	colon	colon	GSE37364	GSM916757.cel	endoderm
GSM916762	N27	colon	colon	colon	colon	GSE37364	GSM916762.cel	endoderm
GSM916766	N30	colon	colon	colon	colon	GSE37364	GSM916766.cel	endoderm
GSM916770	N34	colon	colon	colon	colon	GSE37364	GSM916770.cel	endoderm
GSM916771	N35	colon	colon	colon	colon	GSE37364	GSM916771.cel	endoderm
GSM916772	N36	colon	colon	colon	colon	GSE37364	GSM916772.cel	endoderm
GSM916774	N38	colon	colon	colon	colon	GSE37364	GSM916774.cel	endoderm
GSM916776	N5	colon	colon	colon	colon	GSE37364	GSM916776.cel	endoderm
GSM916777	N6	colon	colon	colon	colon	GSE37364	GSM916777.cel	endoderm
GSM916778	N7	colon	colon	colon	colon	GSE37364	GSM916778.cel	endoderm
GSM916780	N9	colon	colon	colon	colon	GSE37364	GSM916780.cel	endoderm
GSM215063	Biopsy of the normal mucosa of the colon from patient #13	colon	colon	colon	colon	GSE8671	GSM215063.cel	endoderm
GSM215058	Biopsy of the normal mucosa of the colon from patient #8	colon	colon	colon	colon	GSE8671	GSM215058.cel	endoderm
GSM215076	Biopsy of the normal mucosa of the colon from patient #26	colon	colon	colon	colon	GSE8671	GSM215076.cel	endoderm
GSM215079	Biopsy of the normal mucosa of the colon from patient #29	colon	colon	colon	colon	GSE8671	GSM215079.cel	endoderm
GSM215064	Biopsy of the normal mucosa of the colon from patient #14	colon	colon	colon	colon	GSE8671	GSM215064.cel	endoderm
GSM215055	Biopsy of the normal mucosa of the colon from patient #5	colon	colon	colon	colon	GSE8671	GSM215055.cel	endoderm
GSM215056	Biopsy of the normal mucosa of the colon from patient #6	colon	colon	colon	colon	GSE8671	GSM215056.cel	endoderm
GSM215070	Biopsy of the normal mucosa of the colon from patient #20	colon	colon	colon	colon	GSE8671	GSM215070.cel	endoderm
GSM215066	Biopsy of the normal mucosa of the colon from patient #16	colon	colon	colon	colon	GSE8671	GSM215066.cel	endoderm
GSM215082	Biopsy of the normal mucosa of the colon from patient #32	colon	colon	colon	colon	GSE8671	GSM215082.cel	endoderm
GSM215051	Biopsy of the normal mucosa of the colon from patient #1	colon	colon	colon	colon	GSE8671	GSM215051.cel	endoderm
GSM215053	Biopsy of the normal mucosa of the colon from patient #3	colon	colon	colon	colon	GSE8671	GSM215053.cel	endoderm
GSM215054	Biopsy of the normal mucosa of the colon from patient #4	colon	colon	colon	colon	GSE8671	GSM215054.cel	endoderm
GSM215059	Biopsy of the normal mucosa of the colon from patient #9	colon	colon	colon	colon	GSE8671	GSM215059.cel	endoderm
GSM215060	Biopsy of the normal mucosa of the colon from patient #10	colon	colon	colon	colon	GSE8671	GSM215060.cel	endoderm
GSM215062	Biopsy of the normal mucosa of the colon from patient #12	colon	colon	colon	colon	GSE8671	GSM215062.cel	endoderm
GSM215067	Biopsy of the normal mucosa of the colon from patient #17	colon	colon	colon	colon	GSE8671	GSM215067.cel	endoderm
GSM215069	Biopsy of the normal mucosa of the colon from patient #19	colon	colon	colon	colon	GSE8671	GSM215069.cel	endoderm
GSM215071	Biopsy of the normal mucosa of the colon from patient #21	colon	colon	colon	colon	GSE8671	GSM215071.cel	endoderm
GSM215072	Biopsy of the normal mucosa of the colon from patient #22	colon	colon	colon	colon	GSE8671	GSM215072.cel	endoderm
GSM215073	Biopsy of the normal mucosa of the colon from patient #23	colon	colon	colon	colon	GSE8671	GSM215073.cel	endoderm
GSM215075	Biopsy of the normal mucosa of the colon from patient #25	colon	colon	colon	colon	GSE8671	GSM215075.cel	endoderm
GSM215077	Biopsy of the normal mucosa of the colon from patient #27	colon	colon	colon	colon	GSE8671	GSM215077.cel	endoderm
GSM215078	Biopsy of the normal mucosa of the colon from patient #28	colon	colon	colon	colon	GSE8671	GSM215078.cel	endoderm
GSM215081	Biopsy of the normal mucosa of the colon from patient #31	colon	colon	colon	colon	GSE8671	GSM215081.cel	endoderm
GSM240031	colonic_mucosa_non_inflamed_881	colon	colon	colon	colon	GSE9452	GSM240031.cel	endoderm
GSM240029	colonic_mucosa_non_inflamed_758	colon	colon	colon	colon	GSE9452	GSM240029.cel	endoderm
GSM239723	colonoc_mucosa_non_inflamed_30	colon	colon	colon	colon	GSE9452	GSM239723.cel	endoderm
GSM239727	colonic_mucosa_non_inflamed_94	colon	colon	colon	colon	GSE9452	GSM239727.cel	endoderm
GSM239729	colonic_mucosa_non_inflamed_95	colon	colon	colon	colon	GSE9452	GSM239729.cel	endoderm
GSM239726	colonic_mucosa_non_inflamed_93	colon	colon	colon	colon	GSE9452	GSM239726.cel	endoderm
GSM240027	colonic_mucosa_non_inflamed_743	colon	colon	colon	colon	GSE9452	GSM240027.cel	endoderm
GSM240022	colonic_mucosa_non_inflamed_76	colon	colon	colon	colon	GSE9452	GSM240022.cel	endoderm
GSM240026	colonic_mucosa_non_inflamed_741	colon	colon	colon	colon	GSE9452	GSM240026.cel	endoderm
GSM240025	colonic_mucosa_non_inflamed_728	colon	colon	colon	colon	GSE9452	GSM240025.cel	endoderm
GSM240030	colonic_mucosa_non_inflamed_877	colon	colon	colon	colon	GSE9452	GSM240030.cel	endoderm
GSM240028	colonic_mucosa_non_inflamed_744	colon	colon	colon	colon	GSE9452	GSM240028.cel	endoderm
GSM239731	colonic_mucosa_non_inflamed_123	colon	colon	colon	colon	GSE9452	GSM239731.cel	endoderm
GSM239732	colonic_mucosa_non_inflamed_125	colon	colon	colon	colon	GSE9452	GSM239732.cel	endoderm
GSM80694	esophagus_1	esophageal	esophageal	esophageal	esophageal	GSE3526	GSM80694.CEL.gz	endoderm
GSM80695	esophagus_2	esophageal	esophageal	esophageal	esophageal	GSE3526	GSM80695.CEL.gz	endoderm
GSM80696	esophagus_3	esophageal	esophageal	esophageal	esophageal	GSE3526	GSM80696.CEL.gz	endoderm
GSM80697	esophagus_4	esophageal	esophageal	esophageal	esophageal	GSE3526	GSM80697.CEL.gz	endoderm
GSM176389	Esophagus 1 Normal	esophageal	esophageal	esophageal	esophageal	GSE7307	GSM176389.CEL.gz	endoderm
GSM176390	Esophagus 2 Normal	esophageal	esophageal	esophageal	esophageal	GSE7307	GSM176390.CEL.gz	endoderm
GSM176391	Esophagus 3 Normal	esophageal	esophageal	esophageal	esophageal	GSE7307	GSM176391.CEL.gz	endoderm
GSM176392	Esophagus 4 Normal	esophageal	esophageal	esophageal	esophageal	GSE7307	GSM176392.CEL.gz	endoderm
GSM433786	Normal_2	esophageal	esophageal	esophageal	esophageal	GSE17351	GSM433786.CEL.gz	endoderm
GSM433788	Normal_3	esophageal	esophageal	esophageal	esophageal	GSE17351	GSM433788.CEL.gz	endoderm
GSM433790	Normal_5	esophageal	esophageal	esophageal	esophageal	GSE17351	GSM433790.CEL.gz	endoderm
GSM433792	Normal_6	esophageal	esophageal	esophageal	esophageal	GSE17351	GSM433792.CEL.gz	endoderm
GSM433794	Normal_7	esophageal	esophageal	esophageal	esophageal	GSE17351	GSM433794.CEL.gz	endoderm
GSM988529	OS1	esophageal	esophageal	esophageal	esophageal	GSE40220	GSM988529.CEL.gz	endoderm
GSM988530	OS3	esophageal	esophageal	esophageal	esophageal	GSE40220	GSM988530.CEL.gz	endoderm
GSM988533	OS4	esophageal	esophageal	esophageal	esophageal	GSE40220	GSM988533.CEL.gz	endoderm
GSM1060737	Esophagus	esophageal	esophageal	esophageal	esophageal	GSE43346	GSM1060737.CEL.gz	endoderm
GSM1560964	fibroblast cultured from normal esophageal tissue_HEF_75	esophageal	esophageal	esophageal	esophageal	GSE63941	GSM1560964.CEL.gz	endoderm
GSM1560965	fibroblast cultured from normal esophageal tissue_HEF_1173	esophageal	esophageal	esophageal	esophageal	GSE63941	GSM1560965.CEL.gz	endoderm
GSM1560966	fibroblast cultured from normal esophageal tissue_HEF_2111	esophageal	esophageal	esophageal	esophageal	GSE63941	GSM1560966.CEL.gz	endoderm
GSM246409	CP-A hTERT control_rep 1	esophageal	esophageal	esophageal	esophageal	GSE9768	GSM246409.CEL.gz	endoderm
GSM246412	CP-A hTERT control_rep 2	esophageal	esophageal	esophageal	esophageal	GSE9768	GSM246412.CEL.gz	endoderm
GSM287274	PSC, vector control, biological rep1	esophageal	esophageal	esophageal	esophageal	GSE11373	GSM287274.CEL.gz	endoderm
GSM1111662	normal esophageal epithelia_biological rep1	esophageal	esophageal	esophageal	esophageal	GSE45670	GSM1111662.CEL.gz	endoderm
GSM1111663	normal esophageal epithelia_biological rep2	esophageal	esophageal	esophageal	esophageal	GSE45670	GSM1111663.CEL.gz	endoderm
GSM1111664	normal esophageal epithelia_biological rep3	esophageal	esophageal	esophageal	esophageal	GSE45670	GSM1111664.CEL.gz	endoderm
GSM1111665	normal esophageal epithelia_biological rep4	esophageal	esophageal	esophageal	esophageal	GSE45670	GSM1111665.CEL.gz	endoderm
GSM1111666	normal esophageal epithelia_biological rep5	esophageal	esophageal	esophageal	esophageal	GSE45670	GSM1111666.CEL.gz	endoderm
GSM1111667	normal esophageal epithelia_biological rep6	esophageal	esophageal	esophageal	esophageal	GSE45670	GSM1111667.CEL.gz	endoderm
GSM1111668	normal esophageal epithelia_biological rep7	esophageal	esophageal	esophageal	esophageal	GSE45670	GSM1111668.CEL.gz	endoderm
GSM1111669	normal esophageal epithelia_biological rep8	esophageal	esophageal	esophageal	esophageal	GSE45670	GSM1111669.CEL.gz	endoderm
GSM1111670	normal esophageal epithelia_biological rep9	esophageal	esophageal	esophageal	esophageal	GSE45670	GSM1111670.CEL.gz	endoderm
GSM1111671	normal esophageal epithelia_biological rep10	esophageal	esophageal	esophageal	esophageal	GSE45670	GSM1111671.CEL.gz	endoderm
GSM595414	Healthy donor_biological replicate3	lung	lung	lung	lung	GSE24206	GSM595414.cel	endoderm
GSM595416	Healthy donor_biological replicate4	lung	lung	lung	lung	GSE24206	GSM595416.cel	endoderm
GSM773780	KH205	lung	lung	lung	lung	GSE31210	GSM773780.cel	endoderm
GSM773779	KH204	lung	lung	lung	lung	GSE31210	GSM773779.cel	endoderm
GSM773770	KH195	lung	lung	lung	lung	GSE31210	GSM773770.cel	endoderm
GSM773777	KH202	lung	lung	lung	lung	GSE31210	GSM773777.cel	endoderm
GSM773775	KH200	lung	lung	lung	lung	GSE31210	GSM773775.cel	endoderm
GSM773771	KH196	lung	lung	lung	lung	GSE31210	GSM773771.cel	endoderm
GSM773784	KH209	lung	lung	lung	lung	GSE31210	GSM773784.cel	endoderm
GSM773782	KH207	lung	lung	lung	lung	GSE31210	GSM773782.cel	endoderm
GSM773781	KH206	lung	lung	lung	lung	GSE31210	GSM773781.cel	endoderm
GSM773769	KH194	lung	lung	lung	lung	GSE31210	GSM773769.cel	endoderm
GSM773778	KH203	lung	lung	lung	lung	GSE31210	GSM773778.cel	endoderm
GSM773783	KH208	lung	lung	lung	lung	GSE31210	GSM773783.cel	endoderm
GSM773767	KH192	lung	lung	lung	lung	GSE31210	GSM773767.cel	endoderm
GSM773772	KH197	lung	lung	lung	lung	GSE31210	GSM773772.cel	endoderm
GSM773766	KH191	lung	lung	lung	lung	GSE31210	GSM773766.cel	endoderm
GSM773768	KH193	lung	lung	lung	lung	GSE31210	GSM773768.cel	endoderm
GSM773773	KH198	lung	lung	lung	lung	GSE31210	GSM773773.cel	endoderm
GSM773774	KH199	lung	lung	lung	lung	GSE31210	GSM773774.cel	endoderm
GSM773776	KH201	lung	lung	lung	lung	GSE31210	GSM773776.cel	endoderm
GSM773785	KH210	lung	lung	lung	lung	GSE31210	GSM773785.cel	endoderm
GSM494632	Lung Normal 106N	lung	lung	lung	lung	GSE33356	GSM494632.cel	endoderm
GSM494645	Lung Normal 125N	lung	lung	lung	lung	GSE33356	GSM494645.cel	endoderm
GSM494628	Lung Normal 94N	lung	lung	lung	lung	GSE33356	GSM494628.cel	endoderm
GSM494624	Lung Normal 43N	lung	lung	lung	lung	GSE33356	GSM494624.cel	endoderm
GSM494630	Lung Normal 102N	lung	lung	lung	lung	GSE33356	GSM494630.cel	endoderm
GSM494640	Lung Normal 120N	lung	lung	lung	lung	GSE33356	GSM494640.cel	endoderm
GSM494665	Lung Normal 152N	lung	lung	lung	lung	GSE33356	GSM494665.cel	endoderm
GSM494643	Lung Normal 123N	lung	lung	lung	lung	GSE33356	GSM494643.cel	endoderm
GSM494616	Lung Normal 2N	lung	lung	lung	lung	GSE33356	GSM494616.cel	endoderm
GSM494618	Lung Normal 6N	lung	lung	lung	lung	GSE33356	GSM494618.cel	endoderm
GSM494619	Lung Normal 17N	lung	lung	lung	lung	GSE33356	GSM494619.cel	endoderm
GSM494620	Lung Normal 32N	lung	lung	lung	lung	GSE33356	GSM494620.cel	endoderm
GSM494622	Lung Normal 37N	lung	lung	lung	lung	GSE33356	GSM494622.cel	endoderm
GSM494626	Lung Normal 91N	lung	lung	lung	lung	GSE33356	GSM494626.cel	endoderm
GSM494627	Lung Normal 92N	lung	lung	lung	lung	GSE33356	GSM494627.cel	endoderm
GSM494635	Lung Normal 115N	lung	lung	lung	lung	GSE33356	GSM494635.cel	endoderm
GSM494636	Lung Normal 116N	lung	lung	lung	lung	GSE33356	GSM494636.cel	endoderm
GSM494638	Lung Normal 118N	lung	lung	lung	lung	GSE33356	GSM494638.cel	endoderm
GSM494641	Lung Normal 121N	lung	lung	lung	lung	GSE33356	GSM494641.cel	endoderm
GSM494642	Lung Normal 122N	lung	lung	lung	lung	GSE33356	GSM494642.cel	endoderm
GSM494644	Lung Normal 124N	lung	lung	lung	lung	GSE33356	GSM494644.cel	endoderm
GSM494646	Lung Normal 126N	lung	lung	lung	lung	GSE33356	GSM494646.cel	endoderm
GSM494647	Lung Normal 127N	lung	lung	lung	lung	GSE33356	GSM494647.cel	endoderm
GSM494648	Lung Normal 129N	lung	lung	lung	lung	GSE33356	GSM494648.cel	endoderm
GSM494649	Lung Normal 130N	lung	lung	lung	lung	GSE33356	GSM494649.cel	endoderm
GSM494651	Lung Normal 132N	lung	lung	lung	lung	GSE33356	GSM494651.cel	endoderm
GSM494652	Lung Normal 133N	lung	lung	lung	lung	GSE33356	GSM494652.cel	endoderm
GSM494659	Lung Normal 143N	lung	lung	lung	lung	GSE33356	GSM494659.cel	endoderm
GSM494660	Lung Normal 144N	lung	lung	lung	lung	GSE33356	GSM494660.cel	endoderm
GSM494663	Lung Normal 148N	lung	lung	lung	lung	GSE33356	GSM494663.cel	endoderm
GSM494666	Lung Normal 154N	lung	lung	lung	lung	GSE33356	GSM494666.cel	endoderm
GSM494672	Lung Normal 167N	lung	lung	lung	lung	GSE33356	GSM494672.cel	endoderm
GSM494673	Lung Normal 177N	lung	lung	lung	lung	GSE33356	GSM494673.cel	endoderm
GSM494674	Lung Normal 179N	lung	lung	lung	lung	GSE33356	GSM494674.cel	endoderm
GSM927630	Lung tissue_NS1	lung	lung	lung	lung	GSE37768	GSM927630.cel	endoderm
GSM927631	Lung tissue_NS2	lung	lung	lung	lung	GSE37768	GSM927631.cel	endoderm
GSM927642	Lung tissue_S4	lung	lung	lung	lung	GSE37768	GSM927642.cel	endoderm
GSM927649	Lung tissue_S11	lung	lung	lung	lung	GSE37768	GSM927649.cel	endoderm
GSM927638	Lung tissue_NS9	lung	lung	lung	lung	GSE37768	GSM927638.cel	endoderm
GSM927648	Lung tissue_S10	lung	lung	lung	lung	GSE37768	GSM927648.cel	endoderm
GSM927632	Lung tissue_NS3	lung	lung	lung	lung	GSE37768	GSM927632.cel	endoderm
GSM927637	Lung tissue_NS8	lung	lung	lung	lung	GSE37768	GSM927637.cel	endoderm
GSM927640	Lung tissue_S2	lung	lung	lung	lung	GSE37768	GSM927640.cel	endoderm
GSM927644	Lung tissue_S6	lung	lung	lung	lung	GSE37768	GSM927644.cel	endoderm
GSM927646	Lung tissue_S8	lung	lung	lung	lung	GSE37768	GSM927646.cel	endoderm
GSM927643	Lung tissue_S5	lung	lung	lung	lung	GSE37768	GSM927643.cel	endoderm
GSM927641	Lung tissue_S3	lung	lung	lung	lung	GSE37768	GSM927641.cel	endoderm
GSM927633	Lung tissue_NS4	lung	lung	lung	lung	GSE37768	GSM927633.cel	endoderm
GSM927635	Lung tissue_NS6	lung	lung	lung	lung	GSE37768	GSM927635.cel	endoderm
GSM927639	Lung tissue_S1	lung	lung	lung	lung	GSE37768	GSM927639.cel	endoderm
GSM927645	Lung tissue_S7	lung	lung	lung	lung	GSE37768	GSM927645.cel	endoderm
GSM927647	Lung tissue_S9	lung	lung	lung	lung	GSE37768	GSM927647.cel	endoderm
GSM143717	Human lymphatic endothelial cells Control_Rep 1	lymph	lymph	lymph	lymph	GSE6257	GSM143717.CEL.gz	blood
GSM143898	Human lymphatic endothelial cells Control_Rep 2	lymph	lymph	lymph	lymph	GSE6257	GSM143898.CEL.gz	blood
GSM143900	Human lymphatic endothelial cells Control_Rep 3	lymph	lymph	lymph	lymph	GSE6257	GSM143900.CEL.gz	blood
GSM143907	Human lymphatic endothelial cells TNFalpha_Rep 1	lymph	lymph	lymph	lymph	GSE6257	GSM143907.CEL.gz	blood
GSM143910	Human lymphatic endothelial cells TNFalpha_Rep 2	lymph	lymph	lymph	lymph	GSE6257	GSM143910.CEL.gz	blood
GSM143914	Human lymphatic endothelial cells TNFalpha_Rep 3	lymph	lymph	lymph	lymph	GSE6257	GSM143914.CEL.gz	blood
GSM176431	Lymph Nodes 1 Normal	lymph	lymph	lymph	lymph	GSE7307	GSM176431.CEL.gz	blood
GSM176432	Lymph Nodes 2 Normal	lymph	lymph	lymph	lymph	GSE7307	GSM176432.CEL.gz	blood
GSM176433	Lymph Nodes 3 Normal	lymph	lymph	lymph	lymph	GSE7307	GSM176433.CEL.gz	blood
GSM176434	Lymph Nodes 4 Normal	lymph	lymph	lymph	lymph	GSE7307	GSM176434.CEL.gz	blood
GSM177048	Normal control PBMCs, 0h after IL-2 withdrawal, biological replicate 1	lymph	lymph	lymph	lymph	GSE7345	GSM177048.CEL.gz	blood
GSM177049	Normal control PBMCs, 24h after IL-2 withdrawal, biological replicate 1	lymph	lymph	lymph	lymph	GSE7345	GSM177049.CEL.gz	blood
GSM177050	Normal control PBMCs, 0h after IL-2 withdrawal, biological replicate 2	lymph	lymph	lymph	lymph	GSE7345	GSM177050.CEL.gz	blood
GSM177051	Normal control PBMCs, 24h after IL-2 withdrawal, biological replicate 2	lymph	lymph	lymph	lymph	GSE7345	GSM177051.CEL.gz	blood
GSM217766	lymphocytes_ctl_F_30y	lymph	lymph	lymph	lymph	GSE8762	GSM217766.CEL.gz	blood
GSM217767	lymphocytes_ctl_F_39y	lymph	lymph	lymph	lymph	GSE8762	GSM217767.CEL.gz	blood
GSM217768	lymphocytes_ctl_F_51y	lymph	lymph	lymph	lymph	GSE8762	GSM217768.CEL.gz	blood
GSM217769	lymphocytes_ctl_F_60y	lymph	lymph	lymph	lymph	GSE8762	GSM217769.CEL.gz	blood
GSM217770	lymphocytes_ctl_F_68y	lymph	lymph	lymph	lymph	GSE8762	GSM217770.CEL.gz	blood
GSM217771	lymphocytes_ctl_M_38y	lymph	lymph	lymph	lymph	GSE8762	GSM217771.CEL.gz	blood
GSM217772	lymphocytes_ctl_M_42y	lymph	lymph	lymph	lymph	GSE8762	GSM217772.CEL.gz	blood
GSM217773	lymphocytes_ctl_M_46y	lymph	lymph	lymph	lymph	GSE8762	GSM217773.CEL.gz	blood
GSM217774	lymphocytes_ctl_M_50y	lymph	lymph	lymph	lymph	GSE8762	GSM217774.CEL.gz	blood
GSM217775	lymphocytes_ctl_M_60y	lymph	lymph	lymph	lymph	GSE8762	GSM217775.CEL.gz	blood
GSM313672	Donor1, hCMV seropositive healthy donor	lymph	lymph	lymph	lymph	GSE12488	GSM313672.CEL.gz	blood
GSM313675	Donor2, hCMV seropositive healthy donor	lymph	lymph	lymph	lymph	GSE12488	GSM313675.CEL.gz	blood
GSM313676	Donor3, hCMV seropositive healthy donor	lymph	lymph	lymph	lymph	GSE12488	GSM313676.CEL.gz	blood
GSM313680	Donor4, hCMV seropositive healthy donor	lymph	lymph	lymph	lymph	GSE12488	GSM313680.CEL.gz	blood
GSM313682	Donor5, hCMV seropositive healthy donor	lymph	lymph	lymph	lymph	GSE12488	GSM313682.CEL.gz	blood
GSM328657	Lcl-control-1	lymph	lymph	lymph	lymph	GSE13122	GSM328657.CEL.gz	blood
GSM328658	Lcl-control-2	lymph	lymph	lymph	lymph	GSE13122	GSM328658.CEL.gz	blood
GSM328659	Lcl-control-3	lymph	lymph	lymph	lymph	GSE13122	GSM328659.CEL.gz	blood
GSM328660	Lcl-control-4	lymph	lymph	lymph	lymph	GSE13122	GSM328660.CEL.gz	blood
GSM328661	Lcl-control-5	lymph	lymph	lymph	lymph	GSE13122	GSM328661.CEL.gz	blood
GSM328662	Lcl-control-6	lymph	lymph	lymph	lymph	GSE13122	GSM328662.CEL.gz	blood
GSM328667	Lcl-control-7	lymph	lymph	lymph	lymph	GSE13122	GSM328667.CEL.gz	blood
GSM328668	Lcl-control-8	lymph	lymph	lymph	lymph	GSE13122	GSM328668.CEL.gz	blood
GSM328670	Lcl-control-9	lymph	lymph	lymph	lymph	GSE13122	GSM328670.CEL.gz	blood
GSM328671	Lcl-control-10	lymph	lymph	lymph	lymph	GSE13122	GSM328671.CEL.gz	blood
GSM328672	Lcl-control-11	lymph	lymph	lymph	lymph	GSE13122	GSM328672.CEL.gz	blood
GSM328678	Lcl-control-12	lymph	lymph	lymph	lymph	GSE13122	GSM328678.CEL.gz	blood
GSM328680	Lcl-control-13	lymph	lymph	lymph	lymph	GSE13122	GSM328680.CEL.gz	blood
GSM349856	normal lymphocyte duplicate 1	lymph	lymph	lymph	lymph	GSE6034	GSM349856.CEL.gz	blood
GSM349857	normal lymphocyte duplicate 2	lymph	lymph	lymph	lymph	GSE6034	GSM349857.CEL.gz	blood
GSM410666	LEC control, rep1	lymph	lymph	lymph	lymph	GSE16354	GSM410666.CEL.gz	blood
GSM410667	LEC control, rep2	lymph	lymph	lymph	lymph	GSE16354	GSM410667.CEL.gz	blood
GSM410668	LEC control, rep3	lymph	lymph	lymph	lymph	GSE16354	GSM410668.CEL.gz	blood
GSM410669	LEC control, rep4	lymph	lymph	lymph	lymph	GSE16354	GSM410669.CEL.gz	blood
GSM410670	LEC control, rep5	lymph	lymph	lymph	lymph	GSE16354	GSM410670.CEL.gz	blood
GSM410671	LEC control, rep6	lymph	lymph	lymph	lymph	GSE16354	GSM410671.CEL.gz	blood
GSM410750	AP760a	lymph	lymph	lymph	lymph	GSE16363	GSM410750.CEL.gz	blood
GSM410751	AP760b	lymph	lymph	lymph	lymph	GSE16363	GSM410751.CEL.gz	blood
GSM410754	DB720a	lymph	lymph	lymph	lymph	GSE16363	GSM410754.CEL.gz	blood
GSM410755	DB720b	lymph	lymph	lymph	lymph	GSE16363	GSM410755.CEL.gz	blood
GSM410766	JS42Na	lymph	lymph	lymph	lymph	GSE16363	GSM410766.CEL.gz	blood
GSM410767	JS42Nb	lymph	lymph	lymph	lymph	GSE16363	GSM410767.CEL.gz	blood
GSM410772	MS520a	lymph	lymph	lymph	lymph	GSE16363	GSM410772.CEL.gz	blood
GSM410773	MS520b	lymph	lymph	lymph	lymph	GSE16363	GSM410773.CEL.gz	blood
GSM410784	RR670a	lymph	lymph	lymph	lymph	GSE16363	GSM410784.CEL.gz	blood
GSM410785	RR670b	lymph	lymph	lymph	lymph	GSE16363	GSM410785.CEL.gz	blood
GSM472164	Lymphoid standard RNA	lymph	lymph	lymph	lymph	GSE19069	GSM472164.CEL.gz	blood
GSM505332	ND 03367 Cm	lymph	lymph	lymph	lymph	GSE20153	GSM505332.CEL.gz	blood
GSM553888	Normal lymphoid cell line WEIS3E5 (expression data)	lymph	lymph	lymph	lymph	GSE20713	GSM553888.CEL.gz	blood
GSM590822	donor 1_control sample	lymph	lymph	lymph	lymph	GSE23984	GSM590822.CEL.gz	blood
GSM590823	donor 2_control sample	lymph	lymph	lymph	lymph	GSE23984	GSM590823.CEL.gz	blood
GSM590824	donor 3_control sample	lymph	lymph	lymph	lymph	GSE23984	GSM590824.CEL.gz	blood
GSM590825	donor 4_control sample	lymph	lymph	lymph	lymph	GSE23984	GSM590825.CEL.gz	blood
GSM590826	donor 5_control sample	lymph	lymph	lymph	lymph	GSE23984	GSM590826.CEL.gz	blood
GSM787060	Wnt pathway gene expression in normal B cells (Normal1)	lymph	lymph	lymph	lymph	GSE31048	GSM787060.CEL.gz	blood
GSM787061	Wnt pathway gene expression in normal B cells (Normal2)	lymph	lymph	lymph	lymph	GSE31048	GSM787061.CEL.gz	blood
GSM787062	Wnt pathway gene expression in normal B cells (Normal3)	lymph	lymph	lymph	lymph	GSE31048	GSM787062.CEL.gz	blood
GSM787063	Wnt pathway gene expression in normal B cells (Normal4)	lymph	lymph	lymph	lymph	GSE31048	GSM787063.CEL.gz	blood
GSM787064	Wnt pathway gene expression in normal B cells (Normal5)	lymph	lymph	lymph	lymph	GSE31048	GSM787064.CEL.gz	blood
GSM787065	Wnt pathway gene expression in normal B cells (Normal6)	lymph	lymph	lymph	lymph	GSE31048	GSM787065.CEL.gz	blood
GSM787066	Wnt pathway gene expression in normal B cells (Normal7)	lymph	lymph	lymph	lymph	GSE31048	GSM787066.CEL.gz	blood
GSM787067	Wnt pathway gene expression in normal B cells (Normal8)	lymph	lymph	lymph	lymph	GSE31048	GSM787067.CEL.gz	blood
GSM787068	Wnt pathway gene expression in normal B cells (Normal9)	lymph	lymph	lymph	lymph	GSE31048	GSM787068.CEL.gz	blood
GSM787069	Wnt pathway gene expression in normal B cells (Normal10)	lymph	lymph	lymph	lymph	GSE31048	GSM787069.CEL.gz	blood
GSM787070	Wnt pathway gene expression in normal B cells (Normal11)	lymph	lymph	lymph	lymph	GSE31048	GSM787070.CEL.gz	blood
GSM787071	Wnt pathway gene expression in normal B cells (Normal12)	lymph	lymph	lymph	lymph	GSE31048	GSM787071.CEL.gz	blood
GSM787072	Wnt pathway gene expression in normal B cells (Normal13)	lymph	lymph	lymph	lymph	GSE31048	GSM787072.CEL.gz	blood
GSM787073	Wnt pathway gene expression in normal B cells (Normal14)	lymph	lymph	lymph	lymph	GSE31048	GSM787073.CEL.gz	blood
GSM787074	Wnt pathway gene expression in normal B cells (Normal15)	lymph	lymph	lymph	lymph	GSE31048	GSM787074.CEL.gz	blood
GSM787075	Wnt pathway gene expression in normal B cells (Normal16)	lymph	lymph	lymph	lymph	GSE31048	GSM787075.CEL.gz	blood
GSM787076	Wnt pathway gene expression in normal B cells (Normal17)	lymph	lymph	lymph	lymph	GSE31048	GSM787076.CEL.gz	blood
GSM787077	Wnt pathway gene expression in normal B cells (Normal18)	lymph	lymph	lymph	lymph	GSE31048	GSM787077.CEL.gz	blood
GSM787078	Wnt pathway gene expression in normal B cells (Normal19)	lymph	lymph	lymph	lymph	GSE31048	GSM787078.CEL.gz	blood
GSM787079	Wnt pathway gene expression in normal B cells (Normal20)	lymph	lymph	lymph	lymph	GSE31048	GSM787079.CEL.gz	blood
GSM787080	Wnt pathway gene expression in normal B cells (Normal21)	lymph	lymph	lymph	lymph	GSE31048	GSM787080.CEL.gz	blood
GSM787081	Wnt pathway gene expression in normal B cells (Normal22)	lymph	lymph	lymph	lymph	GSE31048	GSM787081.CEL.gz	blood
GSM787082	Wnt pathway gene expression in normal B cells (Normal23)	lymph	lymph	lymph	lymph	GSE31048	GSM787082.CEL.gz	blood
GSM787083	Wnt pathway gene expression in normal B cells (Normal24)	lymph	lymph	lymph	lymph	GSE31048	GSM787083.CEL.gz	blood
GSM787263	Wnt regulated gene expression in normal B cells (Normal1_untreated)	lymph	lymph	lymph	lymph	GSE31048	GSM787263.CEL.gz	blood
GSM787266	Wnt regulated gene expression in normal B cells (Normal2_untreated)	lymph	lymph	lymph	lymph	GSE31048	GSM787266.CEL.gz	blood
GSM787269	Wnt regulated gene expression in normal B cells (Normal3_untreated)	lymph	lymph	lymph	lymph	GSE31048	GSM787269.CEL.gz	blood
GSM799727	health control 1	lymph	lymph	lymph	lymph	GSE32280	GSM799727.CEL.gz	blood
GSM799728	health control 2	lymph	lymph	lymph	lymph	GSE32280	GSM799728.CEL.gz	blood
GSM799729	health control 3	lymph	lymph	lymph	lymph	GSE32280	GSM799729.CEL.gz	blood
GSM799730	health control 4	lymph	lymph	lymph	lymph	GSE32280	GSM799730.CEL.gz	blood
GSM799731	health control 5	lymph	lymph	lymph	lymph	GSE32280	GSM799731.CEL.gz	blood
GSM799732	health control 6	lymph	lymph	lymph	lymph	GSE32280	GSM799732.CEL.gz	blood
GSM799733	health control 7	lymph	lymph	lymph	lymph	GSE32280	GSM799733.CEL.gz	blood
GSM799734	health control 8	lymph	lymph	lymph	lymph	GSE32280	GSM799734.CEL.gz	blood
GSM300246	PostcentralGyrus_male_70yrs_indiv53	neuron	neuron	neuron	neuron	GSE11882	GSM300246.cel	ectoderm
GSM300309	Hippocampus_male_22yrs_indiv85	neuron	neuron	neuron	neuron	GSE11882	GSM300309.cel	ectoderm
GSM300302	PostcentralGyrus_male_20yrs_indiv83	neuron	neuron	neuron	neuron	GSE11882	GSM300302.cel	ectoderm
GSM300236	PostcentralGyrus_male_85yrs_indiv46	neuron	neuron	neuron	neuron	GSE11882	GSM300236.cel	ectoderm
GSM300335	SuperiorFrontalGyrus_male_75yrs_indiv96	neuron	neuron	neuron	neuron	GSE11882	GSM300335.cel	ectoderm
GSM300268	Hippocampus_male_86yrs_indiv73	neuron	neuron	neuron	neuron	GSE11882	GSM300268.cel	ectoderm
GSM300167	SuperiorFrontalGyrus_female_91yrs_indiv10	neuron	neuron	neuron	neuron	GSE11882	GSM300167.cel	ectoderm
GSM300168	Hippocampus_female_96yrs_indiv105	neuron	neuron	neuron	neuron	GSE11882	GSM300168.cel	ectoderm
GSM300169	Hippocampus_male_82yrs_indiv106	neuron	neuron	neuron	neuron	GSE11882	GSM300169.cel	ectoderm
GSM300170	Hippocampus_male_84yrs_indiv108	neuron	neuron	neuron	neuron	GSE11882	GSM300170.cel	ectoderm
GSM300171	Hippocampus_female_87yrs_indiv109	neuron	neuron	neuron	neuron	GSE11882	GSM300171.cel	ectoderm
GSM300172	Hippocampus_female_82yrs_indiv111	neuron	neuron	neuron	neuron	GSE11882	GSM300172.cel	ectoderm
GSM300173	EntorhinalCortex_male_45yrs_indiv12	neuron	neuron	neuron	neuron	GSE11882	GSM300173.cel	ectoderm
GSM300174	Hippocampus_male_45yrs_indiv12	neuron	neuron	neuron	neuron	GSE11882	GSM300174.cel	ectoderm
GSM300175	PostcentralGyrus_male_45yrs_indiv12	neuron	neuron	neuron	neuron	GSE11882	GSM300175.cel	ectoderm
GSM300176	SuperiorFrontalGyrus_male_45yrs_indiv12	neuron	neuron	neuron	neuron	GSE11882	GSM300176.cel	ectoderm
GSM300177	EntorhinalCortex_male_95yrs_indiv14	neuron	neuron	neuron	neuron	GSE11882	GSM300177.cel	ectoderm
GSM300178	Hippocampus_male_95yrs_indiv14	neuron	neuron	neuron	neuron	GSE11882	GSM300178.cel	ectoderm
GSM300179	PostcentralGyrus_male_95yrs_indiv14	neuron	neuron	neuron	neuron	GSE11882	GSM300179.cel	ectoderm
GSM300180	SuperiorFrontalGyrus_male_95yrs_indiv14	neuron	neuron	neuron	neuron	GSE11882	GSM300180.cel	ectoderm
GSM300181	EntorhinalCortex_male_80yrs_indiv15	neuron	neuron	neuron	neuron	GSE11882	GSM300181.cel	ectoderm
GSM300182	Hippocampus_male_80yrs_indiv15	neuron	neuron	neuron	neuron	GSE11882	GSM300182.cel	ectoderm
GSM300183	PostcentralGyrus_male_80yrs_indiv15	neuron	neuron	neuron	neuron	GSE11882	GSM300183.cel	ectoderm
GSM300185	Hippocampus_male_91yrs_indiv16-07	neuron	neuron	neuron	neuron	GSE11882	GSM300185.cel	ectoderm
GSM300188	SuperiorFrontalGyrus_female_45yrs_indiv17	neuron	neuron	neuron	neuron	GSE11882	GSM300188.cel	ectoderm
GSM300189	EntorhinalCortex_female_74yrs_indiv18	neuron	neuron	neuron	neuron	GSE11882	GSM300189.cel	ectoderm
GSM300190	Hippocampus_female_74yrs_indiv18	neuron	neuron	neuron	neuron	GSE11882	GSM300190.cel	ectoderm
GSM300191	SuperiorFrontalGyrus_female_74yrs_indiv18	neuron	neuron	neuron	neuron	GSE11882	GSM300191.cel	ectoderm
GSM300192	EntorhinalCortex_female_99yrs_indiv2	neuron	neuron	neuron	neuron	GSE11882	GSM300192.cel	ectoderm
GSM300194	PostcentralGyrus_female_99yrs_indiv2	neuron	neuron	neuron	neuron	GSE11882	GSM300194.cel	ectoderm
GSM300195	SuperiorFrontalGyrus_female_99yrs_indiv2	neuron	neuron	neuron	neuron	GSE11882	GSM300195.cel	ectoderm
GSM300200	PostcentralGyrus_female_92yrs_indiv26	neuron	neuron	neuron	neuron	GSE11882	GSM300200.cel	ectoderm
GSM300201	SuperiorFrontalGyrus_female_92yrs_indiv26	neuron	neuron	neuron	neuron	GSE11882	GSM300201.cel	ectoderm
GSM300203	SuperiorFrontalGyrus_female_91yrs_indiv27	neuron	neuron	neuron	neuron	GSE11882	GSM300203.cel	ectoderm
GSM300204	EntorhinalCortex_male_83yrs_indiv28	neuron	neuron	neuron	neuron	GSE11882	GSM300204.cel	ectoderm
GSM300205	Hippocampus_male_83yrs_indiv28	neuron	neuron	neuron	neuron	GSE11882	GSM300205.cel	ectoderm
GSM300206	PostcentralGyrus_male_83yrs_indiv28	neuron	neuron	neuron	neuron	GSE11882	GSM300206.cel	ectoderm
GSM300207	SuperiorFrontalGyrus_male_83yrs_indiv28	neuron	neuron	neuron	neuron	GSE11882	GSM300207.cel	ectoderm
GSM300208	EntorhinalCortex_male_28yrs_indiv29	neuron	neuron	neuron	neuron	GSE11882	GSM300208.cel	ectoderm
GSM300209	Hippocampus_male_28yrs_indiv29	neuron	neuron	neuron	neuron	GSE11882	GSM300209.cel	ectoderm
GSM300210	PostcentralGyrus_male_28yrs_indiv29	neuron	neuron	neuron	neuron	GSE11882	GSM300210.cel	ectoderm
GSM300211	SuperiorFrontalGyrus_male_28yrs_indiv29	neuron	neuron	neuron	neuron	GSE11882	GSM300211.cel	ectoderm
GSM300214	EntorhinalCortex_male_97yrs_indiv34	neuron	neuron	neuron	neuron	GSE11882	GSM300214.cel	ectoderm
GSM300215	Hippocampus_male_97yrs_indiv34	neuron	neuron	neuron	neuron	GSE11882	GSM300215.cel	ectoderm
GSM300216	PostcentralGyrus_male_97yrs_indiv34	neuron	neuron	neuron	neuron	GSE11882	GSM300216.cel	ectoderm
GSM300217	SuperiorFrontalGyrus_male_97yrs_indiv34	neuron	neuron	neuron	neuron	GSE11882	GSM300217.cel	ectoderm
GSM300218	EntorhinalCortex_female_34yrs_indiv35	neuron	neuron	neuron	neuron	GSE11882	GSM300218.cel	ectoderm
GSM300219	Hippocampus_female_34yrs_indiv35	neuron	neuron	neuron	neuron	GSE11882	GSM300219.cel	ectoderm
GSM300220	PostcentralGyrus_female_34yrs_indiv35	neuron	neuron	neuron	neuron	GSE11882	GSM300220.cel	ectoderm
GSM300221	SuperiorFrontalGyrus_female_34yrs_indiv35	neuron	neuron	neuron	neuron	GSE11882	GSM300221.cel	ectoderm
GSM300222	EntorhinalCortex_female_74yrs_indiv38	neuron	neuron	neuron	neuron	GSE11882	GSM300222.cel	ectoderm
GSM300224	PostcentralGyrus_female_74yrs_indiv38	neuron	neuron	neuron	neuron	GSE11882	GSM300224.cel	ectoderm
GSM300225	SuperiorFrontalGyrus_female_74yrs_indiv38	neuron	neuron	neuron	neuron	GSE11882	GSM300225.cel	ectoderm
GSM300226	PostcentralGyrus_female_90yrs_indiv40	neuron	neuron	neuron	neuron	GSE11882	GSM300226.cel	ectoderm
GSM300228	EntorhinalCortex_female_44yrs_indiv42	neuron	neuron	neuron	neuron	GSE11882	GSM300228.cel	ectoderm
GSM300229	SuperiorFrontalGyrus_female_44yrs_indiv42	neuron	neuron	neuron	neuron	GSE11882	GSM300229.cel	ectoderm
GSM300230	EntorhinalCortex_female_37yrs_indiv45	neuron	neuron	neuron	neuron	GSE11882	GSM300230.cel	ectoderm
GSM300231	Hippocampus_female_37yrs_indiv45	neuron	neuron	neuron	neuron	GSE11882	GSM300231.cel	ectoderm
GSM300232	PostcentralGyrus_female_37yrs_indiv45	neuron	neuron	neuron	neuron	GSE11882	GSM300232.cel	ectoderm
GSM300233	SuperiorFrontalGyrus_female_37yrs_indiv45	neuron	neuron	neuron	neuron	GSE11882	GSM300233.cel	ectoderm
GSM300234	EntorhinalCortex_male_85yrs_indiv46	neuron	neuron	neuron	neuron	GSE11882	GSM300234.cel	ectoderm
GSM300235	Hippocampus_male_85yrs_indiv46	neuron	neuron	neuron	neuron	GSE11882	GSM300235.cel	ectoderm
GSM300237	SuperiorFrontalGyrus_male_85yrs_indiv46	neuron	neuron	neuron	neuron	GSE11882	GSM300237.cel	ectoderm
GSM300238	EntorhinalCortex_female_70yrs_indiv47	neuron	neuron	neuron	neuron	GSE11882	GSM300238.cel	ectoderm
GSM300239	Hippocampus_female_70yrs_indiv47	neuron	neuron	neuron	neuron	GSE11882	GSM300239.cel	ectoderm
GSM300240	PostcentralGyrus_female_70yrs_indiv47	neuron	neuron	neuron	neuron	GSE11882	GSM300240.cel	ectoderm
GSM300242	EntorhinalCortex_female_64yrs_indiv52	neuron	neuron	neuron	neuron	GSE11882	GSM300242.cel	ectoderm
GSM300244	PostcentralGyrus_female_64yrs_indiv52	neuron	neuron	neuron	neuron	GSE11882	GSM300244.cel	ectoderm
GSM300245	SuperiorFrontalGyrus_female_64yrs_indiv52	neuron	neuron	neuron	neuron	GSE11882	GSM300245.cel	ectoderm
GSM300247	SuperiorFrontalGyrus_male_70yrs_indiv53	neuron	neuron	neuron	neuron	GSE11882	GSM300247.cel	ectoderm
GSM300249	PostcentralGyrus_female_85yrs_indiv54	neuron	neuron	neuron	neuron	GSE11882	GSM300249.cel	ectoderm
GSM300250	SuperiorFrontalGyrus_female_85yrs_indiv54	neuron	neuron	neuron	neuron	GSE11882	GSM300250.cel	ectoderm
GSM300253	PostcentralGyrus_male_21yrs_indiv66	neuron	neuron	neuron	neuron	GSE11882	GSM300253.cel	ectoderm
GSM300254	SuperiorFrontalGyrus_male_21yrs_indiv66	neuron	neuron	neuron	neuron	GSE11882	GSM300254.cel	ectoderm
GSM300256	PostcentralGyrus_male_69yrs_indiv67	neuron	neuron	neuron	neuron	GSE11882	GSM300256.cel	ectoderm
GSM300258	EntorhinalCortex_male_40yrs_indiv68	neuron	neuron	neuron	neuron	GSE11882	GSM300258.cel	ectoderm
GSM300259	PostcentralGyrus_male_40yrs_indiv68	neuron	neuron	neuron	neuron	GSE11882	GSM300259.cel	ectoderm
GSM300260	SuperiorFrontalGyrus_male_40yrs_indiv68	neuron	neuron	neuron	neuron	GSE11882	GSM300260.cel	ectoderm
GSM300261	EntorhinalCortex_male_52yrs_indiv71	neuron	neuron	neuron	neuron	GSE11882	GSM300261.cel	ectoderm
GSM300262	Hippocampus_male_52yrs_indiv71	neuron	neuron	neuron	neuron	GSE11882	GSM300262.cel	ectoderm
GSM300263	PostcentralGyrus_male_52yrs_indiv71	neuron	neuron	neuron	neuron	GSE11882	GSM300263.cel	ectoderm
GSM300264	SuperiorFrontalGyrus_male_52yrs_indiv71	neuron	neuron	neuron	neuron	GSE11882	GSM300264.cel	ectoderm
GSM300265	PostcentralGyrus_male_75yrs_indiv72	neuron	neuron	neuron	neuron	GSE11882	GSM300265.cel	ectoderm
GSM300266	SuperiorFrontalGyrus_male_75yrs_indiv72	neuron	neuron	neuron	neuron	GSE11882	GSM300266.cel	ectoderm
GSM300267	EntorhinalCortex_male_86yrs_indiv73	neuron	neuron	neuron	neuron	GSE11882	GSM300267.cel	ectoderm
GSM300269	PostcentralGyrus_male_86yrs_indiv73	neuron	neuron	neuron	neuron	GSE11882	GSM300269.cel	ectoderm
GSM300270	SuperiorFrontalGyrus_male_86yrs_indiv73	neuron	neuron	neuron	neuron	GSE11882	GSM300270.cel	ectoderm
GSM300271	EntorhinalCortex_female_26yrs_indiv76	neuron	neuron	neuron	neuron	GSE11882	GSM300271.cel	ectoderm
GSM300272	Hippocampus_female_26yrs_indiv76	neuron	neuron	neuron	neuron	GSE11882	GSM300272.cel	ectoderm
GSM300273	PostcentralGyrus_female_26yrs_indiv76	neuron	neuron	neuron	neuron	GSE11882	GSM300273.cel	ectoderm
GSM300274	SuperiorFrontalGyrus_female_26yrs_indiv76	neuron	neuron	neuron	neuron	GSE11882	GSM300274.cel	ectoderm
GSM300275	EntorhinalCortex_male_20yrs_indiv77	neuron	neuron	neuron	neuron	GSE11882	GSM300275.cel	ectoderm
GSM300276	Hippocampus_male_20yrs_indiv77	neuron	neuron	neuron	neuron	GSE11882	GSM300276.cel	ectoderm
GSM300277	PostcentralGyrus_male_20yrs_indiv77	neuron	neuron	neuron	neuron	GSE11882	GSM300277.cel	ectoderm
GSM300278	SuperiorFrontalGyrus_male_20yrs_indiv77	neuron	neuron	neuron	neuron	GSE11882	GSM300278.cel	ectoderm
GSM300279	EntorhinalCortex_male_20yrs_indiv78	neuron	neuron	neuron	neuron	GSE11882	GSM300279.cel	ectoderm
GSM300280	Hippocampus_male_20yrs_indiv78	neuron	neuron	neuron	neuron	GSE11882	GSM300280.cel	ectoderm
GSM300281	PostcentralGyrus_male_20yrs_indiv78	neuron	neuron	neuron	neuron	GSE11882	GSM300281.cel	ectoderm
GSM300282	SuperiorFrontalGyrus_male_20yrs_indiv78	neuron	neuron	neuron	neuron	GSE11882	GSM300282.cel	ectoderm
GSM300283	PostcentralGyrus_female_36yrs_indiv79	neuron	neuron	neuron	neuron	GSE11882	GSM300283.cel	ectoderm
GSM300285	EntorhinalCortex_male_69yrs_indiv8	neuron	neuron	neuron	neuron	GSE11882	GSM300285.cel	ectoderm
GSM300286	Hippocampus_male_69yrs_indiv8	neuron	neuron	neuron	neuron	GSE11882	GSM300286.cel	ectoderm
GSM300287	PostcentralGyrus_male_69yrs_indiv8	neuron	neuron	neuron	neuron	GSE11882	GSM300287.cel	ectoderm
GSM300288	SuperiorFrontalGyrus_male_69yrs_indiv8	neuron	neuron	neuron	neuron	GSE11882	GSM300288.cel	ectoderm
GSM300289	EntorhinalCortex_female_44yrs_indiv80	neuron	neuron	neuron	neuron	GSE11882	GSM300289.cel	ectoderm
GSM300290	Hippocampus_female_44yrs_indiv80	neuron	neuron	neuron	neuron	GSE11882	GSM300290.cel	ectoderm
GSM300291	PostcentralGyrus_female_44yrs_indiv80	neuron	neuron	neuron	neuron	GSE11882	GSM300291.cel	ectoderm
GSM300292	SuperiorFrontalGyrus_female_44yrs_indiv80	neuron	neuron	neuron	neuron	GSE11882	GSM300292.cel	ectoderm
GSM300293	EntorhinalCortex_female_48yrs_indiv81	neuron	neuron	neuron	neuron	GSE11882	GSM300293.cel	ectoderm
GSM300294	Hippocampus_female_48yrs_indiv81	neuron	neuron	neuron	neuron	GSE11882	GSM300294.cel	ectoderm
GSM300296	SuperiorFrontalGyrus_female_48yrs_indiv81	neuron	neuron	neuron	neuron	GSE11882	GSM300296.cel	ectoderm
GSM300297	EntorhinalCortex_female_30yrs_indiv82	neuron	neuron	neuron	neuron	GSE11882	GSM300297.cel	ectoderm
GSM300298	Hippocampus_female_30yrs_indiv82	neuron	neuron	neuron	neuron	GSE11882	GSM300298.cel	ectoderm
GSM300299	SuperiorFrontalGyrus_female_30yrs_indiv82	neuron	neuron	neuron	neuron	GSE11882	GSM300299.cel	ectoderm
GSM300300	EntorhinalCortex_male_20yrs_indiv83	neuron	neuron	neuron	neuron	GSE11882	GSM300300.cel	ectoderm
GSM300301	Hippocampus_male_20yrs_indiv83	neuron	neuron	neuron	neuron	GSE11882	GSM300301.cel	ectoderm
GSM300303	SuperiorFrontalGyrus_male_20yrs_indiv83	neuron	neuron	neuron	neuron	GSE11882	GSM300303.cel	ectoderm
GSM300304	EntorhinalCortex_male_33yrs_indiv84	neuron	neuron	neuron	neuron	GSE11882	GSM300304.cel	ectoderm
GSM300305	Hippocampus_male_33yrs_indiv84	neuron	neuron	neuron	neuron	GSE11882	GSM300305.cel	ectoderm
GSM300306	PostcentralGyrus_male_33yrs_indiv84	neuron	neuron	neuron	neuron	GSE11882	GSM300306.cel	ectoderm
GSM300307	SuperiorFrontalGyrus_male_33yrs_indiv84	neuron	neuron	neuron	neuron	GSE11882	GSM300307.cel	ectoderm
GSM300308	EntorhinalCortex_male_22yrs_indiv85	neuron	neuron	neuron	neuron	GSE11882	GSM300308.cel	ectoderm
GSM300310	PostcentralGyrus_male_22yrs_indiv85	neuron	neuron	neuron	neuron	GSE11882	GSM300310.cel	ectoderm
GSM300312	EntorhinalCortex_male_42yrs_indiv86	neuron	neuron	neuron	neuron	GSE11882	GSM300312.cel	ectoderm
GSM300313	Hippocampus_male_42yrs_indiv86	neuron	neuron	neuron	neuron	GSE11882	GSM300313.cel	ectoderm
GSM300314	PostcentralGyrus_male_42yrs_indiv86	neuron	neuron	neuron	neuron	GSE11882	GSM300314.cel	ectoderm
GSM300315	SuperiorFrontalGyrus_male_42yrs_indiv86	neuron	neuron	neuron	neuron	GSE11882	GSM300315.cel	ectoderm
GSM300316	EntorhinalCortex_male_45yrs_indiv87	neuron	neuron	neuron	neuron	GSE11882	GSM300316.cel	ectoderm
GSM300317	Hippocampus_male_45yrs_indiv87	neuron	neuron	neuron	neuron	GSE11882	GSM300317.cel	ectoderm
GSM300318	PostcentralGyrus_male_45yrs_indiv87	neuron	neuron	neuron	neuron	GSE11882	GSM300318.cel	ectoderm
GSM300319	SuperiorFrontalGyrus_male_45yrs_indiv87	neuron	neuron	neuron	neuron	GSE11882	GSM300319.cel	ectoderm
GSM300320	EntorhinalCortex_female_47yrs_indiv88	neuron	neuron	neuron	neuron	GSE11882	GSM300320.cel	ectoderm
GSM300321	Hippocampus_female_47yrs_indiv88	neuron	neuron	neuron	neuron	GSE11882	GSM300321.cel	ectoderm
GSM300322	PostcentralGyrus_female_47yrs_indiv88	neuron	neuron	neuron	neuron	GSE11882	GSM300322.cel	ectoderm
GSM300323	SuperiorFrontalGyrus_female_47yrs_indiv88	neuron	neuron	neuron	neuron	GSE11882	GSM300323.cel	ectoderm
GSM300324	EntorhinalCortex_male_69yrs_indiv93	neuron	neuron	neuron	neuron	GSE11882	GSM300324.cel	ectoderm
GSM300325	Hippocampus_male_69yrs_indiv93	neuron	neuron	neuron	neuron	GSE11882	GSM300325.cel	ectoderm
GSM300326	PostcentralGyrus_male_69yrs_indiv93	neuron	neuron	neuron	neuron	GSE11882	GSM300326.cel	ectoderm
GSM300327	SuperiorFrontalGyrus_male_69yrs_indiv93	neuron	neuron	neuron	neuron	GSE11882	GSM300327.cel	ectoderm
GSM300328	EntorhinalCortex_female_91yrs_indiv94	neuron	neuron	neuron	neuron	GSE11882	GSM300328.cel	ectoderm
GSM300329	Hippocampus_female_91yrs_indiv94	neuron	neuron	neuron	neuron	GSE11882	GSM300329.cel	ectoderm
GSM300330	PostcentralGyrus_female_91yrs_indiv94	neuron	neuron	neuron	neuron	GSE11882	GSM300330.cel	ectoderm
GSM300331	SuperiorFrontalGyrus_female_91yrs_indiv94	neuron	neuron	neuron	neuron	GSE11882	GSM300331.cel	ectoderm
GSM300332	EntorhinalCortex_male_75yrs_indiv96	neuron	neuron	neuron	neuron	GSE11882	GSM300332.cel	ectoderm
GSM300333	Hippocampus_male_75yrs_indiv96	neuron	neuron	neuron	neuron	GSE11882	GSM300333.cel	ectoderm
GSM300338	EntorhinalCortex_female_82yrs_indiv98	neuron	neuron	neuron	neuron	GSE11882	GSM300338.cel	ectoderm
GSM300339	Hippocampus_female_82yrs_indiv98	neuron	neuron	neuron	neuron	GSE11882	GSM300339.cel	ectoderm
GSM300340	PostcentralGyrus_female_82yrs_indiv98	neuron	neuron	neuron	neuron	GSE11882	GSM300340.cel	ectoderm
GSM300341	SuperiorFrontalGyrus_female_82yrs_indiv98	neuron	neuron	neuron	neuron	GSE11882	GSM300341.cel	ectoderm
GSM318840	SuperiorFrontalGyrus_male_66yrs_indiv63	neuron	neuron	neuron	neuron	GSE11882	GSM318840.cel	ectoderm
GSM341510	DLPFC age in years 0.15 2	neuron	neuron	neuron	neuron	GSE13564	GSM341510.cel	ectoderm
GSM341548	DLPFC age in years 38.63	neuron	neuron	neuron	neuron	GSE13564	GSM341548.cel	ectoderm
GSM341522	DLPFC age in years 2.19	neuron	neuron	neuron	neuron	GSE13564	GSM341522.cel	ectoderm
GSM341547	DLPFC age in years 38.42	neuron	neuron	neuron	neuron	GSE13564	GSM341547.cel	ectoderm
GSM341514	DLPFC age in years 0.33	neuron	neuron	neuron	neuron	GSE13564	GSM341514.cel	ectoderm
GSM341513	DLPFC age in years 0.25	neuron	neuron	neuron	neuron	GSE13564	GSM341513.cel	ectoderm
GSM341550	DLPFC age in years 46.18	neuron	neuron	neuron	neuron	GSE13564	GSM341550.cel	ectoderm
GSM341508	DLPFC age in years 0.11	neuron	neuron	neuron	neuron	GSE13564	GSM341508.cel	ectoderm
GSM341509	DLPFC age in years 0.15 1	neuron	neuron	neuron	neuron	GSE13564	GSM341509.cel	ectoderm
GSM341511	DLPFC age in years 0.19	neuron	neuron	neuron	neuron	GSE13564	GSM341511.cel	ectoderm
GSM341512	DLPFC age in years 0.24	neuron	neuron	neuron	neuron	GSE13564	GSM341512.cel	ectoderm
GSM341515	DLPFC age in years 0.35	neuron	neuron	neuron	neuron	GSE13564	GSM341515.cel	ectoderm
GSM341516	DLPFC age in years 0.38	neuron	neuron	neuron	neuron	GSE13564	GSM341516.cel	ectoderm
GSM341517	DLPFC age in years 0.39	neuron	neuron	neuron	neuron	GSE13564	GSM341517.cel	ectoderm
GSM341518	DLPFC age in years 0.52	neuron	neuron	neuron	neuron	GSE13564	GSM341518.cel	ectoderm
GSM341519	DLPFC age in years 0.54	neuron	neuron	neuron	neuron	GSE13564	GSM341519.cel	ectoderm
GSM341520	DLPFC age in years 0.91	neuron	neuron	neuron	neuron	GSE13564	GSM341520.cel	ectoderm
GSM341521	DLPFC age in years 1.58	neuron	neuron	neuron	neuron	GSE13564	GSM341521.cel	ectoderm
GSM341525	DLPFC age in years 2.71	neuron	neuron	neuron	neuron	GSE13564	GSM341525.cel	ectoderm
GSM341526	DLPFC age in years 4.64	neuron	neuron	neuron	neuron	GSE13564	GSM341526.cel	ectoderm
GSM341527	DLPFC age in years 4.86	neuron	neuron	neuron	neuron	GSE13564	GSM341527.cel	ectoderm
GSM341528	DLPFC age in years 5.39	neuron	neuron	neuron	neuron	GSE13564	GSM341528.cel	ectoderm
GSM341529	DLPFC age in years 8 1	neuron	neuron	neuron	neuron	GSE13564	GSM341529.cel	ectoderm
GSM341530	DLPFC age in years 8 2	neuron	neuron	neuron	neuron	GSE13564	GSM341530.cel	ectoderm
GSM341531	DLPFC age in years 11.54	neuron	neuron	neuron	neuron	GSE13564	GSM341531.cel	ectoderm
GSM341532	DLPFC age in years 12.42	neuron	neuron	neuron	neuron	GSE13564	GSM341532.cel	ectoderm
GSM341533	DLPFC age in years 12.97	neuron	neuron	neuron	neuron	GSE13564	GSM341533.cel	ectoderm
GSM341534	DLPFC age in years 15	neuron	neuron	neuron	neuron	GSE13564	GSM341534.cel	ectoderm
GSM341535	DLPFC age in years 16.68	neuron	neuron	neuron	neuron	GSE13564	GSM341535.cel	ectoderm
GSM341536	DLPFC age in years 17.05	neuron	neuron	neuron	neuron	GSE13564	GSM341536.cel	ectoderm
GSM341537	DLPFC age in years 17.69	neuron	neuron	neuron	neuron	GSE13564	GSM341537.cel	ectoderm
GSM341539	DLPFC age in years 20.14	neuron	neuron	neuron	neuron	GSE13564	GSM341539.cel	ectoderm
GSM341540	DLPFC age in years 21.93	neuron	neuron	neuron	neuron	GSE13564	GSM341540.cel	ectoderm
GSM341543	DLPFC age in years 23.62	neuron	neuron	neuron	neuron	GSE13564	GSM341543.cel	ectoderm
GSM341544	DLPFC age in years 24.93	neuron	neuron	neuron	neuron	GSE13564	GSM341544.cel	ectoderm
GSM341545	DLPFC age in years 25.38	neuron	neuron	neuron	neuron	GSE13564	GSM341545.cel	ectoderm
GSM341546	DLPFC age in years 35.99	neuron	neuron	neuron	neuron	GSE13564	GSM341546.cel	ectoderm
GSM341549	DLPFC age in years 42.94	neuron	neuron	neuron	neuron	GSE13564	GSM341549.cel	ectoderm
GSM119657	PC control 5	neuron	neuron	neuron	neuron	GSE5281	GSM119657.cel	ectoderm
GSM119660	PC control 8	neuron	neuron	neuron	neuron	GSE5281	GSM119660.cel	ectoderm
GSM119663	PC control 11	neuron	neuron	neuron	neuron	GSE5281	GSM119663.cel	ectoderm
GSM119664	PC control 12	neuron	neuron	neuron	neuron	GSE5281	GSM119664.cel	ectoderm
GSM119673	SFG control 8	neuron	neuron	neuron	neuron	GSE5281	GSM119673.cel	ectoderm
GSM119674	SFG control 9	neuron	neuron	neuron	neuron	GSE5281	GSM119674.cel	ectoderm
GSM119683	VCX control 7	neuron	neuron	neuron	neuron	GSE5281	GSM119683.cel	ectoderm
GSM119684	VCX control 8	neuron	neuron	neuron	neuron	GSE5281	GSM119684.cel	ectoderm
GSM119685	VCX control 9	neuron	neuron	neuron	neuron	GSE5281	GSM119685.cel	ectoderm
GSM119686	VCX control 10	neuron	neuron	neuron	neuron	GSE5281	GSM119686.cel	ectoderm
GSM74875	Benign Prostate tissue N1	prostate	prostate	prostate	prostate	GSE3325	GSM74875.cel	endoderm
GSM74876	Benign prostate tissue N2	prostate	prostate	prostate	prostate	GSE3325	GSM74876.cel	endoderm
GSM74877	Benign prostate tissue N3	prostate	prostate	prostate	prostate	GSE3325	GSM74877.cel	endoderm
GSM74878	Benign prostate tissue N4	prostate	prostate	prostate	prostate	GSE3325	GSM74878.cel	endoderm
GSM74879	Benign prostate tissue NX1	prostate	prostate	prostate	prostate	GSE3325	GSM74879.cel	endoderm
GSM74880	Benign prostate tissue NX2	prostate	prostate	prostate	prostate	GSE3325	GSM74880.cel	endoderm
GSM662756	prostate normal 1	prostate	prostate	prostate	prostate	GSE26910	GSM662756.cel	endoderm
GSM662758	prostate normal 2	prostate	prostate	prostate	prostate	GSE26910	GSM662758.cel	endoderm
GSM662760	prostate normal 3	prostate	prostate	prostate	prostate	GSE26910	GSM662760.cel	endoderm
GSM662762	prostate normal 4	prostate	prostate	prostate	prostate	GSE26910	GSM662762.cel	endoderm
GSM662764	prostate normal 5	prostate	prostate	prostate	prostate	GSE26910	GSM662764.cel	endoderm
GSM662766	prostate normal 6	prostate	prostate	prostate	prostate	GSE26910	GSM662766.cel	endoderm
GSM802808	HomoProstate_N_WD_1	prostate	prostate	prostate	prostate	GSE32448	GSM802808.cel	endoderm
GSM802810	HomoProstate_N_WD_2	prostate	prostate	prostate	prostate	GSE32448	GSM802810.cel	endoderm
GSM802812	HomoProstate_N_WD_3	prostate	prostate	prostate	prostate	GSE32448	GSM802812.cel	endoderm
GSM802814	HomoProstate_N_WD_4	prostate	prostate	prostate	prostate	GSE32448	GSM802814.cel	endoderm
GSM802816	HomoProstate_N_WD_5	prostate	prostate	prostate	prostate	GSE32448	GSM802816.cel	endoderm
GSM802818	HomoProstate_N_WD_6	prostate	prostate	prostate	prostate	GSE32448	GSM802818.cel	endoderm
GSM802820	HomoProstate_N_WD_7	prostate	prostate	prostate	prostate	GSE32448	GSM802820.cel	endoderm
GSM802822	HomoProstate_N_WD_8	prostate	prostate	prostate	prostate	GSE32448	GSM802822.cel	endoderm
GSM802824	HomoProstate_N_WD_9	prostate	prostate	prostate	prostate	GSE32448	GSM802824.cel	endoderm
GSM802826	HomoProstate_N_WD_10	prostate	prostate	prostate	prostate	GSE32448	GSM802826.cel	endoderm
GSM802828	HomoProstate_N_WD_11	prostate	prostate	prostate	prostate	GSE32448	GSM802828.cel	endoderm
GSM802830	HomoProstate_N_WD_12	prostate	prostate	prostate	prostate	GSE32448	GSM802830.cel	endoderm
GSM802832	HomoProstate_N_WD_13	prostate	prostate	prostate	prostate	GSE32448	GSM802832.cel	endoderm
GSM802834	HomoProstate_N_WD_14	prostate	prostate	prostate	prostate	GSE32448	GSM802834.cel	endoderm
GSM802836	HomoProstate_N_WD_15	prostate	prostate	prostate	prostate	GSE32448	GSM802836.cel	endoderm
GSM802838	HomoProstate_N_WD_16	prostate	prostate	prostate	prostate	GSE32448	GSM802838.cel	endoderm
GSM802840	HomoProstate_N_WD_17	prostate	prostate	prostate	prostate	GSE32448	GSM802840.cel	endoderm
GSM802842	HomoProstate_N_WD_18	prostate	prostate	prostate	prostate	GSE32448	GSM802842.cel	endoderm
GSM802844	HomoProstate_N_WD_19	prostate	prostate	prostate	prostate	GSE32448	GSM802844.cel	endoderm
GSM802846	HomoProstate_N_WD_20	prostate	prostate	prostate	prostate	GSE32448	GSM802846.cel	endoderm
GSM802848	HomoProstate_N_PD_21	prostate	prostate	prostate	prostate	GSE32448	GSM802848.cel	endoderm
GSM802850	HomoProstate_N_PD_22	prostate	prostate	prostate	prostate	GSE32448	GSM802850.cel	endoderm
GSM802852	HomoProstate_N_PD_23	prostate	prostate	prostate	prostate	GSE32448	GSM802852.cel	endoderm
GSM802854	HomoProstate_N_PD_24	prostate	prostate	prostate	prostate	GSE32448	GSM802854.cel	endoderm
GSM802856	HomoProstate_N_PD_25	prostate	prostate	prostate	prostate	GSE32448	GSM802856.cel	endoderm
GSM802858	HomoProstate_N_PD_26	prostate	prostate	prostate	prostate	GSE32448	GSM802858.cel	endoderm
GSM802860	HomoProstate_N_PD_27	prostate	prostate	prostate	prostate	GSE32448	GSM802860.cel	endoderm
GSM802864	HomoProstate_N_PD_29	prostate	prostate	prostate	prostate	GSE32448	GSM802864.cel	endoderm
GSM802866	HomoProstate_N_PD_30	prostate	prostate	prostate	prostate	GSE32448	GSM802866.cel	endoderm
GSM802868	HomoProstate_N_PD_31	prostate	prostate	prostate	prostate	GSE32448	GSM802868.cel	endoderm
GSM802870	HomoProstate_N_PD_32	prostate	prostate	prostate	prostate	GSE32448	GSM802870.cel	endoderm
GSM802872	HomoProstate_N_PD_33	prostate	prostate	prostate	prostate	GSE32448	GSM802872.cel	endoderm
GSM802874	HomoProstate_N_PD_34	prostate	prostate	prostate	prostate	GSE32448	GSM802874.cel	endoderm
GSM802876	HomoProstate_N_PD_35	prostate	prostate	prostate	prostate	GSE32448	GSM802876.cel	endoderm
GSM802878	HomoProstate_N_PD_36	prostate	prostate	prostate	prostate	GSE32448	GSM802878.cel	endoderm
GSM802880	HomoProstate_N_PD_37	prostate	prostate	prostate	prostate	GSE32448	GSM802880.cel	endoderm
GSM802882	HomoProstate_N_PD_38	prostate	prostate	prostate	prostate	GSE32448	GSM802882.cel	endoderm
GSM802884	HomoProstate_N_PD_39	prostate	prostate	prostate	prostate	GSE32448	GSM802884.cel	endoderm
GSM802886	HomoProstate_N_PD_40	prostate	prostate	prostate	prostate	GSE32448	GSM802886.cel	endoderm
GSM1348946	Normal_MS 36C6	prostate	prostate	prostate	prostate	GSE55945	GSM1348946.cel	endoderm
GSM1348947	Normal_MS 36C7	prostate	prostate	prostate	prostate	GSE55945	GSM1348947.cel	endoderm
GSM1348949	Normal_MS 36D3	prostate	prostate	prostate	prostate	GSE55945	GSM1348949.cel	endoderm
GSM1348950	Normal_MS 36D4	prostate	prostate	prostate	prostate	GSE55945	GSM1348950.cel	endoderm
GSM1348951	Normal_MS 36D5	prostate	prostate	prostate	prostate	GSE55945	GSM1348951.cel	endoderm
GSM1348952	Normal_MS 36A4	prostate	prostate	prostate	prostate	GSE55945	GSM1348952.cel	endoderm
GSM1348953	Normal_MS 36A5	prostate	prostate	prostate	prostate	GSE55945	GSM1348953.cel	endoderm
GSM816971	prostate_benign_pat4	prostate	prostate	prostate	prostate	GSE32982	GSM816971.cel	endoderm
GSM816972	prostate_benign_pat5	prostate	prostate	prostate	prostate	GSE32982	GSM816972.cel	endoderm
GSM816973	prostate_benign_pat6	prostate	prostate	prostate	prostate	GSE32982	GSM816973.cel	endoderm
GSM175923	Prostate 18 Normal	prostate	prostate	prostate	prostate	GSE7307	GSM175923.cel	endoderm
GSM175924	Prostate 19 Normal	prostate	prostate	prostate	prostate	GSE7307	GSM175924.cel	endoderm
GSM175925	Prostate 20 Normal	prostate	prostate	prostate	prostate	GSE7307	GSM175925.cel	endoderm
GSM175926	Prostate 21 Normal	prostate	prostate	prostate	prostate	GSE7307	GSM175926.cel	endoderm
GSM175927	Prostate 22 Normal	prostate	prostate	prostate	prostate	GSE7307	GSM175927.cel	endoderm
GSM175928	Prostate 23 Normal	prostate	prostate	prostate	prostate	GSE7307	GSM175928.cel	endoderm
GSM175938	Prostate Gland BD Normal	prostate	prostate	prostate	prostate	GSE7307	GSM175938.cel	endoderm
GSM175955	Prostate 24 Normal	prostate	prostate	prostate	prostate	GSE7307	GSM175955.cel	endoderm
GSM176277	Prostate Gland 5 Normal	prostate	prostate	prostate	prostate	GSE7307	GSM176277.cel	endoderm
GSM176278	Prostate Gland 6 Normal	prostate	prostate	prostate	prostate	GSE7307	GSM176278.cel	endoderm
GSM176325	Prostate Gland 1 Normal	prostate	prostate	prostate	prostate	GSE7307	GSM176325.cel	endoderm
GSM176326	Prostate Gland 2 Normal	prostate	prostate	prostate	prostate	GSE7307	GSM176326.cel	endoderm
GSM176327	Prostate Gland 4 Normal	prostate	prostate	prostate	prostate	GSE7307	GSM176327.cel	endoderm
GSM80805	prostate_gland_1	prostate	prostate	prostate	prostate	GSE3526	GSM80805.cel	endoderm
GSM80806	prostate_gland_2	prostate	prostate	prostate	prostate	GSE3526	GSM80806.cel	endoderm
GSM80824	prostate_gland_4	prostate	prostate	prostate	prostate	GSE3526	GSM80824.cel	endoderm
GSM449238	S098	prostate	prostate	prostate	prostate	GSE17951	GSM449238.cel	endoderm
GSM449239	S099	prostate	prostate	prostate	prostate	GSE17951	GSM449239.cel	endoderm
GSM449240	S100	prostate	prostate	prostate	prostate	GSE17951	GSM449240.cel	endoderm
GSM449241	S101	prostate	prostate	prostate	prostate	GSE17951	GSM449241.cel	endoderm
GSM449242	S102	prostate	prostate	prostate	prostate	GSE17951	GSM449242.cel	endoderm
GSM449253	S113	prostate	prostate	prostate	prostate	GSE17951	GSM449253.cel	endoderm
GSM449254	S114	prostate	prostate	prostate	prostate	GSE17951	GSM449254.cel	endoderm
GSM449295	S159	prostate	prostate	prostate	prostate	GSE17951	GSM449295.cel	endoderm
GSM449296	S160	prostate	prostate	prostate	prostate	GSE17951	GSM449296.cel	endoderm
GSM449297	S161	prostate	prostate	prostate	prostate	GSE17951	GSM449297.cel	endoderm
GSM449298	S162	prostate	prostate	prostate	prostate	GSE17951	GSM449298.cel	endoderm
GSM449299	S163	prostate	prostate	prostate	prostate	GSE17951	GSM449299.cel	endoderm
GSM449300	S164	prostate	prostate	prostate	prostate	GSE17951	GSM449300.cel	endoderm
GSM337209	Individual_5063_NN_sample	skin	skin	skin	skin	GSE13355	GSM337209.cel	ectoderm
GSM337229	Individual_5281_NN_sample	skin	skin	skin	skin	GSE13355	GSM337229.cel	ectoderm
GSM337198	Individual_4379_NN_sample	skin	skin	skin	skin	GSE13355	GSM337198.cel	ectoderm
GSM337241	Individual_4649_NN_sample	skin	skin	skin	skin	GSE13355	GSM337241.cel	ectoderm
GSM337205	Individual_4981_NN_sample	skin	skin	skin	skin	GSE13355	GSM337205.cel	ectoderm
GSM337223	Individual_5223_NN_sample	skin	skin	skin	skin	GSE13355	GSM337223.cel	ectoderm
GSM337203	Individual_4935_NN_sample	skin	skin	skin	skin	GSE13355	GSM337203.cel	ectoderm
GSM337204	Individual_4952_NN_sample	skin	skin	skin	skin	GSE13355	GSM337204.cel	ectoderm
GSM337207	Individual_5030_NN_sample	skin	skin	skin	skin	GSE13355	GSM337207.cel	ectoderm
GSM337255	Individual_5883_NN_sample	skin	skin	skin	skin	GSE13355	GSM337255.cel	ectoderm
GSM337197	Individual_4288_NN_sample	skin	skin	skin	skin	GSE13355	GSM337197.cel	ectoderm
GSM337199	Individual_4394_NN_sample	skin	skin	skin	skin	GSE13355	GSM337199.cel	ectoderm
GSM337200	Individual_4598_NN_sample	skin	skin	skin	skin	GSE13355	GSM337200.cel	ectoderm
GSM337201	Individual_4689_NN_sample	skin	skin	skin	skin	GSE13355	GSM337201.cel	ectoderm
GSM337202	Individual_4908_NN_sample	skin	skin	skin	skin	GSE13355	GSM337202.cel	ectoderm
GSM337206	Individual_4999_NN_sample	skin	skin	skin	skin	GSE13355	GSM337206.cel	ectoderm
GSM337208	Individual_5050_NN_sample	skin	skin	skin	skin	GSE13355	GSM337208.cel	ectoderm
GSM337210	Individual_5079_NN_sample	skin	skin	skin	skin	GSE13355	GSM337210.cel	ectoderm
GSM337211	Individual_5093_NN_sample	skin	skin	skin	skin	GSE13355	GSM337211.cel	ectoderm
GSM337212	Individual_5142_NN_sample	skin	skin	skin	skin	GSE13355	GSM337212.cel	ectoderm
GSM337213	Individual_5143_NN_sample	skin	skin	skin	skin	GSE13355	GSM337213.cel	ectoderm
GSM337214	Individual_5144_NN_sample	skin	skin	skin	skin	GSE13355	GSM337214.cel	ectoderm
GSM337215	Individual_5147_NN_sample	skin	skin	skin	skin	GSE13355	GSM337215.cel	ectoderm
GSM337216	Individual_999027_NN_sample	skin	skin	skin	skin	GSE13355	GSM337216.cel	ectoderm
GSM337217	Individual_4382_NN_sample	skin	skin	skin	skin	GSE13355	GSM337217.cel	ectoderm
GSM337218	Individual_4391_NN_sample	skin	skin	skin	skin	GSE13355	GSM337218.cel	ectoderm
GSM337219	Individual_4626_NN_sample	skin	skin	skin	skin	GSE13355	GSM337219.cel	ectoderm
GSM337220	Individual_4992_NN_sample	skin	skin	skin	skin	GSE13355	GSM337220.cel	ectoderm
GSM337221	Individual_5008_NN_sample	skin	skin	skin	skin	GSE13355	GSM337221.cel	ectoderm
GSM337222	Individual_5023_NN_sample	skin	skin	skin	skin	GSE13355	GSM337222.cel	ectoderm
GSM337224	Individual_5243_NN_sample	skin	skin	skin	skin	GSE13355	GSM337224.cel	ectoderm
GSM337225	Individual_5247_NN_sample	skin	skin	skin	skin	GSE13355	GSM337225.cel	ectoderm
GSM337226	Individual_5248_NN_sample	skin	skin	skin	skin	GSE13355	GSM337226.cel	ectoderm
GSM337227	Individual_5256_NN_sample	skin	skin	skin	skin	GSE13355	GSM337227.cel	ectoderm
GSM337228	Individual_5257_NN_sample	skin	skin	skin	skin	GSE13355	GSM337228.cel	ectoderm
GSM337230	Individual_5292_NN_sample	skin	skin	skin	skin	GSE13355	GSM337230.cel	ectoderm
GSM337231	Individual_5293_NN_sample	skin	skin	skin	skin	GSE13355	GSM337231.cel	ectoderm
GSM337232	Individual_5295_NN_sample	skin	skin	skin	skin	GSE13355	GSM337232.cel	ectoderm
GSM337233	Individual_5305_NN_sample	skin	skin	skin	skin	GSE13355	GSM337233.cel	ectoderm
GSM337234	Individual_5324_NN_sample	skin	skin	skin	skin	GSE13355	GSM337234.cel	ectoderm
GSM337235	Individual_5346_NN_sample	skin	skin	skin	skin	GSE13355	GSM337235.cel	ectoderm
GSM337236	Individual_4124_NN_sample	skin	skin	skin	skin	GSE13355	GSM337236.cel	ectoderm
GSM337237	Individual_4378_NN_sample	skin	skin	skin	skin	GSE13355	GSM337237.cel	ectoderm
GSM337238	Individual_4607_NN_sample	skin	skin	skin	skin	GSE13355	GSM337238.cel	ectoderm
GSM337239	Individual_4618_NN_sample	skin	skin	skin	skin	GSE13355	GSM337239.cel	ectoderm
GSM337240	Individual_4641_NN_sample	skin	skin	skin	skin	GSE13355	GSM337240.cel	ectoderm
GSM337242	Individual_4708_NN_sample	skin	skin	skin	skin	GSE13355	GSM337242.cel	ectoderm
GSM337243	Individual_4778_NN_sample	skin	skin	skin	skin	GSE13355	GSM337243.cel	ectoderm
GSM337244	Individual_4874_NN_sample	skin	skin	skin	skin	GSE13355	GSM337244.cel	ectoderm
GSM337245	Individual_4968_NN_sample	skin	skin	skin	skin	GSE13355	GSM337245.cel	ectoderm
GSM337246	Individual_4977_NN_sample	skin	skin	skin	skin	GSE13355	GSM337246.cel	ectoderm
GSM337247	Individual_4990_NN_sample	skin	skin	skin	skin	GSE13355	GSM337247.cel	ectoderm
GSM337248	Individual_5575_NN_sample	skin	skin	skin	skin	GSE13355	GSM337248.cel	ectoderm
GSM337249	Individual_5579_NN_sample	skin	skin	skin	skin	GSE13355	GSM337249.cel	ectoderm
GSM337250	Individual_5660_NN_sample	skin	skin	skin	skin	GSE13355	GSM337250.cel	ectoderm
GSM337251	Individual_5749_NN_sample	skin	skin	skin	skin	GSE13355	GSM337251.cel	ectoderm
GSM337252	Individual_5815_NN_sample	skin	skin	skin	skin	GSE13355	GSM337252.cel	ectoderm
GSM337253	Individual_5839_NN_sample	skin	skin	skin	skin	GSE13355	GSM337253.cel	ectoderm
GSM337254	Individual_5844_NN_sample	skin	skin	skin	skin	GSE13355	GSM337254.cel	ectoderm
GSM337256	Individual_5905_NN_sample	skin	skin	skin	skin	GSE13355	GSM337256.cel	ectoderm
GSM337257	Individual_5919_NN_sample	skin	skin	skin	skin	GSE13355	GSM337257.cel	ectoderm
GSM337258	Individual_5935_NN_sample	skin	skin	skin	skin	GSE13355	GSM337258.cel	ectoderm
GSM337259	Individual_5936_NN_sample	skin	skin	skin	skin	GSE13355	GSM337259.cel	ectoderm
GSM337260	Individual_5942_NN_sample	skin	skin	skin	skin	GSE13355	GSM337260.cel	ectoderm
GSM372293	Normal Skin, Normal-8	skin	skin	skin	skin	GSE14905	GSM372293.cel	ectoderm
GSM372295	Normal Skin, Normal-10	skin	skin	skin	skin	GSE14905	GSM372295.cel	ectoderm
GSM372303	Normal Skin, Normal-18	skin	skin	skin	skin	GSE14905	GSM372303.cel	ectoderm
GSM372287	Normal Skin, Normal-2	skin	skin	skin	skin	GSE14905	GSM372287.cel	ectoderm
GSM372294	Normal Skin, Normal-9	skin	skin	skin	skin	GSE14905	GSM372294.cel	ectoderm
GSM372290	Normal Skin, Normal-5	skin	skin	skin	skin	GSE14905	GSM372290.cel	ectoderm
GSM372301	Normal Skin, Normal-16	skin	skin	skin	skin	GSE14905	GSM372301.cel	ectoderm
GSM372299	Normal Skin, Normal-14	skin	skin	skin	skin	GSE14905	GSM372299.cel	ectoderm
GSM372298	Normal Skin, Normal-13	skin	skin	skin	skin	GSE14905	GSM372298.cel	ectoderm
GSM372306	Normal Skin, Normal-21	skin	skin	skin	skin	GSE14905	GSM372306.cel	ectoderm
GSM372286	Normal Skin, Normal-1	skin	skin	skin	skin	GSE14905	GSM372286.cel	ectoderm
GSM372288	Normal Skin, Normal-3	skin	skin	skin	skin	GSE14905	GSM372288.cel	ectoderm
GSM372289	Normal Skin, Normal-4	skin	skin	skin	skin	GSE14905	GSM372289.cel	ectoderm
GSM372291	Normal Skin, Normal-6	skin	skin	skin	skin	GSE14905	GSM372291.cel	ectoderm
GSM372292	Normal Skin, Normal-7	skin	skin	skin	skin	GSE14905	GSM372292.cel	ectoderm
GSM372296	Normal Skin, Normal-11	skin	skin	skin	skin	GSE14905	GSM372296.cel	ectoderm
GSM372297	Normal Skin, Normal-12	skin	skin	skin	skin	GSE14905	GSM372297.cel	ectoderm
GSM372300	Normal Skin, Normal-15	skin	skin	skin	skin	GSE14905	GSM372300.cel	ectoderm
GSM372302	Normal Skin, Normal-17	skin	skin	skin	skin	GSE14905	GSM372302.cel	ectoderm
GSM372304	Normal Skin, Normal-19	skin	skin	skin	skin	GSE14905	GSM372304.cel	ectoderm
GSM372305	Normal Skin, Normal-20	skin	skin	skin	skin	GSE14905	GSM372305.cel	ectoderm
GSM377662	volunteer6_forearm epdermis_016-0h-e_080215 (matrix 2)	skin	skin	skin	skin	GSE15101	GSM377662.cel	ectoderm
GSM377659	volunteer3_forearm epdermis_009-0h-e_080212 (matrix 2)	skin	skin	skin	skin	GSE15101	GSM377659.cel	ectoderm
GSM377663	volunteer7_forearm epdermis_017-0h-e_080227 (matrix 2)	skin	skin	skin	skin	GSE15101	GSM377663.cel	ectoderm
GSM377668	volunteer12_forearm epdermis_029-0h-e_080215 (matrix 2)	skin	skin	skin	skin	GSE15101	GSM377668.cel	ectoderm
GSM377660	volunteer4_forearm epdermis_014-0h-e_080213 (matrix 2)	skin	skin	skin	skin	GSE15101	GSM377660.cel	ectoderm
GSM377669	volunteer13_forearm epdermis_034-0h-e_080215 (matrix 2)	skin	skin	skin	skin	GSE15101	GSM377669.cel	ectoderm
GSM377666	volunteer10_forearm epdermis_025-0h-e_080307 (matrix 2)	skin	skin	skin	skin	GSE15101	GSM377666.cel	ectoderm
GSM377665	volunteer9_forearm epdermis_023-0h-e_080214 (matrix 2)	skin	skin	skin	skin	GSE15101	GSM377665.cel	ectoderm
GSM377661	volunteer5_forearm epdermis_015-0h-e_080213 (matrix 2)	skin	skin	skin	skin	GSE15101	GSM377661.cel	ectoderm
GSM377664	volunteer8_forearm epdermis_020-0h-e_080227 (matrix 2)	skin	skin	skin	skin	GSE15101	GSM377664.cel	ectoderm
GSM377657	volunteer1_forearm epdermis_004-0h-e_080212 (matrix 2)	skin	skin	skin	skin	GSE15101	GSM377657.cel	ectoderm
GSM377658	volunteer2_forearm epdermis_007-0h_e_080307 (matrix 2)	skin	skin	skin	skin	GSE15101	GSM377658.cel	ectoderm
GSM377667	volunteer11_forearm epdermis_026-0h-e_080227 (matrix 2)	skin	skin	skin	skin	GSE15101	GSM377667.cel	ectoderm
GSM390209	Normal_skin N157	skin	skin	skin	skin	GSE15605	GSM390209.cel	ectoderm
GSM390213	Normal_skin N236	skin	skin	skin	skin	GSE15605	GSM390213.cel	ectoderm
GSM390210	Normal_skin N173	skin	skin	skin	skin	GSE15605	GSM390210.cel	ectoderm
GSM390214	Normal_skin N243	skin	skin	skin	skin	GSE15605	GSM390214.cel	ectoderm
GSM390208	Normal_skin N118	skin	skin	skin	skin	GSE15605	GSM390208.cel	ectoderm
GSM390219	Normal_skin N288	skin	skin	skin	skin	GSE15605	GSM390219.cel	ectoderm
GSM390216	Normal_skin N275	skin	skin	skin	skin	GSE15605	GSM390216.cel	ectoderm
GSM390223	Normal_skin N356	skin	skin	skin	skin	GSE15605	GSM390223.cel	ectoderm
GSM390220	Normal_skin N290	skin	skin	skin	skin	GSE15605	GSM390220.cel	ectoderm
GSM390215	Normal_skin N273	skin	skin	skin	skin	GSE15605	GSM390215.cel	ectoderm
GSM390211	Normal_skin N201	skin	skin	skin	skin	GSE15605	GSM390211.cel	ectoderm
GSM390212	Normal_skin N206	skin	skin	skin	skin	GSE15605	GSM390212.cel	ectoderm
GSM390217	Normal_skin N280	skin	skin	skin	skin	GSE15605	GSM390217.cel	ectoderm
GSM390218	Normal_skin N287	skin	skin	skin	skin	GSE15605	GSM390218.cel	ectoderm
GSM390221	Normal_skin N298	skin	skin	skin	skin	GSE15605	GSM390221.cel	ectoderm
GSM390222	Normal_skin N307	skin	skin	skin	skin	GSE15605	GSM390222.cel	ectoderm
GSM716451	Patient 1, intact skin sample	skin	skin	skin	skin	GSE28914	GSM716451.cel	ectoderm
GSM716454	Patient 2, intact skin sample	skin	skin	skin	skin	GSE28914	GSM716454.cel	ectoderm
GSM716456	Patient 3, intact skin sample	skin	skin	skin	skin	GSE28914	GSM716456.cel	ectoderm
GSM716459	Patient 4, intact skin sample	skin	skin	skin	skin	GSE28914	GSM716459.cel	ectoderm
GSM716462	Patient 5, intact skin sample	skin	skin	skin	skin	GSE28914	GSM716462.cel	ectoderm
GSM716465	Patient 6, intact skin sample	skin	skin	skin	skin	GSE28914	GSM716465.cel	ectoderm
GSM716468	Patient 7, intact skin sample	skin	skin	skin	skin	GSE28914	GSM716468.cel	ectoderm
GSM716472	Patient 8, intact skin sample	skin	skin	skin	skin	GSE28914	GSM716472.cel	ectoderm
GSM768100	1019-00015_NL	skin	skin	skin	skin	GSE30999	GSM768100.cel	ectoderm
GSM768080	1012-00005_NL	skin	skin	skin	skin	GSE30999	GSM768080.cel	ectoderm
GSM768074	1019-00014_NL	skin	skin	skin	skin	GSE30999	GSM768074.cel	ectoderm
GSM768050	1016-00001_NL	skin	skin	skin	skin	GSE30999	GSM768050.cel	ectoderm
GSM768003	1012-00008_NL	skin	skin	skin	skin	GSE30999	GSM768003.cel	ectoderm
GSM768078	1016-00010_NL	skin	skin	skin	skin	GSE30999	GSM768078.cel	ectoderm
GSM768136	1022-00006_NL	skin	skin	skin	skin	GSE30999	GSM768136.cel	ectoderm
GSM768066	2015-00005_NL	skin	skin	skin	skin	GSE30999	GSM768066.cel	ectoderm
GSM768033	2016-00006_NL	skin	skin	skin	skin	GSE30999	GSM768033.cel	ectoderm
GSM768044	1006-00004_NL	skin	skin	skin	skin	GSE30999	GSM768044.cel	ectoderm
GSM767976	1019-00001_NL	skin	skin	skin	skin	GSE30999	GSM767976.cel	ectoderm
GSM767978	1019-00013_NL	skin	skin	skin	skin	GSE30999	GSM767978.cel	ectoderm
GSM767980	1012-00002_NL	skin	skin	skin	skin	GSE30999	GSM767980.cel	ectoderm
GSM767982	2016-00013_NL	skin	skin	skin	skin	GSE30999	GSM767982.cel	ectoderm
GSM767984	2016-00018_NL	skin	skin	skin	skin	GSE30999	GSM767984.cel	ectoderm
GSM767986	2016-00027_NL	skin	skin	skin	skin	GSE30999	GSM767986.cel	ectoderm
GSM767989	1025-00008_NL	skin	skin	skin	skin	GSE30999	GSM767989.cel	ectoderm
GSM767991	1025-00009_NL	skin	skin	skin	skin	GSE30999	GSM767991.cel	ectoderm
GSM767993	2015-00012_NL	skin	skin	skin	skin	GSE30999	GSM767993.cel	ectoderm
GSM767995	2015-00014_NL	skin	skin	skin	skin	GSE30999	GSM767995.cel	ectoderm
GSM767997	2012-00038_NL	skin	skin	skin	skin	GSE30999	GSM767997.cel	ectoderm
GSM768000	1016-00013_NL	skin	skin	skin	skin	GSE30999	GSM768000.cel	ectoderm
GSM768002	1012-00006_NL	skin	skin	skin	skin	GSE30999	GSM768002.cel	ectoderm
GSM768005	1025-00006_NL	skin	skin	skin	skin	GSE30999	GSM768005.cel	ectoderm
GSM768007	1022-00003_NL	skin	skin	skin	skin	GSE30999	GSM768007.cel	ectoderm
GSM768009	1022-00005_NL	skin	skin	skin	skin	GSE30999	GSM768009.cel	ectoderm
GSM768011	1022-00012_NL	skin	skin	skin	skin	GSE30999	GSM768011.cel	ectoderm
GSM768013	1022-00014_NL	skin	skin	skin	skin	GSE30999	GSM768013.cel	ectoderm
GSM768015	2015-00002_NL	skin	skin	skin	skin	GSE30999	GSM768015.cel	ectoderm
GSM768017	1022-00026_NL	skin	skin	skin	skin	GSE30999	GSM768017.cel	ectoderm
GSM768019	2012-00019_NL	skin	skin	skin	skin	GSE30999	GSM768019.cel	ectoderm
GSM768021	2012-00034_NL	skin	skin	skin	skin	GSE30999	GSM768021.cel	ectoderm
GSM768023	1019-00009_NL	skin	skin	skin	skin	GSE30999	GSM768023.cel	ectoderm
GSM768025	1019-00007_NL	skin	skin	skin	skin	GSE30999	GSM768025.cel	ectoderm
GSM768027	1016-00003_NL	skin	skin	skin	skin	GSE30999	GSM768027.cel	ectoderm
GSM768029	1012-00001_NL	skin	skin	skin	skin	GSE30999	GSM768029.cel	ectoderm
GSM768031	1012-00007_NL	skin	skin	skin	skin	GSE30999	GSM768031.cel	ectoderm
GSM768035	2016-00025_NL	skin	skin	skin	skin	GSE30999	GSM768035.cel	ectoderm
GSM768037	1025-00002_NL	skin	skin	skin	skin	GSE30999	GSM768037.cel	ectoderm
GSM768039	1022-00009_NL	skin	skin	skin	skin	GSE30999	GSM768039.cel	ectoderm
GSM768041	1022-00016_NL	skin	skin	skin	skin	GSE30999	GSM768041.cel	ectoderm
GSM768043	1022-00019_NL	skin	skin	skin	skin	GSE30999	GSM768043.cel	ectoderm
GSM768046	2012-00042_NL	skin	skin	skin	skin	GSE30999	GSM768046.cel	ectoderm
GSM768048	1019-00003_NL	skin	skin	skin	skin	GSE30999	GSM768048.cel	ectoderm
GSM768052	1016-00008_NL	skin	skin	skin	skin	GSE30999	GSM768052.cel	ectoderm
GSM768054	1016-00016_NL	skin	skin	skin	skin	GSE30999	GSM768054.cel	ectoderm
GSM768056	1016-00019_NL	skin	skin	skin	skin	GSE30999	GSM768056.cel	ectoderm
GSM768059	1022-00001_NL	skin	skin	skin	skin	GSE30999	GSM768059.cel	ectoderm
GSM768061	1022-00018_NL	skin	skin	skin	skin	GSE30999	GSM768061.cel	ectoderm
GSM768062	1022-00020_NL	skin	skin	skin	skin	GSE30999	GSM768062.cel	ectoderm
GSM768064	2015-00001_NL	skin	skin	skin	skin	GSE30999	GSM768064.cel	ectoderm
GSM768068	1022-00027_NL	skin	skin	skin	skin	GSE30999	GSM768068.cel	ectoderm
GSM768070	1022-00025_NL	skin	skin	skin	skin	GSE30999	GSM768070.cel	ectoderm
GSM768072	1019-00008_NL	skin	skin	skin	skin	GSE30999	GSM768072.cel	ectoderm
GSM768076	1019-00016_NL	skin	skin	skin	skin	GSE30999	GSM768076.cel	ectoderm
GSM768082	2016-00008_NL	skin	skin	skin	skin	GSE30999	GSM768082.cel	ectoderm
GSM768084	1005-00009_NL	skin	skin	skin	skin	GSE30999	GSM768084.cel	ectoderm
GSM768086	1022-00004_NL	skin	skin	skin	skin	GSE30999	GSM768086.cel	ectoderm
GSM768088	1022-00002_NL	skin	skin	skin	skin	GSE30999	GSM768088.cel	ectoderm
GSM768090	1006-00002_NL	skin	skin	skin	skin	GSE30999	GSM768090.cel	ectoderm
GSM768092	2012-00031_NL	skin	skin	skin	skin	GSE30999	GSM768092.cel	ectoderm
GSM768094	2012-00036_NL	skin	skin	skin	skin	GSE30999	GSM768094.cel	ectoderm
GSM768096	1019-00005_NL	skin	skin	skin	skin	GSE30999	GSM768096.cel	ectoderm
GSM768098	1019-00010_NL	skin	skin	skin	skin	GSE30999	GSM768098.cel	ectoderm
GSM768102	1016-00017_NL	skin	skin	skin	skin	GSE30999	GSM768102.cel	ectoderm
GSM768104	1012-00003_NL	skin	skin	skin	skin	GSE30999	GSM768104.cel	ectoderm
GSM768106	1012-00004_NL	skin	skin	skin	skin	GSE30999	GSM768106.cel	ectoderm
GSM768108	2016-00019_NL	skin	skin	skin	skin	GSE30999	GSM768108.cel	ectoderm
GSM768110	2016-00035_NL	skin	skin	skin	skin	GSE30999	GSM768110.cel	ectoderm
GSM768112	2016-00037_NL	skin	skin	skin	skin	GSE30999	GSM768112.cel	ectoderm
GSM768114	1022-00021_NL	skin	skin	skin	skin	GSE30999	GSM768114.cel	ectoderm
GSM768116	2015-00007_NL	skin	skin	skin	skin	GSE30999	GSM768116.cel	ectoderm
GSM768118	1022-00024_NL	skin	skin	skin	skin	GSE30999	GSM768118.cel	ectoderm
GSM768120	1016-00011_NL	skin	skin	skin	skin	GSE30999	GSM768120.cel	ectoderm
GSM768122	1016-00014_NL	skin	skin	skin	skin	GSE30999	GSM768122.cel	ectoderm
GSM768124	2016-00020_NL	skin	skin	skin	skin	GSE30999	GSM768124.cel	ectoderm
GSM768126	2016-00009_NL	skin	skin	skin	skin	GSE30999	GSM768126.cel	ectoderm
GSM768128	2016-00001_NL	skin	skin	skin	skin	GSE30999	GSM768128.cel	ectoderm
GSM768130	2016-00026_NL	skin	skin	skin	skin	GSE30999	GSM768130.cel	ectoderm
GSM768132	1025-00005_NL	skin	skin	skin	skin	GSE30999	GSM768132.cel	ectoderm
GSM768134	1022-00008_NL	skin	skin	skin	skin	GSE30999	GSM768134.cel	ectoderm
GSM768138	1022-00017_NL	skin	skin	skin	skin	GSE30999	GSM768138.cel	ectoderm
GSM768140	2012-00023_NL	skin	skin	skin	skin	GSE30999	GSM768140.cel	ectoderm
GSM768142	2012-00008_NL	skin	skin	skin	skin	GSE30999	GSM768142.cel	ectoderm
GSM768144	1006-00005_NL	skin	skin	skin	skin	GSE30999	GSM768144.cel	ectoderm
GSM845749	Skin-Psoriasis-38326-NL	skin	skin	skin	skin	GSE34248	GSM845749.cel	ectoderm
GSM845763	Skin-Psoriasis-45807-NL	skin	skin	skin	skin	GSE34248	GSM845763.cel	ectoderm
GSM845759	Skin-Psoriasis-45799-NL	skin	skin	skin	skin	GSE34248	GSM845759.cel	ectoderm
GSM845741	Skin-Psoriasis-42949-NL	skin	skin	skin	skin	GSE34248	GSM845741.cel	ectoderm
GSM845753	Skin-Psoriasis-45800-NL	skin	skin	skin	skin	GSE34248	GSM845753.cel	ectoderm
GSM845755	Skin-Psoriasis-45801-NL	skin	skin	skin	skin	GSE34248	GSM845755.cel	ectoderm
GSM845765	Skin-Psoriasis-45798-NL	skin	skin	skin	skin	GSE34248	GSM845765.cel	ectoderm
GSM845747	Skin-Psoriasis-40041-NL	skin	skin	skin	skin	GSE34248	GSM845747.cel	ectoderm
GSM845751	Skin-Psoriasis-43618-NL	skin	skin	skin	skin	GSE34248	GSM845751.cel	ectoderm
GSM845767	Skin-Psoriasis-45803-NL	skin	skin	skin	skin	GSE34248	GSM845767.cel	ectoderm
GSM845743	Skin-Psoriasis-43616-NL	skin	skin	skin	skin	GSE34248	GSM845743.cel	ectoderm
GSM845745	Skin-Psoriasis-43617-NL	skin	skin	skin	skin	GSE34248	GSM845745.cel	ectoderm
GSM845757	Skin-Psoriasis-45802-NL	skin	skin	skin	skin	GSE34248	GSM845757.cel	ectoderm
GSM845761	Skin-Psoriasis-45808-NL	skin	skin	skin	skin	GSE34248	GSM845761.cel	ectoderm
GSM1021253	1138 non-lesional	skin	skin	skin	skin	GSE41662	GSM1021253.cel	ectoderm
GSM1021295	4016 non-lesional	skin	skin	skin	skin	GSE41662	GSM1021295.cel	ectoderm
GSM1021263	3008 non-lesional	skin	skin	skin	skin	GSE41662	GSM1021263.cel	ectoderm
GSM1021265	3002 non-lesional	skin	skin	skin	skin	GSE41662	GSM1021265.cel	ectoderm
GSM1021283	4003 non-lesional	skin	skin	skin	skin	GSE41662	GSM1021283.cel	ectoderm
GSM1021259	3005 non-lesional	skin	skin	skin	skin	GSE41662	GSM1021259.cel	ectoderm
GSM1021289	4013 non-lesional	skin	skin	skin	skin	GSE41662	GSM1021289.cel	ectoderm
GSM1021271	1148 non-lesional	skin	skin	skin	skin	GSE41662	GSM1021271.cel	ectoderm
GSM1021255	1141 non-lesional	skin	skin	skin	skin	GSE41662	GSM1021255.cel	ectoderm
GSM1021293	1156 non-lesional	skin	skin	skin	skin	GSE41662	GSM1021293.cel	ectoderm
GSM1021249	1134 non-lesional	skin	skin	skin	skin	GSE41662	GSM1021249.cel	ectoderm
GSM1021251	1135 non-lesional	skin	skin	skin	skin	GSE41662	GSM1021251.cel	ectoderm
GSM1021257	1139 non-lesional	skin	skin	skin	skin	GSE41662	GSM1021257.cel	ectoderm
GSM1021261	1145 non-lesional	skin	skin	skin	skin	GSE41662	GSM1021261.cel	ectoderm
GSM1021267	3003 non-lesional	skin	skin	skin	skin	GSE41662	GSM1021267.cel	ectoderm
GSM1021269	1147 non-lesional	skin	skin	skin	skin	GSE41662	GSM1021269.cel	ectoderm
GSM1021273	1153 non-lesional	skin	skin	skin	skin	GSE41662	GSM1021273.cel	ectoderm
GSM1021275	3016 non-lesional	skin	skin	skin	skin	GSE41662	GSM1021275.cel	ectoderm
GSM1021277	3019 non-lesional	skin	skin	skin	skin	GSE41662	GSM1021277.cel	ectoderm
GSM1021279	3021 non-lesional	skin	skin	skin	skin	GSE41662	GSM1021279.cel	ectoderm
GSM1021281	4002 non-lesional	skin	skin	skin	skin	GSE41662	GSM1021281.cel	ectoderm
GSM1021285	4007 non-lesional	skin	skin	skin	skin	GSE41662	GSM1021285.cel	ectoderm
GSM1021287	4006 non-lesional	skin	skin	skin	skin	GSE41662	GSM1021287.cel	ectoderm
GSM1021291	4008 non-lesional	skin	skin	skin	skin	GSE41662	GSM1021291.cel	ectoderm
GSM1032707	P2 - basal	skin	skin	skin	skin	GSE42114	GSM1032707.cel	ectoderm
GSM1032717	normal skin 5	skin	skin	skin	skin	GSE42114	GSM1032717.cel	ectoderm
GSM1032718	normal skin 6	skin	skin	skin	skin	GSE42114	GSM1032718.cel	ectoderm
GSM1032706	P1 - reticular dermis	skin	skin	skin	skin	GSE42114	GSM1032706.cel	ectoderm
GSM1032722	normal skin 10	skin	skin	skin	skin	GSE42114	GSM1032722.cel	ectoderm
GSM1032719	normal skin 7	skin	skin	skin	skin	GSE42114	GSM1032719.cel	ectoderm
GSM1032704	P1 - basal	skin	skin	skin	skin	GSE42114	GSM1032704.cel	ectoderm
GSM1032721	normal skin 9	skin	skin	skin	skin	GSE42114	GSM1032721.cel	ectoderm
GSM1032711	P3 - suprabasal	skin	skin	skin	skin	GSE42114	GSM1032711.cel	ectoderm
GSM1032710	P3 - basal	skin	skin	skin	skin	GSE42114	GSM1032710.cel	ectoderm
GSM1032705	P1 - suprabasal	skin	skin	skin	skin	GSE42114	GSM1032705.cel	ectoderm
GSM1032708	P2 - suprabasal	skin	skin	skin	skin	GSE42114	GSM1032708.cel	ectoderm
GSM1032709	P2 - reticular dermis	skin	skin	skin	skin	GSE42114	GSM1032709.cel	ectoderm
GSM1032712	P3 - reticular dermis	skin	skin	skin	skin	GSE42114	GSM1032712.cel	ectoderm
GSM1032713	normal skin 1	skin	skin	skin	skin	GSE42114	GSM1032713.cel	ectoderm
GSM1032714	normal skin 2	skin	skin	skin	skin	GSE42114	GSM1032714.cel	ectoderm
GSM1032715	normal skin 3	skin	skin	skin	skin	GSE42114	GSM1032715.cel	ectoderm
GSM1032716	normal skin 4	skin	skin	skin	skin	GSE42114	GSM1032716.cel	ectoderm
GSM1032720	normal skin 8	skin	skin	skin	skin	GSE42114	GSM1032720.cel	ectoderm
GSM80781	stomach_cardiac_1	stomach	stomach	stomach	stomach	GSE3526	GSM80781.CEL.gz	endoderm
GSM80782	stomach_cardiac_3	stomach	stomach	stomach	stomach	GSE3526	GSM80782.CEL.gz	endoderm
GSM80783	stomach_cardiac_4	stomach	stomach	stomach	stomach	GSE3526	GSM80783.CEL.gz	endoderm
GSM80809	stomach_fundus_1	stomach	stomach	stomach	stomach	GSE3526	GSM80809.CEL.gz	endoderm
GSM80810	stomach_fundus_2	stomach	stomach	stomach	stomach	GSE3526	GSM80810.CEL.gz	endoderm
GSM80811	stomach_fundus_3	stomach	stomach	stomach	stomach	GSE3526	GSM80811.CEL.gz	endoderm
GSM80812	stomach_fundus_4	stomach	stomach	stomach	stomach	GSE3526	GSM80812.CEL.gz	endoderm
GSM80813	stomach_pyloric_1	stomach	stomach	stomach	stomach	GSE3526	GSM80813.CEL.gz	endoderm
GSM80814	stomach_pyloric_2	stomach	stomach	stomach	stomach	GSE3526	GSM80814.CEL.gz	endoderm
GSM80815	stomach_pyloric_3	stomach	stomach	stomach	stomach	GSE3526	GSM80815.CEL.gz	endoderm
GSM80816	stomach_pyloric_4	stomach	stomach	stomach	stomach	GSE3526	GSM80816.CEL.gz	endoderm
GSM175822	Stomach Cardiac 1 Normal	stomach	stomach	stomach	stomach	GSE7307	GSM175822.CEL.gz	endoderm
GSM175823	Stomach Cardiac 3 Normal	stomach	stomach	stomach	stomach	GSE7307	GSM175823.CEL.gz	endoderm
GSM175824	Stomach Cardiac 4 Normal	stomach	stomach	stomach	stomach	GSE7307	GSM175824.CEL.gz	endoderm
GSM175943	Stomach BD Normal	stomach	stomach	stomach	stomach	GSE7307	GSM175943.CEL.gz	endoderm
GSM176336	Stomach Fundus 1 Normal	stomach	stomach	stomach	stomach	GSE7307	GSM176336.CEL.gz	endoderm
GSM176337	Stomach Fundus 2 Normal	stomach	stomach	stomach	stomach	GSE7307	GSM176337.CEL.gz	endoderm
GSM176338	Stomach Fundus 3 Normal	stomach	stomach	stomach	stomach	GSE7307	GSM176338.CEL.gz	endoderm
GSM176339	Stomach Fundus 4 Normal	stomach	stomach	stomach	stomach	GSE7307	GSM176339.CEL.gz	endoderm
GSM176340	Stomach Pyloric 1 Normal	stomach	stomach	stomach	stomach	GSE7307	GSM176340.CEL.gz	endoderm
GSM176341	Stomach Pyloric 2 Normal	stomach	stomach	stomach	stomach	GSE7307	GSM176341.CEL.gz	endoderm
GSM176342	Stomach Pyloric 3 Normal	stomach	stomach	stomach	stomach	GSE7307	GSM176342.CEL.gz	endoderm
GSM176343	Stomach Pyloric 4 Normal	stomach	stomach	stomach	stomach	GSE7307	GSM176343.CEL.gz	endoderm
GSM1060738	Stomach123	stomach	stomach	stomach	stomach	GSE43346	GSM1060738.CEL.gz	endoderm
GSM1283139	Normal thyroid, biological rep1	thyroid	thyroid	thyroid	thyroid	GSE53157	GSM1283139.CEL.gz	endoderm
GSM1283140	Normal thyroid, biological rep2	thyroid	thyroid	thyroid	thyroid	GSE53157	GSM1283140.CEL.gz	endoderm
GSM1283141	Normal thyroid, commercial RNA pool	thyroid	thyroid	thyroid	thyroid	GSE53157	GSM1283141.CEL.gz	endoderm
GSM1481838	23-N,Normal thyroid,N0	thyroid	thyroid	thyroid	thyroid	GSE60542	GSM1481838.CEL.gz	endoderm
GSM1481842	23a-N,Normal thyroid,N0	thyroid	thyroid	thyroid	thyroid	GSE60542	GSM1481842.CEL.gz	endoderm
GSM1481843	10-N,Normal thyroid,N1	thyroid	thyroid	thyroid	thyroid	GSE60542	GSM1481843.CEL.gz	endoderm
GSM1481845	12-N,Normal thyroid,N1	thyroid	thyroid	thyroid	thyroid	GSE60542	GSM1481845.CEL.gz	endoderm
GSM1481848	13-N,Normal thyroid,N1	thyroid	thyroid	thyroid	thyroid	GSE60542	GSM1481848.CEL.gz	endoderm
GSM1481851	19-N1,Normal thyroid,N1	thyroid	thyroid	thyroid	thyroid	GSE60542	GSM1481851.CEL.gz	endoderm
GSM1481852	25-N,Normal thyroid,N0	thyroid	thyroid	thyroid	thyroid	GSE60542	GSM1481852.CEL.gz	endoderm
GSM1481856	19-N2,Normal thyroid,N1	thyroid	thyroid	thyroid	thyroid	GSE60542	GSM1481856.CEL.gz	endoderm
GSM1481860	20-NLN,Normal lymph node,N0	thyroid	thyroid	thyroid	thyroid	GSE60542	GSM1481860.CEL.gz	endoderm
GSM1481862	28-N,Normal thyroid,N0	thyroid	thyroid	thyroid	thyroid	GSE60542	GSM1481862.CEL.gz	endoderm
GSM1481867	29-N,Normal thyroid,N0	thyroid	thyroid	thyroid	thyroid	GSE60542	GSM1481867.CEL.gz	endoderm
GSM1481870	3-NLN,Normal lymph node,N1	thyroid	thyroid	thyroid	thyroid	GSE60542	GSM1481870.CEL.gz	endoderm
GSM1481874	4-NLN,Normal lymph node,N1	thyroid	thyroid	thyroid	thyroid	GSE60542	GSM1481874.CEL.gz	endoderm
GSM1481876	7-N,Normal thyroid,N1	thyroid	thyroid	thyroid	thyroid	GSE60542	GSM1481876.CEL.gz	endoderm
GSM1481877	26-N,Normal thyroid,N0	thyroid	thyroid	thyroid	thyroid	GSE60542	GSM1481877.CEL.gz	endoderm
GSM1481880	11-N,Normal thyroid,N1	thyroid	thyroid	thyroid	thyroid	GSE60542	GSM1481880.CEL.gz	endoderm
GSM1481891	21-N,Normal thyroid,N0	thyroid	thyroid	thyroid	thyroid	GSE60542	GSM1481891.CEL.gz	endoderm
GSM1481893	3-N,Normal thyroid,N1	thyroid	thyroid	thyroid	thyroid	GSE60542	GSM1481893.CEL.gz	endoderm
GSM1481894	4-N,Normal thyroid,N1	thyroid	thyroid	thyroid	thyroid	GSE60542	GSM1481894.CEL.gz	endoderm
GSM1481895	27-N,Normal thyroid,N0	thyroid	thyroid	thyroid	thyroid	GSE60542	GSM1481895.CEL.gz	endoderm
GSM1481896	8-N,Normal thyroid,N1	thyroid	thyroid	thyroid	thyroid	GSE60542	GSM1481896.CEL.gz	endoderm
GSM1481897	2-NLN,Normal lymph node,N1	thyroid	thyroid	thyroid	thyroid	GSE60542	GSM1481897.CEL.gz	endoderm
GSM1481900	5-N,Normal thyroid,N1	thyroid	thyroid	thyroid	thyroid	GSE60542	GSM1481900.CEL.gz	endoderm
GSM1481901	22-N,Normal thyroid,N0	thyroid	thyroid	thyroid	thyroid	GSE60542	GSM1481901.CEL.gz	endoderm
GSM1481904	18-N,Normal thyroid,N1	thyroid	thyroid	thyroid	thyroid	GSE60542	GSM1481904.CEL.gz	endoderm
GSM1481907	21a-N,Normal thyroid,N0	thyroid	thyroid	thyroid	thyroid	GSE60542	GSM1481907.CEL.gz	endoderm
GSM1481911	9-N,Normal thyroid,N1	thyroid	thyroid	thyroid	thyroid	GSE60542	GSM1481911.CEL.gz	endoderm
GSM1481913	22a-N,Normal thyroid,N0	thyroid	thyroid	thyroid	thyroid	GSE60542	GSM1481913.CEL.gz	endoderm
GSM1481916	24-N,Normal thyroid,N0	thyroid	thyroid	thyroid	thyroid	GSE60542	GSM1481916.CEL.gz	endoderm
GSM1481918	17-N,Normal thyroid,N1	thyroid	thyroid	thyroid	thyroid	GSE60542	GSM1481918.CEL.gz	endoderm
GSM1481919	30-N,Normal thyroid,N0	thyroid	thyroid	thyroid	thyroid	GSE60542	GSM1481919.CEL.gz	endoderm
GSM1481920	31-N,Normal thyroid,N0	thyroid	thyroid	thyroid	thyroid	GSE60542	GSM1481920.CEL.gz	endoderm
GSM1481921	14-N,Normal thyroid,N1	thyroid	thyroid	thyroid	thyroid	GSE60542	GSM1481921.CEL.gz	endoderm
GSM1481922	15-N,Normal thyroid,N1	thyroid	thyroid	thyroid	thyroid	GSE60542	GSM1481922.CEL.gz	endoderm
GSM870819	normal thyroid-gr_n_1030	thyroid	thyroid	thyroid	thyroid	GSE35570	GSM870819.CEL.gz	endoderm
GSM870820	normal thyroid-gr_n_1050	thyroid	thyroid	thyroid	thyroid	GSE35570	GSM870820.CEL.gz	endoderm
GSM870821	normal thyroid-gr_n_144	thyroid	thyroid	thyroid	thyroid	GSE35570	GSM870821.CEL.gz	endoderm
GSM870822	normal thyroid-gr_n_147	thyroid	thyroid	thyroid	thyroid	GSE35570	GSM870822.CEL.gz	endoderm
GSM870823	normal thyroid-gr_n_162	thyroid	thyroid	thyroid	thyroid	GSE35570	GSM870823.CEL.gz	endoderm
GSM870824	normal thyroid-gr_n_242	thyroid	thyroid	thyroid	thyroid	GSE35570	GSM870824.CEL.gz	endoderm
GSM870825	normal thyroid-gr_n_243	thyroid	thyroid	thyroid	thyroid	GSE35570	GSM870825.CEL.gz	endoderm
GSM870826	normal thyroid-gr_n_286	thyroid	thyroid	thyroid	thyroid	GSE35570	GSM870826.CEL.gz	endoderm
GSM870827	normal thyroid-gr_n_710	thyroid	thyroid	thyroid	thyroid	GSE35570	GSM870827.CEL.gz	endoderm
GSM870828	normal thyroid-gr_n_939	thyroid	thyroid	thyroid	thyroid	GSE35570	GSM870828.CEL.gz	endoderm
GSM870829	normal thyroid-053N	thyroid	thyroid	thyroid	thyroid	GSE35570	GSM870829.CEL.gz	endoderm
GSM870831	normal thyroid-1126N	thyroid	thyroid	thyroid	thyroid	GSE35570	GSM870831.CEL.gz	endoderm
GSM870832	normal thyroid-1144N	thyroid	thyroid	thyroid	thyroid	GSE35570	GSM870832.CEL.gz	endoderm
GSM870834	normal thyroid-1175N	thyroid	thyroid	thyroid	thyroid	GSE35570	GSM870834.CEL.gz	endoderm
GSM870836	normal thyroid-1190N	thyroid	thyroid	thyroid	thyroid	GSE35570	GSM870836.CEL.gz	endoderm
GSM870838	normal thyroid-1208N	thyroid	thyroid	thyroid	thyroid	GSE35570	GSM870838.CEL.gz	endoderm
GSM870840	normal thyroid-1224N	thyroid	thyroid	thyroid	thyroid	GSE35570	GSM870840.CEL.gz	endoderm
GSM870842	normal thyroid-1240N	thyroid	thyroid	thyroid	thyroid	GSE35570	GSM870842.CEL.gz	endoderm
GSM870844	normal thyroid-1243N	thyroid	thyroid	thyroid	thyroid	GSE35570	GSM870844.CEL.gz	endoderm
GSM870846	normal thyroid-1247N	thyroid	thyroid	thyroid	thyroid	GSE35570	GSM870846.CEL.gz	endoderm
GSM870848	normal thyroid-1253N	thyroid	thyroid	thyroid	thyroid	GSE35570	GSM870848.CEL.gz	endoderm
GSM870850	normal thyroid-1319N	thyroid	thyroid	thyroid	thyroid	GSE35570	GSM870850.CEL.gz	endoderm
GSM870852	normal thyroid-1328N	thyroid	thyroid	thyroid	thyroid	GSE35570	GSM870852.CEL.gz	endoderm
GSM870854	normal thyroid-1337N	thyroid	thyroid	thyroid	thyroid	GSE35570	GSM870854.CEL.gz	endoderm
GSM870856	normal thyroid-135N	thyroid	thyroid	thyroid	thyroid	GSE35570	GSM870856.CEL.gz	endoderm
GSM870857	normal thyroid-1367N	thyroid	thyroid	thyroid	thyroid	GSE35570	GSM870857.CEL.gz	endoderm
GSM870859	normal thyroid-1426N	thyroid	thyroid	thyroid	thyroid	GSE35570	GSM870859.CEL.gz	endoderm
GSM870861	normal thyroid-1486N	thyroid	thyroid	thyroid	thyroid	GSE35570	GSM870861.CEL.gz	endoderm
GSM870863	normal thyroid-1502N	thyroid	thyroid	thyroid	thyroid	GSE35570	GSM870863.CEL.gz	endoderm
GSM870866	normal thyroid-192N	thyroid	thyroid	thyroid	thyroid	GSE35570	GSM870866.CEL.gz	endoderm
GSM870867	normal thyroid-208N	thyroid	thyroid	thyroid	thyroid	GSE35570	GSM870867.CEL.gz	endoderm
GSM870868	normal thyroid-216N	thyroid	thyroid	thyroid	thyroid	GSE35570	GSM870868.CEL.gz	endoderm
GSM870870	normal thyroid-280N	thyroid	thyroid	thyroid	thyroid	GSE35570	GSM870870.CEL.gz	endoderm
GSM870872	normal thyroid-329N	thyroid	thyroid	thyroid	thyroid	GSE35570	GSM870872.CEL.gz	endoderm
GSM870874	normal thyroid-343N	thyroid	thyroid	thyroid	thyroid	GSE35570	GSM870874.CEL.gz	endoderm
GSM870875	normal thyroid-368N	thyroid	thyroid	thyroid	thyroid	GSE35570	GSM870875.CEL.gz	endoderm
GSM870876	normal thyroid-374N	thyroid	thyroid	thyroid	thyroid	GSE35570	GSM870876.CEL.gz	endoderm
GSM870877	normal thyroid-411N	thyroid	thyroid	thyroid	thyroid	GSE35570	GSM870877.CEL.gz	endoderm
GSM870878	normal thyroid-412N	thyroid	thyroid	thyroid	thyroid	GSE35570	GSM870878.CEL.gz	endoderm
GSM870880	normal thyroid-469N	thyroid	thyroid	thyroid	thyroid	GSE35570	GSM870880.CEL.gz	endoderm
GSM870881	normal thyroid-574N	thyroid	thyroid	thyroid	thyroid	GSE35570	GSM870881.CEL.gz	endoderm
GSM870882	normal thyroid-597N	thyroid	thyroid	thyroid	thyroid	GSE35570	GSM870882.CEL.gz	endoderm
GSM870884	normal thyroid-601N	thyroid	thyroid	thyroid	thyroid	GSE35570	GSM870884.CEL.gz	endoderm
GSM870886	normal thyroid-671N	thyroid	thyroid	thyroid	thyroid	GSE35570	GSM870886.CEL.gz	endoderm
GSM870887	normal thyroid-672N	thyroid	thyroid	thyroid	thyroid	GSE35570	GSM870887.CEL.gz	endoderm
GSM870890	normal thyroid-691N	thyroid	thyroid	thyroid	thyroid	GSE35570	GSM870890.CEL.gz	endoderm
GSM870891	normal thyroid-692N	thyroid	thyroid	thyroid	thyroid	GSE35570	GSM870891.CEL.gz	endoderm
GSM870894	normal thyroid-758N	thyroid	thyroid	thyroid	thyroid	GSE35570	GSM870894.CEL.gz	endoderm
GSM870897	normal thyroid-886N	thyroid	thyroid	thyroid	thyroid	GSE35570	GSM870897.CEL.gz	endoderm
GSM870899	normal thyroid-905N	thyroid	thyroid	thyroid	thyroid	GSE35570	GSM870899.CEL.gz	endoderm
GSM870901	normal thyroid-954N	thyroid	thyroid	thyroid	thyroid	GSE35570	GSM870901.CEL.gz	endoderm
GSM349745	BC8 TC	tcell	tcell	tcell	tcell	GSE13887	GSM349745.cel	blood
GSM349741	BC4 TC_TCR	tcell	tcell	tcell	tcell	GSE13887	GSM349741.cel	blood
GSM349743	BC6 TC	tcell	tcell	tcell	tcell	GSE13887	GSM349743.cel	blood
GSM349727	BC1 TC_TCR	tcell	tcell	tcell	tcell	GSE13887	GSM349727.cel	blood
GSM349725	BC1 TC_NOC	tcell	tcell	tcell	tcell	GSE13887	GSM349725.cel	blood
GSM349740	BC4 TC_NOC	tcell	tcell	tcell	tcell	GSE13887	GSM349740.cel	blood
GSM349730	BC2 TC	tcell	tcell	tcell	tcell	GSE13887	GSM349730.cel	blood
GSM349734	BC3 TC	tcell	tcell	tcell	tcell	GSE13887	GSM349734.cel	blood
GSM349729	BC1 TC	tcell	tcell	tcell	tcell	GSE13887	GSM349729.cel	blood
GSM349731	BC2 TC_NOC	tcell	tcell	tcell	tcell	GSE13887	GSM349731.cel	blood
GSM349733	BC2 TC_TCR	tcell	tcell	tcell	tcell	GSE13887	GSM349733.cel	blood
GSM349736	BC3 TC_NOC	tcell	tcell	tcell	tcell	GSE13887	GSM349736.cel	blood
GSM349737	BC3 TC_TCR	tcell	tcell	tcell	tcell	GSE13887	GSM349737.cel	blood
GSM349739	BC4 TC	tcell	tcell	tcell	tcell	GSE13887	GSM349739.cel	blood
GSM349742	BC5 TC	tcell	tcell	tcell	tcell	GSE13887	GSM349742.cel	blood
GSM349744	BC7 TC	tcell	tcell	tcell	tcell	GSE13887	GSM349744.cel	blood
GSM349746	BC9 TC	tcell	tcell	tcell	tcell	GSE13887	GSM349746.cel	blood
GSM371665	CD30_T14	tcell	tcell	tcell	tcell	GSE14879	GSM371665.cel	blood
GSM371639	CD4R_T1	tcell	tcell	tcell	tcell	GSE14879	GSM371639.cel	blood
GSM371442	Treg_T6	tcell	tcell	tcell	tcell	GSE14879	GSM371442.cel	blood
GSM371441	Treg_T15	tcell	tcell	tcell	tcell	GSE14879	GSM371441.cel	blood
GSM371637	CD4A_T6	tcell	tcell	tcell	tcell	GSE14879	GSM371637.cel	blood
GSM371444	Treg_T2	tcell	tcell	tcell	tcell	GSE14879	GSM371444.cel	blood
GSM371646	CD4R_T5	tcell	tcell	tcell	tcell	GSE14879	GSM371646.cel	blood
GSM371658	CD30_T10	tcell	tcell	tcell	tcell	GSE14879	GSM371658.cel	blood
GSM371440	Treg_T7	tcell	tcell	tcell	tcell	GSE14879	GSM371440.cel	blood
GSM371443	Treg_T5	tcell	tcell	tcell	tcell	GSE14879	GSM371443.cel	blood
GSM371640	CD4R_T3	tcell	tcell	tcell	tcell	GSE14879	GSM371640.cel	blood
GSM371641	CD4R_T2	tcell	tcell	tcell	tcell	GSE14879	GSM371641.cel	blood
GSM371650	CD4A_T5	tcell	tcell	tcell	tcell	GSE14879	GSM371650.cel	blood
GSM371652	CD4R_T6	tcell	tcell	tcell	tcell	GSE14879	GSM371652.cel	blood
GSM371659	CD30_T5	tcell	tcell	tcell	tcell	GSE14879	GSM371659.cel	blood
GSM371660	CD30_T12	tcell	tcell	tcell	tcell	GSE14879	GSM371660.cel	blood
GSM371666	CD30_T15	tcell	tcell	tcell	tcell	GSE14879	GSM371666.cel	blood
GSM372732	Healthy_CD8_2	tcell	tcell	tcell	tcell	GSE14924	GSM372732.cel	blood
GSM372726	Healthy_CD4_6	tcell	tcell	tcell	tcell	GSE14924	GSM372726.cel	blood
GSM372727	Healthy_CD4_7	tcell	tcell	tcell	tcell	GSE14924	GSM372727.cel	blood
GSM372736	Healthy_CD8_6	tcell	tcell	tcell	tcell	GSE14924	GSM372736.cel	blood
GSM372740	Healthy_CD8_10	tcell	tcell	tcell	tcell	GSE14924	GSM372740.cel	blood
GSM372725	Healthy_CD4_5	tcell	tcell	tcell	tcell	GSE14924	GSM372725.cel	blood
GSM372741	Healthy_CD8_11	tcell	tcell	tcell	tcell	GSE14924	GSM372741.cel	blood
GSM372734	Healthy_CD8_4	tcell	tcell	tcell	tcell	GSE14924	GSM372734.cel	blood
GSM372721	Healthy_CD4_1	tcell	tcell	tcell	tcell	GSE14924	GSM372721.cel	blood
GSM372722	Healthy_CD4_2	tcell	tcell	tcell	tcell	GSE14924	GSM372722.cel	blood
GSM372723	Healthy_CD4_3	tcell	tcell	tcell	tcell	GSE14924	GSM372723.cel	blood
GSM372724	Healthy_CD4_4	tcell	tcell	tcell	tcell	GSE14924	GSM372724.cel	blood
GSM372728	Healthy_CD4_8	tcell	tcell	tcell	tcell	GSE14924	GSM372728.cel	blood
GSM372729	Healthy_CD4_9	tcell	tcell	tcell	tcell	GSE14924	GSM372729.cel	blood
GSM372730	Healthy_CD4_10	tcell	tcell	tcell	tcell	GSE14924	GSM372730.cel	blood
GSM372731	Healthy_CD8_1	tcell	tcell	tcell	tcell	GSE14924	GSM372731.cel	blood
GSM372733	Healthy_CD8_3	tcell	tcell	tcell	tcell	GSE14924	GSM372733.cel	blood
GSM372735	Healthy_CD8_5	tcell	tcell	tcell	tcell	GSE14924	GSM372735.cel	blood
GSM372737	Healthy_CD8_7	tcell	tcell	tcell	tcell	GSE14924	GSM372737.cel	blood
GSM372738	Healthy_CD8_8	tcell	tcell	tcell	tcell	GSE14924	GSM372738.cel	blood
GSM372739	Healthy_CD8_9	tcell	tcell	tcell	tcell	GSE14924	GSM372739.cel	blood
GSM420351	CD4-HDACi-0h_1	tcell	tcell	tcell	tcell	GSE15735	GSM420351.cel	blood
GSM420352	CD4-HDACi-0h_2	tcell	tcell	tcell	tcell	GSE15735	GSM420352.cel	blood
GSM420353	CD4-HDACi-0h_3	tcell	tcell	tcell	tcell	GSE15735	GSM420353.cel	blood
GSM420354	CD4-HDACi-2h_1	tcell	tcell	tcell	tcell	GSE15735	GSM420354.cel	blood
GSM420355	CD4-HDACi-2h_2	tcell	tcell	tcell	tcell	GSE15735	GSM420355.cel	blood
GSM420356	CD4-HDACi-2h_3	tcell	tcell	tcell	tcell	GSE15735	GSM420356.cel	blood
GSM420357	CD4-HDACi-12h_1	tcell	tcell	tcell	tcell	GSE15735	GSM420357.cel	blood
GSM420358	CD4-HDACi-12h_2	tcell	tcell	tcell	tcell	GSE15735	GSM420358.cel	blood
GSM420359	CD4-HDACi-12h_3	tcell	tcell	tcell	tcell	GSE15735	GSM420359.cel	blood
GSM472028	Resting CD8+ T-cells (FACS sorted)	tcell	tcell	tcell	tcell	GSE19069	GSM472028.cel	blood
GSM472027	Activated CD4+ T-cells with anti-CD3, anti-CD28 and IL-12 and harvested after 8 hours incubation	tcell	tcell	tcell	tcell	GSE19069	GSM472027.cel	blood
GSM472025	Activated CD4+ T-cells with anti-CD3, anti-CD28 and IL-12 and harvested after 24 hours incubation	tcell	tcell	tcell	tcell	GSE19069	GSM472025.cel	blood
GSM472023	Resting CD4+ T-cells (FACS sorted)	tcell	tcell	tcell	tcell	GSE19069	GSM472023.cel	blood
GSM472024	Activated CD4+ T-cells with anti-CD3, anti-CD28 and IL-12 and harvested after 2 hours incubation	tcell	tcell	tcell	tcell	GSE19069	GSM472024.cel	blood
GSM472026	Activated CD4+ T-cells with anti-CD3, anti-CD28 and IL-12 and harvested after 48 hours incubation	tcell	tcell	tcell	tcell	GSE19069	GSM472026.cel	blood
GSM472030	Activated CD8+ T-cells with anti-CD3, anti-CD28 and IL-12 and harvested after 24 hours incubation	tcell	tcell	tcell	tcell	GSE19069	GSM472030.cel	blood
GSM472029	Activated CD8+ T-cells with anti-CD3, anti-CD28 and IL-12 and harvested after 2 hours incubation	tcell	tcell	tcell	tcell	GSE19069	GSM472029.cel	blood
GSM472031	Activated CD8+ T-cells with anti-CD3, anti-CD28 and IL-12 and harvested after 48 hours incubation	tcell	tcell	tcell	tcell	GSE19069	GSM472031.cel	blood
GSM472032	Activated CD8+ T-cells with anti-CD3, anti-CD28 and IL-12 and harvested after 8 hours incubation	tcell	tcell	tcell	tcell	GSE19069	GSM472032.cel	blood
GSM571750	healthy CD4 cells - after stimulation - proband36	tcell	tcell	tcell	tcell	GSE23293	GSM571750.cel	blood
GSM571741	healthy CD4 cells - after stimulation - proband27	tcell	tcell	tcell	tcell	GSE23293	GSM571741.cel	blood
GSM571745	healthy CD4 cells - after stimulation - proband31	tcell	tcell	tcell	tcell	GSE23293	GSM571745.cel	blood
GSM571751	healthy CD4 cells - after stimulation - proband37	tcell	tcell	tcell	tcell	GSE23293	GSM571751.cel	blood
GSM571749	healthy CD4 cells - after stimulation - proband35	tcell	tcell	tcell	tcell	GSE23293	GSM571749.cel	blood
GSM571758	healthy CD4 cells - after stimulation - proband44	tcell	tcell	tcell	tcell	GSE23293	GSM571758.cel	blood
GSM571720	healthy CD4 cells - after stimulation - proband4	tcell	tcell	tcell	tcell	GSE23293	GSM571720.cel	blood
GSM571743	healthy CD4 cells - after stimulation - proband29	tcell	tcell	tcell	tcell	GSE23293	GSM571743.cel	blood
GSM571742	healthy CD4 cells - after stimulation - proband28	tcell	tcell	tcell	tcell	GSE23293	GSM571742.cel	blood
GSM571746	healthy CD4 cells - after stimulation - proband32	tcell	tcell	tcell	tcell	GSE23293	GSM571746.cel	blood
GSM571747	healthy CD4 cells - after stimulation - proband33	tcell	tcell	tcell	tcell	GSE23293	GSM571747.cel	blood
GSM571748	healthy CD4 cells - after stimulation - proband34	tcell	tcell	tcell	tcell	GSE23293	GSM571748.cel	blood
GSM571752	healthy CD4 cells - after stimulation - proband38	tcell	tcell	tcell	tcell	GSE23293	GSM571752.cel	blood
GSM571753	healthy CD4 cells - after stimulation - proband39	tcell	tcell	tcell	tcell	GSE23293	GSM571753.cel	blood
GSM571754	healthy CD4 cells - after stimulation - proband40	tcell	tcell	tcell	tcell	GSE23293	GSM571754.cel	blood
GSM571760	healthy CD4 cells - after stimulation - proband46	tcell	tcell	tcell	tcell	GSE23293	GSM571760.cel	blood
GSM705313	CD8+ T cells rep2 mRNA (Roche)	tcell	tcell	tcell	tcell	GSE28492	GSM705313.cel	blood
GSM705415	CD4+ T cells rep4 mRNA (HUG)	tcell	tcell	tcell	tcell	GSE28492	GSM705415.cel	blood
GSM705304	CD4+ T cells rep3 mRNA (Roche)	tcell	tcell	tcell	tcell	GSE28492	GSM705304.cel	blood
GSM705302	CD4+ T cells rep1 mRNA (Roche)	tcell	tcell	tcell	tcell	GSE28492	GSM705302.cel	blood
GSM705305	CD4+ T cells rep4 mRNA (Roche)	tcell	tcell	tcell	tcell	GSE28492	GSM705305.cel	blood
GSM705418	CD8+ T cells rep2 mRNA (HUG)	tcell	tcell	tcell	tcell	GSE28492	GSM705418.cel	blood
GSM705312	CD8+ T cells rep1 mRNA (Roche)	tcell	tcell	tcell	tcell	GSE28492	GSM705312.cel	blood
GSM705306	CD4+ T cells rep5 mRNA (Roche)	tcell	tcell	tcell	tcell	GSE28492	GSM705306.cel	blood
GSM705303	CD4+ T cells rep2 mRNA (Roche)	tcell	tcell	tcell	tcell	GSE28492	GSM705303.cel	blood
GSM705314	CD8+ T cells rep3 mRNA (Roche)	tcell	tcell	tcell	tcell	GSE28492	GSM705314.cel	blood
GSM705315	CD8+ T cells rep4 mRNA (Roche)	tcell	tcell	tcell	tcell	GSE28492	GSM705315.cel	blood
GSM705316	CD8+ T cells rep5 mRNA (Roche)	tcell	tcell	tcell	tcell	GSE28492	GSM705316.cel	blood
GSM705412	CD4+ T cells rep1 mRNA (HUG)	tcell	tcell	tcell	tcell	GSE28492	GSM705412.cel	blood
GSM705413	CD4+ T cells rep2 mRNA (HUG)	tcell	tcell	tcell	tcell	GSE28492	GSM705413.cel	blood
GSM705414	CD4+ T cells rep3 mRNA (HUG)	tcell	tcell	tcell	tcell	GSE28492	GSM705414.cel	blood
GSM705416	CD4+ T cells rep5 mRNA (HUG)	tcell	tcell	tcell	tcell	GSE28492	GSM705416.cel	blood
GSM705417	CD8+ T cells rep1 mRNA (HUG)	tcell	tcell	tcell	tcell	GSE28492	GSM705417.cel	blood
GSM705419	CD8+ T cells rep3 mRNA (HUG)	tcell	tcell	tcell	tcell	GSE28492	GSM705419.cel	blood
GSM705420	CD8+ T cells rep4 mRNA (HUG)	tcell	tcell	tcell	tcell	GSE28492	GSM705420.cel	blood
GSM705421	CD8+ T cells rep5 mRNA (HUG)	tcell	tcell	tcell	tcell	GSE28492	GSM705421.cel	blood
GSM711666	4-CD4-2-N	tcell	tcell	tcell	tcell	GSE28726	GSM711666.cel	blood
GSM711613	1-NKT-22-N	tcell	tcell	tcell	tcell	GSE28726	GSM711613.cel	blood
GSM711609	1-NKT-4-N	tcell	tcell	tcell	tcell	GSE28726	GSM711609.cel	blood
GSM711482	1-NKT-1-N	tcell	tcell	tcell	tcell	GSE28726	GSM711482.cel	blood
GSM711614	1-NKT-22-S	tcell	tcell	tcell	tcell	GSE28726	GSM711614.cel	blood
GSM711687	4-CD4-3-S	tcell	tcell	tcell	tcell	GSE28726	GSM711687.cel	blood
GSM711610	1-NKT-4-S	tcell	tcell	tcell	tcell	GSE28726	GSM711610.cel	blood
GSM711608	1-NKT-1-S	tcell	tcell	tcell	tcell	GSE28726	GSM711608.cel	blood
GSM710977	1-CD4-1-N	tcell	tcell	tcell	tcell	GSE28726	GSM710977.cel	blood
GSM710979	1-CD4-1-S	tcell	tcell	tcell	tcell	GSE28726	GSM710979.cel	blood
GSM711464	1-CD4-4-N	tcell	tcell	tcell	tcell	GSE28726	GSM711464.cel	blood
GSM711481	1-CD4-4-S	tcell	tcell	tcell	tcell	GSE28726	GSM711481.cel	blood
GSM711685	4-CD4-2-S	tcell	tcell	tcell	tcell	GSE28726	GSM711685.cel	blood
GSM711686	4-CD4-3-N	tcell	tcell	tcell	tcell	GSE28726	GSM711686.cel	blood
GSM711611	1-NKT-14-N	tcell	tcell	tcell	tcell	GSE28726	GSM711611.cel	blood
GSM711612	1-NKT-14-S	tcell	tcell	tcell	tcell	GSE28726	GSM711612.cel	blood
GSM788305	CD4+_Tcells_healthy_donor_3	tcell	tcell	tcell	tcell	GSE31773	GSM788305.cel	blood
GSM788306	CD4+_Tcells_healthy_donor_4	tcell	tcell	tcell	tcell	GSE31773	GSM788306.cel	blood
GSM788338	CD8+_Tcells_healthy_donor_8	tcell	tcell	tcell	tcell	GSE31773	GSM788338.cel	blood
GSM788303	CD4+_Tcells_healthy_donor_1	tcell	tcell	tcell	tcell	GSE31773	GSM788303.cel	blood
GSM788304	CD4+_Tcells_healthy_donor_2	tcell	tcell	tcell	tcell	GSE31773	GSM788304.cel	blood
GSM788331	CD8+_Tcells_healthy_donor_1	tcell	tcell	tcell	tcell	GSE31773	GSM788331.cel	blood
GSM788310	CD4+_Tcells_healthy_donor_8	tcell	tcell	tcell	tcell	GSE31773	GSM788310.cel	blood
GSM788336	CD8+_Tcells_healthy_donor_6	tcell	tcell	tcell	tcell	GSE31773	GSM788336.cel	blood
GSM788308	CD4+_Tcells_healthy_donor_6	tcell	tcell	tcell	tcell	GSE31773	GSM788308.cel	blood
GSM788309	CD4+_Tcells_healthy_donor_7	tcell	tcell	tcell	tcell	GSE31773	GSM788309.cel	blood
GSM788332	CD8+_Tcells_healthy_donor_2	tcell	tcell	tcell	tcell	GSE31773	GSM788332.cel	blood
GSM788333	CD8+_Tcells_healthy_donor_3	tcell	tcell	tcell	tcell	GSE31773	GSM788333.cel	blood
GSM788334	CD8+_Tcells_healthy_donor_4	tcell	tcell	tcell	tcell	GSE31773	GSM788334.cel	blood
GSM788335	CD8+_Tcells_healthy_donor_5	tcell	tcell	tcell	tcell	GSE31773	GSM788335.cel	blood
GSM788337	CD8+_Tcells_healthy_donor_7	tcell	tcell	tcell	tcell	GSE31773	GSM788337.cel	blood
GSM816021	Cord blood CD4+_Act+IL-12_72h_rep2	tcell	tcell	tcell	tcell	GSE32959	GSM816021.cel	blood
GSM816001	Cord blood CD4+_Act_12h_rep1	tcell	tcell	tcell	tcell	GSE32959	GSM816001.cel	blood
GSM816036	Cord blood CD4+_0h_rep2	tcell	tcell	tcell	tcell	GSE32959	GSM816036.cel	blood
GSM816009	Cord blood CD4+_Act_48h_rep3	tcell	tcell	tcell	tcell	GSE32959	GSM816009.cel	blood
GSM816004	Cord blood CD4+_Act_24h_rep1	tcell	tcell	tcell	tcell	GSE32959	GSM816004.cel	blood
GSM816017	Cord blood CD4+_Act+IL-12_24h_rep3	tcell	tcell	tcell	tcell	GSE32959	GSM816017.cel	blood
GSM816007	Cord blood CD4+_Act_48h_rep1	tcell	tcell	tcell	tcell	GSE32959	GSM816007.cel	blood
GSM816029	Cord blood CD4+_Act+IL-4_48h_rep1	tcell	tcell	tcell	tcell	GSE32959	GSM816029.cel	blood
GSM816002	Cord blood CD4+_Act_12h_rep2	tcell	tcell	tcell	tcell	GSE32959	GSM816002.cel	blood
GSM816003	Cord blood CD4+_Act_12h_rep3	tcell	tcell	tcell	tcell	GSE32959	GSM816003.cel	blood
GSM816005	Cord blood CD4+_Act_24h_rep2	tcell	tcell	tcell	tcell	GSE32959	GSM816005.cel	blood
GSM816006	Cord blood CD4+_Act_24h_rep3	tcell	tcell	tcell	tcell	GSE32959	GSM816006.cel	blood
GSM816008	Cord blood CD4+_Act_48h_rep2	tcell	tcell	tcell	tcell	GSE32959	GSM816008.cel	blood
GSM816010	Cord blood CD4+_Act_72h_rep2	tcell	tcell	tcell	tcell	GSE32959	GSM816010.cel	blood
GSM816011	Cord blood CD4+_Act_72h_rep3	tcell	tcell	tcell	tcell	GSE32959	GSM816011.cel	blood
GSM816012	Cord blood CD4+_Act+IL-12_12h_rep1	tcell	tcell	tcell	tcell	GSE32959	GSM816012.cel	blood
GSM816013	Cord blood CD4+_Act+IL-12_12h_rep2	tcell	tcell	tcell	tcell	GSE32959	GSM816013.cel	blood
GSM816014	Cord blood CD4+_Act+IL-12_12h_rep3	tcell	tcell	tcell	tcell	GSE32959	GSM816014.cel	blood
GSM816015	Cord blood CD4+_Act+IL-12_24h_rep1	tcell	tcell	tcell	tcell	GSE32959	GSM816015.cel	blood
GSM816016	Cord blood CD4+_Act+IL-12_24h_rep2	tcell	tcell	tcell	tcell	GSE32959	GSM816016.cel	blood
GSM816018	Cord blood CD4+_Act+IL-12_48h_rep1	tcell	tcell	tcell	tcell	GSE32959	GSM816018.cel	blood
GSM816019	Cord blood CD4+_Act+IL-12_48h_rep2	tcell	tcell	tcell	tcell	GSE32959	GSM816019.cel	blood
GSM816020	Cord blood CD4+_Act+IL-12_48h_rep3	tcell	tcell	tcell	tcell	GSE32959	GSM816020.cel	blood
GSM816022	Cord blood CD4+_Act+IL-12_72h_rep3	tcell	tcell	tcell	tcell	GSE32959	GSM816022.cel	blood
GSM816023	Cord blood CD4+_Act+IL-4_12h_rep1	tcell	tcell	tcell	tcell	GSE32959	GSM816023.cel	blood
GSM816024	Cord blood CD4+_Act+IL-4_12h_rep2	tcell	tcell	tcell	tcell	GSE32959	GSM816024.cel	blood
GSM816025	Cord blood CD4+_Act+IL-4_12h_rep3	tcell	tcell	tcell	tcell	GSE32959	GSM816025.cel	blood
GSM816026	Cord blood CD4+_Act+IL-4_24h_rep1	tcell	tcell	tcell	tcell	GSE32959	GSM816026.cel	blood
GSM816027	Cord blood CD4+_Act+IL-4_24h_rep2	tcell	tcell	tcell	tcell	GSE32959	GSM816027.cel	blood
GSM816028	Cord blood CD4+_Act+IL-4_24h_rep3	tcell	tcell	tcell	tcell	GSE32959	GSM816028.cel	blood
GSM816030	Cord blood CD4+_Act+IL-4_48h_rep2	tcell	tcell	tcell	tcell	GSE32959	GSM816030.cel	blood
GSM816031	Cord blood CD4+_Act+IL-4_48h_rep3	tcell	tcell	tcell	tcell	GSE32959	GSM816031.cel	blood
GSM816032	Cord blood CD4+_Act+IL-4_72h_rep1	tcell	tcell	tcell	tcell	GSE32959	GSM816032.cel	blood
GSM816033	Cord blood CD4+_Act+IL-4_72h_rep2	tcell	tcell	tcell	tcell	GSE32959	GSM816033.cel	blood
GSM816034	Cord blood CD4+_Act+IL-4_72h_rep3	tcell	tcell	tcell	tcell	GSE32959	GSM816034.cel	blood
GSM816035	Cord blood CD4+_0h_rep1	tcell	tcell	tcell	tcell	GSE32959	GSM816035.cel	blood
GSM816037	Cord blood CD4+_0h_rep3	tcell	tcell	tcell	tcell	GSE32959	GSM816037.cel	blood
GSM1057946	peripheral blood T-cells Control3 [mRNA]	tcell	tcell	tcell	tcell	GSE43179	GSM1057946.cel	blood
GSM1057951	peripheral blood T-cells Control8 [mRNA]	tcell	tcell	tcell	tcell	GSE43179	GSM1057951.cel	blood
GSM1057952	peripheral blood T-cells Control9 [mRNA]	tcell	tcell	tcell	tcell	GSE43179	GSM1057952.cel	blood
GSM1057948	peripheral blood T-cells Control5 [mRNA]	tcell	tcell	tcell	tcell	GSE43179	GSM1057948.cel	blood
GSM1057943	peripheral blood T-cells Control10 [mRNA]	tcell	tcell	tcell	tcell	GSE43179	GSM1057943.cel	blood
GSM1057950	peripheral blood T-cells Control7 [mRNA]	tcell	tcell	tcell	tcell	GSE43179	GSM1057950.cel	blood
GSM1057947	peripheral blood T-cells Control4 [mRNA]	tcell	tcell	tcell	tcell	GSE43179	GSM1057947.cel	blood
GSM1057944	peripheral blood T-cells Control1 [mRNA]	tcell	tcell	tcell	tcell	GSE43179	GSM1057944.cel	blood
GSM1057945	peripheral blood T-cells Control2 [mRNA]	tcell	tcell	tcell	tcell	GSE43179	GSM1057945.cel	blood
GSM1057949	peripheral blood T-cells Control6 [mRNA]	tcell	tcell	tcell	tcell	GSE43179	GSM1057949.cel	blood
GSM136126	Endometrium control 0 hours TCM-3	uterus	uterus	uterus	uterus	GSE5809	GSM136126.CEL.gz	endoderm
GSM136127	Endometrium control 0 hours TCM-4	uterus	uterus	uterus	uterus	GSE5809	GSM136127.CEL.gz	endoderm
GSM136128	Endometrium control 0 hours TCM-13	uterus	uterus	uterus	uterus	GSE5809	GSM136128.CEL.gz	endoderm
GSM150196	PE_N_562	uterus	uterus	uterus	uterus	GSE6364	GSM150196.CEL.gz	endoderm
GSM150197	PE_N_598	uterus	uterus	uterus	uterus	GSE6364	GSM150197.CEL.gz	endoderm
GSM150198	PE_N_M165	uterus	uterus	uterus	uterus	GSE6364	GSM150198.CEL.gz	endoderm
GSM150199	PE_N_M169	uterus	uterus	uterus	uterus	GSE6364	GSM150199.CEL.gz	endoderm
GSM150201	PE_N_M182	uterus	uterus	uterus	uterus	GSE6364	GSM150201.CEL.gz	endoderm
GSM150208	ESE_N_629	uterus	uterus	uterus	uterus	GSE6364	GSM150208.CEL.gz	endoderm
GSM150209	ESE_N_650	uterus	uterus	uterus	uterus	GSE6364	GSM150209.CEL.gz	endoderm
GSM150210	ESE_N_664	uterus	uterus	uterus	uterus	GSE6364	GSM150210.CEL.gz	endoderm
GSM150220	MSE_N_610	uterus	uterus	uterus	uterus	GSE6364	GSM150220.CEL.gz	endoderm
GSM150221	MSE_N_617	uterus	uterus	uterus	uterus	GSE6364	GSM150221.CEL.gz	endoderm
GSM150222	MSE_N_626	uterus	uterus	uterus	uterus	GSE6364	GSM150222.CEL.gz	endoderm
GSM150223	MSE_N_659	uterus	uterus	uterus	uterus	GSE6364	GSM150223.CEL.gz	endoderm
GSM150224	MSE_N_G98A	uterus	uterus	uterus	uterus	GSE6364	GSM150224.CEL.gz	endoderm
GSM150225	MSE_N_M153	uterus	uterus	uterus	uterus	GSE6364	GSM150225.CEL.gz	endoderm
GSM150226	MSE_N_M158	uterus	uterus	uterus	uterus	GSE6364	GSM150226.CEL.gz	endoderm
GSM150227	MSE_N_M163	uterus	uterus	uterus	uterus	GSE6364	GSM150227.CEL.gz	endoderm
GSM175945	Uterus BD Normal	uterus	uterus	uterus	uterus	GSE7307	GSM175945.CEL.gz	endoderm
GSM463941	Uterus1	uterus	uterus	uterus	uterus	GSE18674	GSM463941.CEL.gz	endoderm
GSM463941	Uterus2	uterus	uterus	uterus	uterus	GSE18676	GSM463941.CEL.gz	endoderm
GSM463941	Uterus3	uterus	uterus	uterus	uterus	GSE18490	GSM463941.CEL.gz	endoderm
GSM685524	normal_N21_expression	uterus	uterus	uterus	uterus	GSE27678	GSM685524.CEL.gz	endoderm
GSM685534	normal_S98_303_expression	uterus	uterus	uterus	uterus	GSE27678	GSM685534.CEL.gz	endoderm
GSM685538	normal_S98_306_expression	uterus	uterus	uterus	uterus	GSE27678	GSM685538.CEL.gz	endoderm
GSM837771	Uterus_GSM463941	uterus	uterus	uterus	uterus	GSE33846	GSM837771.CEL.gz	endoderm
GSM1016021	Myometrial smooth muscle cell control biological rep1	uterus	uterus	uterus	uterus	GSE41386	GSM1016021.CEL.gz	endoderm
GSM1016022	Myometrial smooth muscle cell control biological rep2	uterus	uterus	uterus	uterus	GSE41386	GSM1016022.CEL.gz	endoderm
GSM1016023	Myometrial smooth muscle cell control biological rep3	uterus	uterus	uterus	uterus	GSE41386	GSM1016023.CEL.gz	endoderm
GSM1060766	Uterus4	uterus	uterus	uterus	uterus	GSE43346	GSM1060766.CEL.gz	endoderm
