# Supplementary material for: Identifying Cancer Type-Specific Transcriptional Programs through Network Analysis
Source: Cancers (Basel). 2023 Aug 18;15(16):4167. doi: 10.3390/cancers15164167 (PMC10453000; doi:10.3390/cancers15164167)
Supplement: Supplementary file 1 [file cancers-15-04167-s001.zip › TableS5.xlsx]

## Sheet: Sheet1
Table S5. Transcription factor targets
Targets	Transcription factors	zscore	corr
DDR1	EOMES	6.807	-0.641
DDR1	ETS1	6.106	-0.602
DDR1	GTF2IRD1	6.648	0.685
DDR1	IRF4	6.273	-0.615
DDR1	PBX1	6.305	0.631
DDR1	SOX9	6.872	0.683
DDR1	SP100	6.801	-0.681
DDR1	TAF4B	6.342	-0.54
DDR1	TXK	6.492	-0.661
DDR1	ZBTB8A	6.114	0.611
RFC2	BRCA1	6.745	0.516
RFC2	BRCA2	7.735	0.545
RFC2	BRIP1	7.088	0.524
RFC2	FOXM1	7.015	0.517
RFC2	ILF2	8.826	0.62
RFC2	ORC1	8.939	0.618
RFC2	PARP1	6.423	0.475
RFC2	POLR3C	7.752	0.498
RFC2	PRKDC	7.838	0.523
RFC2	SAP30	6.238	0.418
RFC2	SSRP1	6.711	0.432
RFC2	TADA2B	6.101	-0.432
RFC2	TAF12	7.078	0.515
RFC2	TFDP1	6.95	0.502
RFC2	ZBTB4	6.108	-0.522
RFC2	ZNF367	6.112	0.455
HSPA6	BCL6	6.195	0.48
HSPA6	HCLS1	6.286	0.516
HSPA6	MNDA	7.618	0.588
HSPA6	NFE2	7.238	0.552
HSPA6	SPI1	6.232	0.523
HSPA6	STAT3	6.309	0.463
PAX8	DMRT3	7.975	0.396
PAX8	FOXE1	10.405	0.6
PAX8	HMGA2	6.911	0.407
PAX8	NKX2-1	8.263	0.508
PAX8	PAX8	19.066	1
GUCA1A	CRX	7.219	0.529
GUCA1A	NEUROD1	6.989	0.443
GUCA1A	NRL	9.215	0.65
GUCA1A	OTX2	9.738	0.467
GUCA1A	POU4F2	7.772	0.378
GUCA1A	VSX1	10.623	0.566
UBA7	FOXP1	6.028	0.548
UBA7	HCLS1	6.341	0.598
UBA7	IRF1	6.255	0.598
UBA7	IRF7	6.701	0.599
UBA7	NLRC5	6.925	0.613
THRA	NFIX	7.071	0.587
THRA	TCEA2	6.008	0.507
THRA	THRA	14.98	1
THRA	VAX2	6.604	0.462
THRA	ZBTB47	7.202	0.584
THRA	ZHX3	6.73	0.576
THRA	ZNF600	6.106	-0.48
PTPN21	EPAS1	6.749	0.626
PTPN21	GLIS2	6.302	0.644
PTPN21	YAP1	6.28	0.681
CCL5	BATF	6.002	0.624
CCL5	BCL11B	6.703	0.609
CCL5	EOMES	8.572	0.762
CCL5	HCLS1	6.789	0.674
CCL5	IRF1	8.414	0.799
CCL5	IRF8	6.03	0.615
CCL5	MNDA	7.545	0.719
CCL5	RUNX3	7.391	0.742
CCL5	SCML4	6.464	0.681
CCL5	SPI1	6.006	0.631
CCL5	STAT1	7.671	0.627
CCL5	STAT4	8.999	0.787
CCL5	TBX21	6.809	0.702
CCL5	TFEC	7.553	0.701
CCL5	TNFAIP3	6.087	0.577
CCL5	TRIM21	6.662	0.575
EPHB3	ETV4	6.167	0.585
ESRRA	ESRRA	11.502	1
SCARB1	BASP1	6.486	-0.363
SCARB1	CSDC2	6.235	0.458
SCARB1	DEK	6.126	-0.46
SCARB1	ERCC2	6.946	0.54
SCARB1	IKZF2	6.128	-0.394
SCARB1	MLL4	6.273	0.502
SCARB1	NCOR2	6.463	0.519
SCARB1	NR0B1	10.021	0.607
SCARB1	NR1H4	11.453	0.698
SCARB1	NR5A1	8.371	0.595
SCARB1	ZNF217	8.178	-0.583
SCARB1	ZNF267	6.439	-0.469
SCARB1	ZNF275	9.963	0.662
TTLL12	CREBRF	6.617	-0.589
TTLL12	PITX1	7.335	0.604
TTLL12	TFAP2A	6.141	0.511
TTLL12	ZNF91	6.023	-0.442
WFDC2	CREB3L4	6.687	0.506
WFDC2	DLX5	7.915	0.493
WFDC2	DLX6	6.024	0.417
WFDC2	EHF	6.706	0.559
WFDC2	ELF3	7.074	0.573
WFDC2	ESR1	7.312	0.48
WFDC2	GATA2	9.895	0.588
WFDC2	HOXB3	7.064	0.476
WFDC2	HOXB6	7.723	0.532
WFDC2	MECOM	8.046	0.596
WFDC2	MSX1	7.267	0.458
WFDC2	MUC1	6.376	0.524
WFDC2	OVOL2	6.611	0.562
WFDC2	PAX8	6.883	0.471
WFDC2	PRKDC	6.573	-0.464
WFDC2	SIX4	6.619	0.529
WFDC2	SOX17	10.733	0.713
WFDC2	SP5	6.859	0.498
WFDC2	SPDEF	6.585	0.452
WFDC2	WT1	6.359	0.337
WFDC2	XBP1	6.555	0.406
WFDC2	ZBTB42	6.463	0.481
WFDC2	ZNF689	6.042	-0.454
MAPK1	BACH1	6.148	0.591
MAPK1	MAPK1	12.174	1
MAPK1	MAX	6.396	0.62
MAPK1	SP1	6.574	0.591
ADAM32	SP5	8.089	0.582
ADAM32	TCEB3B	6.775	0.459
ADAM32	TCEB3C	6.874	0.473
ADAM32	ZNF434	6.355	-0.484
SPATA17	SIX4	7.337	0.554
PRR22	KLF17	6.897	0.489
PRR22	MYOD1	6.113	0.52
PXK	ARNTL	7.046	0.531
PXK	BBX	6.369	0.523
PXK	CREB1	6.53	0.575
PXK	CREBRF	6.461	0.589
PXK	HHEX	7.863	0.669
PXK	KAT6B	6.879	0.562
PXK	TFAP2A	6.537	-0.542
PXK	TFAP2C	6.383	-0.561
PXK	ZNF136	6.807	0.524
PXK	ZNF354A	6.272	0.491
PXK	ZNF426	6.94	0.535
PXK	ZNF43	6.198	0.493
PXK	ZNF430	8.362	0.614
PXK	ZNF91	6.239	0.459
VPS18	ZNF639	6.06	-0.503
SLC46A1	CSDC2	6.33	0.481
SLC46A1	FEV	6.478	0.532
SLC46A1	NR1H4	6.289	0.458
SLC46A1	ZNF687	6.296	0.561
TIMD4	BATF3	6.5	0.449
TIMD4	EOMES	6.024	0.467
TIMD4	MEOX1	7.28	0.476
TIMD4	NR1H3	6.142	0.411
TIMD4	SPIB	6.668	0.522
SLC39A5	CDX1	7.174	0.784
SLC39A5	CDX2	7.694	0.778
SLC39A5	HNF1A	6.886	0.624
SLC39A5	HNF4A	8.084	0.802
SLC39A5	NR1I2	8.142	0.79
ZDHHC11	C11orf9	6.043	0.374
AFG3L1P	CHD2	6.13	0.595
AFG3L1P	DMTF1	6.417	0.553
AFG3L1P	EZH1	6.059	0.573
AFG3L1P	GON4L	7.244	0.645
AFG3L1P	GTF2IRD2	6.016	0.5
AFG3L1P	TAF15	6.181	0.564
AFG3L1P	TAF1C	7.443	0.604
AFG3L1P	ZBTB40	6.782	0.577
AFG3L1P	ZNF207	6.801	0.626
AFG3L1P	ZNF266	7.655	0.632
AFG3L1P	ZNF274	7.029	0.61
AFG3L1P	ZNF341	6.642	0.456
AFG3L1P	ZNF638	6.009	0.569
AFG3L1P	ZNF692	6.574	0.479
AFG3L1P	ZNF721	6.173	0.58
CILP2	ANKRD30A	8.706	0.368
PIGX	MZF1	6.119	-0.596
PIGX	PSMC3IP	6.029	0.618
TMEM196	ASCL1	6.085	0.398
TMEM196	MYT1	7.078	0.42
TMEM196	NEUROD1	7.173	0.375
SLC39A13	MAF1	6.637	0.592
SLC39A13	MEN1	6.125	0.615
SLC39A13	NR1H2	6.342	0.644
BEST4	RFX3	6.801	0.546
AKD1	ATRX	6.05	0.535
AKD1	BCLAF1	6.514	0.569
AKD1	IKZF5	6.096	0.514
AKD1	PRDM2	6.237	0.576
AKD1	RBL2	6.434	0.501
AKD1	RFX3	6.63	0.621
AKD1	SETD2	7.28	0.612
AKD1	ZNF107	6.698	0.58
AKD1	ZNF19	6.152	0.531
AKD1	ZNF195	6.129	0.486
AKD1	ZNF254	7.367	0.636
AKD1	ZNF257	6.387	0.415
AKD1	ZNF439	7.03	0.624
AKD1	ZNF625	6.224	0.481
AKD1	ZNF675	6.462	0.615
AKD1	ZNF92	6.241	0.576
AKD1	ZNF93	6.106	0.442
CORO6	FOXE1	8.215	0.383
CORO6	PAX8	7.096	0.346
TMEM106A	MLL	6.832	0.663
TMEM106A	SETDB2	6.115	0.606
TMEM106A	ZNF611	6.055	0.557
ALG10	MXD4	6.169	-0.592
ALG10	TFDP1	6.448	0.525
ALG10	YEATS4	6.014	0.493
ALG10	ZNF670	6.045	0.557
TTC39C	REST	6.284	0.552
TTC39C	SIN3A	6.191	0.633
TTC39C	ZNF836	6.499	0.599
NEXN	FOXF1	7.15	0.587
NEXN	MYOCD	7.135	0.523
NEXN	TCF21	7.647	0.578
C15orf40	C1D	8.069	0.526
C15orf40	CASP8AP2	7.507	0.508
C15orf40	KHSRP	7.666	-0.458
C15orf40	ZNF143	6.209	0.445
C15orf40	ZNF180	6.594	0.443
C15orf40	ZNF567	6.384	0.447
C15orf40	ZNF766	6.418	0.461
RAX2	ESRRB	6.448	0.59
RAX2	GATA1	6.371	0.704
RAX2	ZNF721	7.371	0.696
MFAP3	CIC	6.287	-0.493
MFAP3	TCF25	6.552	-0.522
MFAP3	ZNF76	6.424	-0.483
EYA3	ARID5B	6.034	0.449
EYA3	ELK4	6.49	0.529
EYA3	SETDB2	6.458	0.56
EYA3	ZNF407	6.336	0.536
GIMAP1	EOMES	6.934	0.639
GIMAP1	FLI1	7.061	0.725
GIMAP1	HCLS1	7.792	0.735
GIMAP1	IKZF1	6.423	0.702
GIMAP1	MNDA	8.373	0.766
GIMAP1	NFE2	6.382	0.607
GIMAP1	SATB1	6.013	0.493
GIMAP1	SCML4	6.291	0.657
GIMAP1	SP110	6.176	0.648
GIMAP1	SPI1	6.944	0.689
GIMAP1	STAT4	7.053	0.643
GIMAP1	TFEC	7.855	0.711
GIMAP1	TXK	6.454	0.647
KLK8	ARNTL2	7.848	0.558
KLK8	BNC1	9.572	0.636
KLK8	DLX3	6.669	0.422
KLK8	FOXN1	9.281	0.636
KLK8	GRHL1	6.781	0.499
KLK8	GRHL3	8.73	0.605
KLK8	HES2	8.774	0.571
KLK8	HOXA1	6.65	0.44
KLK8	HR	6.983	0.546
KLK8	PITX1	6.685	0.51
KLK8	TP63	7.492	0.523
KLK8	VEZF1	6.755	-0.458
KLK8	ZNF750	7.021	0.512
CCDC65	NFE2	6.727	0.497
CCDC65	TXK	6.11	0.485
FAM122C	CHD2	6.426	0.655
FAM122C	MLL	6.08	0.641
FAM122C	MSL3	6.031	0.649
CCDC11	DLX5	6.275	0.393
CCDC11	DLX6	6.658	0.422
CCDC11	ELP3	6.114	0.464
CCDC11	MSX1	7.071	0.424
CCDC11	SOX17	9.134	0.588
ARMCX4	MXI1	6.126	0.484
ARMCX4	POU6F1	6.457	0.555
ARMCX4	TSPYL2	6.204	0.471
ARMCX4	ZBTB20	6.421	0.531
ARMCX4	ZFP2	6.053	0.495
ARMCX4	ZFP28	6.851	0.494
ARMCX4	ZNF10	7.315	0.528
ARMCX4	ZNF302	6.701	0.524
ARMCX4	ZNF334	6.198	0.54
ARMCX4	ZNF529	6.13	0.544
ARMCX4	ZNF540	8.242	0.596
ARMCX4	ZNF711	6.081	0.497
RBBP6	ARID4B	6.688	0.628
RBBP6	BCLAF1	7.319	0.649
RBBP6	BDP1	6.138	0.571
RBBP6	CHD1	7.215	0.593
RBBP6	CHD2	7.3	0.681
RBBP6	CREBZF	6.228	0.599
RBBP6	DNAJC2	6.954	0.566
RBBP6	FUBP1	6.064	0.596
RBBP6	HNRPDL	6.267	0.566
RBBP6	LEF1	6.277	0.577
RBBP6	MLL	6.218	0.617
RBBP6	PNN	8.132	0.642
RBBP6	PRDM2	6.71	0.637
RBBP6	SETD2	6.399	0.585
RBBP6	SFPQ	6.698	0.599
RBBP6	ZNF107	6.533	0.597
RBBP6	ZNF117	6.75	0.545
RBBP6	ZNF266	6.021	0.536
RBBP6	ZNF280D	6.742	0.591
RBBP6	ZNF292	6.015	0.527
RBBP6	ZNF326	6.484	0.565
CENPBD1	ETS2	6.154	-0.355
CENPBD1	NR4A2	6.027	-0.282
CENPBD1	TCEA2	6.871	0.432
CENPBD1	TNFAIP3	6.343	-0.411
CENPBD1	ZKSCAN1	6.096	0.352
HOXD4	HOXA7	6.792	0.354
HOXD4	HOXD4	28.04	1
HOXD4	NR1H4	6.502	0.35
GSC	BHLHE23	6.635	0.468
GSC	GSC	21.414	1
GSC	SOX3	6.5	0.406
GSC	ZNF653	6.559	0.439
GSC	ZNF668	7.156	0.393
GSC	ZNF837	8.447	0.534
SP7	SP7	10.544	1
SP7	ZBTB12	6.042	0.667
SP7	ZNF169	6.049	0.702
PDE7A	GTF2IRD1	6.418	-0.686
PDE7A	IKZF1	6.016	0.702
PDE7A	MYSM1	6.32	0.661
PDE7A	NRF1	6.022	0.589
PDE7A	PRDM15	6.391	0.621
PDE7A	SP100	6.203	0.655
PDE7A	SP140	6.515	0.698
PDE7A	ZBTB24	6.204	0.66
PDE7A	ZFP161	6.326	0.671
PDE7A	ZNF101	6.694	0.727
PDE7A	ZNF230	6.074	0.586
PDE7A	ZNF33A	6.394	0.604
PDE7A	ZNF701	6.599	0.667
CNOT7	BBX	6.017	0.514
CNOT7	BCLAF1	6.44	0.59
CNOT7	CHD2	6.215	0.605
CNOT7	CHD9	6.514	0.599
CNOT7	HNRPDL	6.208	0.561
CNOT7	PBRM1	6.142	0.519
CNOT7	SET	6.783	0.496
CNOT7	SP4	6.259	0.567
CNOT7	XRCC5	6.196	0.513
CNOT7	ZBTB11	6.061	0.567
CNOT7	ZNF131	6.097	0.55
CNOT7	ZNF280D	6.351	0.565
CNOT7	ZNF292	6.097	0.531
CNOT7	ZNF567	6.049	0.508
CRYZL1	ATF2	7.242	0.603
CRYZL1	CREBRF	7.052	0.644
CRYZL1	HDGF	6.534	-0.593
CRYZL1	MED6	6.244	0.568
CRYZL1	MEF2C	6.736	0.611
CRYZL1	MLLT10	6.256	0.556
CRYZL1	NFX1	6.868	0.574
CRYZL1	PPARA	6.393	0.445
CRYZL1	SMAD4	6.176	0.603
CRYZL1	SSBP2	6.061	0.517
CRYZL1	TAF9B	6.965	0.602
CRYZL1	TFCP2L1	6.384	-0.542
CRYZL1	ZFP82	6.059	0.513
CRYZL1	ZNF426	7.357	0.571
C19orf26	ALX4	6.19	0.474
C19orf26	EVX1	7.176	0.646
C19orf26	FOXB1	7.55	0.545
C19orf26	HMX1	6.967	0.621
C19orf26	NCOR2	6.127	0.539
C19orf26	NKX2-8	6.278	0.461
C19orf26	NPAS1	8.09	0.608
C19orf26	PDX1	7.975	0.647
C19orf26	PITX3	6.313	0.621
C19orf26	PRDM8	6.064	0.468
C19orf26	TCEB3C	6.565	0.471
C19orf26	TNP1	6.678	0.572
C19orf26	WNT1	6.103	0.456
MCMDC2	RNF4	6.108	-0.612
MCMDC2	ZNF543	6.375	0.716
MCMDC2	ZNF79	6.143	0.597
TIRAP	ARNT	6.029	0.516
TIRAP	HIF1A	7.557	-0.513
TIRAP	MAZ	6.573	0.509
TIRAP	TAF8	7.117	0.574
TIRAP	TP53	7.347	0.508
TIRAP	ZBTB5	6.349	-0.533
LEAP2	DMTF1	6.675	0.507
LEAP2	GCFC1	6.304	0.51
LEAP2	PNN	7.047	0.511
LEAP2	POLR2L	6.128	-0.455
LEAP2	THOC1	6.545	0.47
MSI2	BBX	6.622	0.499
MSI2	KLF5	6.095	-0.521
MSI2	MLL3	6.77	0.507
MSI2	SOX7	6.571	-0.466
MSI2	ZNF275	6.832	0.496
MSI2	ZNF750	6.035	-0.478
CTCFL	CTCFL	42.19	1
CTCFL	LIN28B	7.145	0.23
CTCFL	TCF24	6.252	0.222
CTCFL	TP63	6.019	0.275
C4orf33	RNF6	6.266	0.508
C4orf33	ZNF75D	6.029	0.478
ZNF333	EZH1	6.471	0.597
ZNF333	PHF21A	7.079	0.662
ZNF333	ZNF224	6.117	0.592
ZNF333	ZNF333	13.324	1
ZNF333	ZNF493	6.278	0.588
ZNF333	ZNF593	6.141	-0.537
ZNF333	ZNF611	6.244	0.558
FAM18B2	E2F4	6.31	0.792
RDH10	MECOM	6.373	0.487
SRSF12	ZNF883	6.239	0.645
FAM71A	TBX10	6.023	0.671
GAPT	FLI1	7.248	0.76
GAPT	GTF2IRD1	6.554	-0.685
GAPT	HCLS1	7.221	0.713
GAPT	IKZF1	7.099	0.777
GAPT	IKZF3	6.652	0.71
GAPT	IRF8	6.458	0.653
GAPT	MNDA	7.359	0.713
GAPT	NFE2	6.158	0.607
GAPT	POU2F2	6.538	0.705
GAPT	SCML4	6.272	0.674
GAPT	SP110	7.314	0.753
GAPT	SP140	7.087	0.73
GAPT	SPI1	6.731	0.692
GAPT	TFEC	6.069	0.604
C1orf65	GBX2	6.127	0.466
C1orf65	HOXD12	7.907	0.688
C1orf65	NEUROG2	6.866	0.533
C1orf65	POU4F3	7.678	0.643
C1orf65	RNF4	6.581	-0.646
C1orf65	TBX1	6.424	0.522
C1orf65	ZNF366	6.457	0.542
C1orf65	ZNF543	6.108	0.697
C1orf65	ZNF808	7.3	0.679
ENTHD1	HILS1	6.156	0.467
ENTHD1	PRDM7	7.483	0.502
TSSK3	MESP2	6.286	0.821
TSSK3	SPATA24	6.055	0.819
TSSK3	T	6.02	0.761
WFDC6	OTX1	6.242	0.568
CLEC12A	BCL11B	6.104	0.567
CLEC12A	EOMES	6.957	0.647
CLEC12A	FLI1	6.126	0.662
CLEC12A	GFI1B	7.24	0.713
CLEC12A	JDP2	6.063	0.54
CLEC12A	MAX	6.217	0.619
CLEC12A	MNDA	7.656	0.723
CLEC12A	NFE2	9.486	0.827
CLEC12A	SCML4	6.927	0.712
CLEC12A	SPI1	6.734	0.681
CLEC12A	STAT4	6.871	0.637
CLEC12A	TBX21	6.795	0.697
CLEC12A	TFEC	6.97	0.657
CLEC12A	TXK	7.597	0.737
BRF1	BAZ2A	6.034	0.615
BRF1	MED26	6.208	0.647
BRF1	MLL4	7.205	0.642
BRF1	NEUROG3	6.051	0.443
BRF1	NPAS1	6.642	0.564
BRF1	PDX1	6.613	0.608
BRF1	SCRT1	6.656	0.629
BRF1	ZBTB17	6.691	0.656
BRF1	ZFPL1	6.32	0.569
BRF1	ZNF335	6.5	0.719
BRF1	ZNF777	6.671	0.588
BRF1	ZNF865	6.024	0.618
C15orf27	SSBP3	6.511	0.403
GRIK1-AS2	SP140	6.009	0.553
GRIK1-AS2	ZBTB32	6.051	0.501
GRIK1-AS2	ZBTB8A	6.49	-0.554
GRIK1-AS2	ZNF80	6.469	0.532
ODF4	T	6.035	0.707
WFDC9	HOXB9	6.526	0.548
WFDC9	LMX1B	6.119	0.531
WFDC9	NKX6-1	6.965	0.499
WFDC9	SRY	6.585	0.478
NEDD1	BRCA1	6.487	0.504
NEDD1	BRCA2	6.435	0.478
NEDD1	BRIP1	7.427	0.545
NEDD1	CALCOCO1	7.54	-0.528
NEDD1	CRY2	6.394	-0.469
NEDD1	DDX20	6.624	0.495
NEDD1	DEK	7.398	0.525
NEDD1	EZH2	6.796	0.52
NEDD1	GABPA	6.202	0.487
NEDD1	GABPB1	6.086	0.489
NEDD1	GCFC2	6.649	0.51
NEDD1	HELLS	7.419	0.553
NEDD1	HMGB1	7.02	0.502
NEDD1	HMGB2	6.46	0.538
NEDD1	MCM8	6.106	0.429
NEDD1	PCGF6	7.142	0.469
NEDD1	RB1	6.806	0.504
NEDD1	RLF	6.026	0.473
NEDD1	TAF1A	6.249	0.487
NEDD1	TMPO	6.802	0.547
NEDD1	TOP2A	6.194	0.485
NEDD1	WHSC1	6.185	0.437
NEDD1	YEATS4	7.304	0.516
NEDD1	ZBTB26	6.445	0.477
NEDD1	ZNF184	7.483	0.513
NEDD1	ZNF281	6.03	0.469
NEDD1	ZNF358	6.329	-0.511
NEDD1	ZNF367	7.886	0.552
TTLL10	FOXN4	6.219	0.755
CALR3	HOXD12	7.448	0.607
CALR3	POU4F3	6.403	0.522
CALR3	ZNF736	6.349	0.567
CALR3	ZNF808	6.977	0.604
C10orf25	SRY	6.524	0.397
C10orf25	ZNF660	7.87	0.458
ETV3	ETV3	17.844	1
ETV3	JARID2	6.96	0.518
ETV3	SP3	8.409	0.618
KLHL10	NEUROG2	7.504	0.477
KLHL10	POU4F3	6.779	0.484
KLHL10	SLC2A4RG	6.706	0.479
KLHL10	ZNF414	6.338	0.475
TM2D3	ZNF322	6.338	0.715
ZNF485	ZNF485	16.002	1
ZNF485	ZNF623	6.663	0.467
ZNF485	ZNF813	6.218	0.524
WDR17	ASCL1	7.931	0.681
WDR17	LHX2	6.712	0.548
WDR17	NKX2-2	7.02	0.623
WDR17	OLIG1	6.909	0.619
WDR17	OLIG2	7.069	0.638
WDR17	PAX6	6.552	0.553
WDR17	POU3F2	7.925	0.686
WDR17	RFX4	7.989	0.696
WDR17	SALL3	7.464	0.643
WDR17	SOX11	6.885	0.582
WDR17	SOX2	6.257	0.553
WDR17	SOX8	7.234	0.654
WDR17	VDR	6.451	-0.596
WDR17	ZBTB8B	6.06	0.513
WDR17	ZEB1	6.923	0.632
WDR17	ZFP3	6.309	0.489
WDR17	ZFP37	6.053	0.55
WDR17	ZIC1	6.441	0.579
WDR17	ZNF404	6.499	0.535
WDR17	ZNF501	6.344	0.577
WDR17	ZNF560	6.176	0.373
WDR17	ZNF566	7.331	0.617
WDR17	ZNF883	7.149	0.649
CDH23	ARID3A	6.486	0.621
CDH23	GFI1B	6.867	0.699
CDH23	KLF2	6.463	0.677
CDH23	LBX1	6.179	0.517
CDH23	NFE2	7.134	0.677
CDH23	ONECUT3	6.114	0.578
CDH23	SPI1	6.826	0.701
CDH23	TBX21	6.162	0.663
CDH23	TXK	6.173	0.646
CDH23	YAP1	6.071	-0.678
CDH23	ZNF276	6.079	0.61
ANKAR	ZNF418	6.031	0.42
ANKAR	ZNF663	6.43	0.399
ANKAR	ZNF782	6.451	0.455
MEGF11	ASCL1	8.786	0.692
MEGF11	MYT1	9.943	0.703
MEGF11	NKX2-2	8.658	0.685
MEGF11	OLIG1	7.855	0.639
MEGF11	OLIG2	9.243	0.734
MEGF11	POU3F2	6.245	0.541
MEGF11	RFX4	6.809	0.58
MEGF11	SOX11	6.06	0.5
MEGF11	SOX2	7.328	0.583
MEGF11	SOX8	6.301	0.555
MEGF11	ZNF488	6.797	0.575
ESX1	ESX1	21.67	1
ESX1	POLR2A	6.301	0.451
C8orf12	ZNF583	6.234	0.4
SCGB1C1	FIGLA	6.741	0.36
SCGB1C1	RBPJL	7.506	0.459
SCGB1C1	RXRA	8.208	0.456
SCGB1C1	ZNF219	6.023	0.407
DNAJC5G	ASCL3	6.355	0.817
DNAJC5G	LHX3	6.605	0.805
DNAJC5G	PRDM14	6.028	0.762
DNAJC5G	TAF1L	6.07	0.753
WDR88	FOXK1	6.41	0.4
PRUNE2	NFIX	6.108	0.552
PRUNE2	PKNOX2	6.448	0.544
PRUNE2	SOX6	6.322	0.567
PRUNE2	SOX8	7.185	0.63
PRUNE2	THRA	6.293	0.528
PRUNE2	ZBTB47	6.017	0.536
MBD3L2	ONECUT3	6.094	0.536
MBD3L1	SMYD1	6.019	0.348
SERPINB11	ISL1	6.746	0.453
SERPINB11	NKX3-1	7.652	0.407
SERPINB11	SP8	7.224	0.422
LINC00161	TCEB3B	6.15	0.395
LINC00161	THAP11	6.295	0.481
ACAP2	ARID4B	6.665	0.652
ACAP2	FOXN2	6.404	0.596
ACAP2	MBD2	6.173	0.581
ACAP2	MIER1	6.773	0.646
ACAP2	MXD1	6.02	0.524
ACAP2	MYNN	6.909	0.649
ACAP2	PRDM2	6.249	0.631
ACAP2	REST	6.371	0.574
ACAP2	SFPQ	6.065	0.581
ACAP2	SP100	6.15	0.626
ACAP2	SP3	7.686	0.692
ACAP2	ZFX	6.218	0.531
ACAP2	ZNF33A	6.048	0.561
GAMT	SREBF1	6.317	0.594
GAMT	ZNF440	6.514	-0.641
PLCD3	ZNF700	6.612	-0.563
IRF6	EHF	8.535	0.78
IRF6	ELF3	7.448	0.694
IRF6	FOXA1	6.687	0.544
IRF6	FOXQ1	7.46	0.69
IRF6	GRHL1	8.05	0.683
IRF6	IRF6	11.4	1
IRF6	KLF5	8.048	0.748
IRF6	MUC1	6.173	0.596
IRF6	NKX2-5	6.037	-0.61
IRF6	OSR2	6.328	0.573
IRF6	OVOL2	8.534	0.795
IRF6	RBPJ	7.01	-0.654
IRF6	TEAD3	6.981	0.669
IRF6	TFAP2C	6.168	0.59
IRF6	TFCP2L1	6.448	0.571
IRF6	ZNF165	6.854	0.601
IRF6	ZNF750	7.381	0.641
PTPRC	CIITA	6.402	0.735
PTPRC	EOMES	7.434	0.721
PTPRC	ETS1	7.16	0.711
PTPRC	FLI1	7.865	0.848
PTPRC	GFI1	6.067	0.653
PTPRC	GTF2IRD1	7.294	-0.776
PTPRC	HCLS1	8.462	0.842
PTPRC	IFI16	6.381	0.59
PTPRC	IKZF1	8.016	0.895
PTPRC	IKZF3	7.392	0.805
PTPRC	IRF1	6.553	0.702
PTPRC	IRF8	8.235	0.819
PTPRC	KLF2	6.304	0.695
PTPRC	MNDA	8.096	0.802
PTPRC	MSL3	6.277	0.708
PTPRC	NFATC2	7.11	0.72
PTPRC	NLRC5	6.309	0.647
PTPRC	POU2AF1	6.266	0.648
PTPRC	REL	6.259	0.678
PTPRC	RUNX3	7.349	0.783
PTPRC	SCML4	7.157	0.778
PTPRC	SP100	6.774	0.718
PTPRC	SP110	7.54	0.808
PTPRC	SP140	7.919	0.832
PTPRC	SPI1	6.666	0.72
PTPRC	STAT1	6.016	0.551
PTPRC	STAT4	6.904	0.678
PTPRC	TFEC	8.139	0.783
PTPRC	TXK	6.583	0.706
PTPRC	ZNF101	6.359	0.724
PTPRC	ZNF629	6.387	-0.637
MAN1A2	CDC5L	6.133	0.492
MAN1A2	MYNN	6.314	0.551
MAN1A2	SETD2	6.521	0.558
MAN1A2	ZFX	6.281	0.489
MAN1A2	ZNF107	6.041	0.532
MAN1A2	ZNF195	6.605	0.505
MAN1A2	ZNF273	6.357	0.501
MAN1A2	ZNF326	6.013	0.506
MAN1A2	ZNF639	6.382	0.527
MAN1A2	ZNF644	6.818	0.519
MAN1A2	ZNF92	6.669	0.594
RAPH1	NFIB	6.42	0.705
RAPH1	PAX5	6.196	-0.7
RAPH1	TEAD1	6.012	0.675
RAPH1	YAP1	6.188	0.703
LACTB	TFEC	6.109	0.548
LACTB	ZNF337	6.378	-0.486
LACTB	ZNF606	6.96	-0.552
BNC1	ARNTL2	7.508	0.576
BNC1	BNC1	15.304	1
BNC1	DLX3	6.153	0.421
BNC1	FOXE1	7.453	0.505
BNC1	FOXN1	11.473	0.804
BNC1	GRHL1	7.965	0.6
BNC1	GRHL3	11.292	0.792
BNC1	HES2	10.283	0.688
BNC1	HOXA1	8.295	0.55
BNC1	KLF8	6.969	0.491
BNC1	NHLH2	8.68	0.507
BNC1	PITX1	9.027	0.682
BNC1	SNAI2	6.131	0.51
BNC1	SOX7	7.895	0.545
BNC1	TP63	11.543	0.781
BNC1	ZNF750	10.923	0.77
BNC1	ZNF91	7.504	-0.501
MPP4	ALX1	7.485	0.397
MPP4	CRX	6.61	0.368
MPP4	HILS1	6.011	0.334
MPP4	OTX2	10.687	0.403
MPP4	PAX3	7.376	0.394
MPP4	POU4F2	9.477	0.355
MPP4	TFAP2B	6.765	0.27
MPP4	VSX1	10.638	0.443
IDI2	ASH2L	6.223	0.542
IDI2	DNMT1	6.523	-0.617
IDI2	NKX6-1	6.14	0.463
IDI2	POU6F2	6.977	0.485
IDI2	SIM2	6.015	0.437
IDI2	TCEB3B	6.336	0.459
IDI2	THAP11	7.105	0.612
IDI2	ZNF284	6.538	0.602
IDI2	ZNF319	6.101	-0.486
IDI2	ZNF749	6.13	0.509
CYP11B1	CREM	6.097	0.386
CYP11B1	CSDC2	8.392	0.534
CYP11B1	FOSL2	6.218	0.425
CYP11B1	HOXA5	7.674	0.461
CYP11B1	HOXD4	6.839	0.363
CYP11B1	IKBKAP	7.975	0.538
CYP11B1	IKZF4	6.113	0.411
CYP11B1	MLXIPL	7.074	0.539
CYP11B1	NR0B1	13.338	0.725
CYP11B1	NR1H4	15.175	0.834
CYP11B1	NR5A1	11.141	0.699
CYP11B1	SRA1	6.012	0.387
CYP11B1	TBX3	8.032	0.549
CYP11B1	ZNF219	6.382	0.479
CYP11B1	ZNF275	9.409	0.594
TAF8	FOXD4	6.451	0.587
TAF8	HIF1A	6.2	-0.476
TAF8	MAX	6.105	0.579
TAF8	MYBBP1A	6.362	0.542
TAF8	NFYA	6.155	0.51
TAF8	NFYC	6.675	0.568
TAF8	PBX2	6.083	0.528
TAF8	RELA	6.634	0.536
TAF8	TAF8	13.224	1
TAF8	ZBTB7A	6.417	0.543
TAF8	ZBTB8A	6.145	-0.577
TAF8	ZNF81	6.352	0.525
COBL	ESR2	6.027	-0.475
COBL	SOX9	7.117	0.642
COBL	TOX3	7.101	0.565
SLAMF6	IKZF3	6.58	0.712
SLAMF6	SPIB	6.492	0.662
ZSCAN20	ZNF491	6.091	0.419
ZSCAN20	ZNF496	7.621	0.42
RHBDL2	ARNTL2	7.407	0.57
RHBDL2	CEBPG	6.202	0.477
RHBDL2	EHF	6.098	0.535
RHBDL2	GRHL1	6.349	0.508
RHBDL2	IRF6	6.463	0.568
RHBDL2	KLF5	6.169	0.54
RHBDL2	TRIM16	7.788	0.587
FRAS1	MECOM	6.597	0.521
FRAS1	SOX17	6.484	0.493
BRSK1	HMX1	6.475	0.536
BRSK1	MLXIPL	6.204	0.519
BRSK1	MYOG	7.243	0.589
BRSK1	NCOR2	6.555	0.516
BRSK1	TCF15	8.194	0.566
BRSK1	ZNF646	7.048	0.544
CRB2	ASCL1	6.337	0.496
CRB2	NKX2-2	6.058	0.482
CRB2	OLIG1	7.594	0.57
CRB2	POU3F2	6.343	0.501
CRB2	RFX4	8.392	0.62
CRB2	SOX2	6.67	0.5
KCNE4	AEBP1	6.041	0.391
KCNE4	ANKRD30A	6.813	0.276
CD300LG	FOXJ2	7.629	0.496
CD300LG	ZNF565	6.49	-0.425
SLC34A3	GATA1	6.096	0.79
SLC34A3	GBX1	6.005	0.781
SLC34A3	MXD3	6.081	0.784
SLC34A3	NEUROD4	6.062	0.764
WBP2NL	ZNF251	6.322	0.431
WBP2NL	ZNF34	6.298	0.436
HIPK1	ARID1A	8.822	0.713
HIPK1	BAZ2A	6.083	0.537
HIPK1	CHD8	6.115	0.411
HIPK1	KAT6B	7.241	0.55
HIPK1	PATZ1	6.093	0.493
HIPK1	RXRB	6.456	0.595
HIPK1	RYBP	6.044	0.469
HIPK1	SPEN	6.014	0.47
HIPK1	ZFP36L2	7.093	0.583
HIPK1	ZNF12	7.863	0.561
HIPK1	ZNF317	8.396	0.6
HIPK1	ZNF665	7.066	0.516
MTBP	FOS	6.146	-0.444
MTBP	MCM8	6.164	0.456
MTBP	PRKDC	6.346	0.475
TMEM74	POU4F2	7.775	0.331
TMEM74	ZIC3	6.189	0.387
TMEM74	ZNF536	6.429	0.349
TMEM74	ZNF560	6.05	0.295
TIGD4	EN2	6.088	0.472
ART5	SPATA24	6.235	0.821
FAM71C	HAND1	6.232	0.582
FAM71C	PHOX2B	7.029	0.586
FAM71C	TCF20	6.108	0.594
C21orf67	MYOD1	6.112	0.657
ATP6V1C2	DLX5	7.681	0.444
ATP6V1C2	DLX6	6.326	0.397
CLDN19	FOXN4	6.047	0.813
CLDN19	SPATA24	6.2	0.835
VTI1A	BTAF1	6.539	0.617
VTI1A	JARID2	8.287	0.677
VTI1A	KLF8	6.153	0.484
VTI1A	NR2F1	6.312	-0.581
VTI1A	PRDM2	6.246	0.608
VTI1A	SP3	6.807	0.613
VTI1A	TAF1D	6.289	0.576
VTI1A	ZBTB24	6.978	0.664
KIF6	SOX10	6.088	0.363
KIF6	ZNF765	6.067	-0.325
IQCD	ZNF205	6.55	0.413
TAGAP	CIITA	7.064	0.819
TAGAP	ELF2	6.077	0.691
TAGAP	ETS1	6.23	0.666
TAGAP	FLI1	7.424	0.843
TAGAP	FOXP1	6.032	0.639
TAGAP	GFI1	6.273	0.693
TAGAP	GTF2IRD1	6.506	-0.741
TAGAP	HCLS1	7.06	0.761
TAGAP	HES1	6.241	-0.705
TAGAP	IKZF1	7.995	0.928
TAGAP	IKZF3	7.292	0.827
TAGAP	IRF1	6.126	0.694
TAGAP	IRF8	7.036	0.754
TAGAP	KLF2	7.123	0.787
TAGAP	LYL1	6.096	0.75
TAGAP	MNDA	6.411	0.699
TAGAP	MSL3	6.52	0.755
TAGAP	NFATC3	6.047	0.681
TAGAP	NFE2L1	6.015	-0.7
TAGAP	PAX5	6.622	0.779
TAGAP	POU2F2	6.644	0.777
TAGAP	REL	6.411	0.715
TAGAP	RUNX3	6.624	0.753
TAGAP	SCML4	6.959	0.791
TAGAP	SP110	7.149	0.806
TAGAP	SP140	6.898	0.779
TAGAP	SPI1	6.394	0.725
TAGAP	SPIB	6.162	0.684
TAGAP	TBX21	6.012	0.707
TAGAP	TEAD1	6.677	-0.771
TAGAP	TNF	6.398	0.684
TAGAP	TXK	6.342	0.713
TAGAP	YAP1	6.59	-0.781
TAGAP	ZNF101	6.697	0.78
STON2	BNC1	8.891	0.588
STON2	FOXN1	7.097	0.509
STON2	GRHL1	7.038	0.503
STON2	GRHL3	9.295	0.622
STON2	HES5	7.126	0.455
STON2	NHLH2	6.69	0.391
STON2	PITX1	6.4	0.485
STON2	TP63	6.14	0.445
STON2	ZNF750	6.69	0.485
SERPINA12	DLX3	9.269	0.471
SERPINA12	DLX4	6.608	0.374
SERPINA12	POU2F3	9.67	0.57
SERPINA12	SIM1	10.322	0.393
SERPINA12	TBX18	7.661	0.33
SERPINA12	ZNF765	6.427	-0.337
CLEC4C	IKZF3	6.237	0.594
CLEC4C	SP110	6.186	0.585
CLEC4C	SP140	7.038	0.637
CLEC4C	ZNF101	6.368	0.605
CLEC4C	ZNF80	6.837	0.568
NLRC4	EOMES	6.463	0.613
NLRC4	FLI1	7.412	0.759
NLRC4	GTF2IRD1	6.93	-0.701
NLRC4	HCLS1	6.415	0.643
NLRC4	IKZF1	6.212	0.693
NLRC4	KLF2	6.139	0.64
NLRC4	MNDA	8.482	0.781
NLRC4	NFATC2	6.136	0.61
NLRC4	NFE2	8.235	0.74
NLRC4	SCML4	6.24	0.66
NLRC4	SP110	6.059	0.646
NLRC4	SP140	6.074	0.642
NLRC4	SPI1	7.603	0.744
NLRC4	TFEC	7.846	0.717
NLRC4	TXK	6.668	0.669
PRSS36	LHX3	6.766	0.806
PRSS36	ZBTB7B	6.087	0.771
ZDHHC15	SALL1	6.22	0.584
ZDHHC15	SALL3	6.891	0.622
ZDHHC15	ZFP37	7.391	0.648
ZDHHC15	ZNF334	6.716	0.635
ZDHHC15	ZNF610	6.332	0.582
ZDHHC15	ZNF667	6.313	0.562
ZDHHC15	ZNF677	6.026	0.605
ZDHHC15	ZNF711	6.079	0.55
ZDHHC15	ZNF883	6.477	0.621
RAI1	HSF4	6.532	0.743
RAI1	MIER2	6.32	0.759
RAI1	ZNF408	6.57	0.742
CDK15	FEV	6.768	0.624
CDK15	HNF1B	6.029	0.664
CDK15	LMX1B	6.2	0.586
CDK15	MYOG	6.437	0.662
CDK15	SRY	6.593	0.517
CDK15	ZNF391	6.539	0.504
CDK15	ZNF687	6.746	0.677
CDK15	ZNF786	6.206	-0.593
ZNF570	ZNF256	6.838	0.492
ZNF570	ZNF383	7.631	0.565
ZNF570	ZNF470	6.474	0.465
ZNF570	ZNF568	7.466	0.562
ZNF570	ZNF569	6.365	0.507
ZNF570	ZNF570	19.326	1
ZNF570	ZNF571	7.396	0.456
ZNF570	ZNF829	8.464	0.524
NUDT9P1	ZHX2	6.046	0.493
TSPEAR	BHLHE23	6.339	0.598
TSPEAR	DMRTA1	6.232	0.597
TSPEAR	DOT1L	6.179	0.567
TSPEAR	LHX5	6.703	0.622
TSPEAR	ONECUT3	6.171	0.57
TSPEAR	POLR2A	6.903	0.638
TSPEAR	SCRT1	6.861	0.638
TSPEAR	ZNF821	6.152	0.594
TSPEAR	ZNF865	6.511	0.647
MIPOL1	FOXA1	6.929	0.562
MIPOL1	SIX4	6.956	0.639
C6orf141	BNC1	6.777	0.473
ALMS1P	ZNF248	6.556	0.507
ALMS1P	ZNF362	6.301	0.482
ALMS1P	ZNF611	7.047	0.526
MYO3B	DMRT3	8.039	0.331
MYO3B	FOXE1	7.901	0.387
MYO3B	HMGA2	7.504	0.351
MYO3B	IKZF2	6.527	0.316
MYO3B	PAX8	9.655	0.454
ADAM21	POU4F2	6.08	0.3
ADAM21	ZNF527	7.068	0.445
TRIML2	DLX4	6.848	0.413
TRIML2	FOXP3	7.349	0.479
TRIML2	MYF5	6.214	0.365
TRIML2	NEUROG2	6.524	0.405
TRIML2	NEUROG3	7.617	0.419
TRIML2	NKX6-2	7.402	0.471
TRIML2	NR5A1	6.859	0.456
TRIML2	TLX1	7.194	0.419
TRIML2	ZNF414	7.242	0.487
IL12RB1	AKNA	6.687	0.713
IL12RB1	BCL11B	6.344	0.613
IL12RB1	CIITA	6.107	0.706
IL12RB1	EOMES	8.11	0.765
IL12RB1	ETS1	6.436	0.654
IL12RB1	FLI1	6.613	0.741
IL12RB1	GFI1	6.55	0.685
IL12RB1	GTF2IRD1	6.117	-0.679
IL12RB1	HCLS1	6.387	0.678
IL12RB1	IKZF1	7.41	0.837
IL12RB1	IKZF3	6.918	0.761
IL12RB1	IRF1	6.615	0.702
IL12RB1	IRF8	6.444	0.678
IL12RB1	NFATC2	6.793	0.692
IL12RB1	POU2F2	6.193	0.707
IL12RB1	RUNX3	7.46	0.786
IL12RB1	SCML4	7.368	0.789
IL12RB1	SP110	7.059	0.764
IL12RB1	SP140	7.846	0.82
IL12RB1	SPI1	6.717	0.719
IL12RB1	STAT1	6.339	0.569
IL12RB1	STAT4	6.81	0.667
IL12RB1	TBX21	6.967	0.751
IL12RB1	TEAD1	6.102	-0.692
IL12RB1	TFEC	6.767	0.678
IL12RB1	TXK	6.58	0.701
IL12RB1	ZFP112	6.698	-0.735
IL12RB1	ZNF101	6.374	0.72
IL12RB1	ZNF629	6.015	-0.607
GTF2A1L	GTF2A1L	36.102	1
GTF2A1L	ONECUT1	9.297	0.364
GTF2A1L	ZNF674	6.644	0.28
TRPV3	TNP1	6.386	0.607
MMP21	GTF2A1L	6.285	0.275
TMEM190	FOXJ1	6.11	0.499
GAS2L2	GATA1	6.104	0.745
KCNG4	PAX1	6.116	0.605
KCNG4	ZNF619	6.147	0.632
CACNG5	LHX3	6.018	0.697
CACNG5	MYOG	7.215	0.727
CACNG5	TBX10	6.029	0.658
LINC00308	ONECUT1	8.992	0.488
JAK1	BACH1	6.377	0.65
JAK1	CREB1	6.151	0.624
JAK1	ELF1	7.103	0.714
JAK1	IKZF1	6.106	0.727
JAK1	KLF13	6.323	0.674
JAK1	NFE2L1	6.128	-0.679
JAK1	SPEN	6.445	0.584
CDC42SE2	CGGBP1	6.82	0.614
CDC42SE2	FLI1	6.435	0.682
CDC42SE2	IRF2	6.596	0.629
CDC42SE2	NFATC2	7.402	0.695
CDC42SE2	POU2AF1	6.08	0.596
CDC42SE2	SP140	6.706	0.686
CDC42SE2	TAF8	6.663	0.621
CDC42SE2	ZFP161	6.172	0.636
CDC42SE2	ZNF629	6.999	-0.64
ACACB	FOXO4	7.41	0.56
ACACB	TBX3	7.027	0.533
ACACB	ZNF358	6.195	0.507
RFWD2	POLR3C	7.08	0.469
RFWD2	PRKDC	7.157	0.492
RFWD2	TAF12	7.804	0.557
RFWD2	TAF1C	6.679	-0.509
STX6	GRHL1	6.611	0.477
STX6	GRHL3	6.465	0.471
STX6	TSPYL2	7.474	-0.491
ANLN	ARNTL2	7.655	0.611
ANLN	BLM	6.998	0.534
ANLN	BRCA1	7.588	0.607
ANLN	BRCA2	7.184	0.555
ANLN	BRIP1	9.66	0.717
ANLN	CDT1	6.79	0.613
ANLN	CREBRF	6.026	-0.557
ANLN	CRY2	6.977	-0.535
ANLN	EZH2	7.088	0.577
ANLN	FOXM1	11.226	0.806
ANLN	HELLS	7.109	0.576
ANLN	ORC1	6.897	0.547
ANLN	PCNA	8.182	0.674
ANLN	POLA1	6.539	0.464
ANLN	TADA2B	6.118	-0.464
ANLN	TOP2A	11.121	0.818
ANLN	UHRF1	10.653	0.753
ANLN	WHSC1	7.294	0.526
ANLN	ZIC2	6.669	0.474
ANLN	ZNF367	8.96	0.653
SPRR4	ASCL3	6.005	0.757
POLR2J2	FUBP3	6.783	0.466
POLR2J2	GTF2H3	7.802	0.608
POLR2J2	MLL3	6.156	0.505
POLR2J2	SMARCC2	6.252	0.555
POLR2J2	TAF15	7.031	0.6
POLR2J2	ZKSCAN1	7.194	0.506
POLR2J2	ZNF160	6.476	0.562
POLR2J2	ZNF207	7.831	0.672
POLR2J2	ZNF514	8.596	0.584
POLR2J2	ZNF530	6.069	0.502
POLR2J2	ZNF577	6.308	0.457
POLR2J2	ZNF638	6.805	0.602
POLR2J2	ZNF641	6.473	0.526
POLR2J2	ZNF721	6.578	0.588
HSH2D	AKNA	6.061	0.661
HSH2D	IKZF1	6.01	0.714
HSH2D	IKZF3	6.4	0.714
HSH2D	NFIB	6.01	-0.679
HSH2D	PAX5	6.573	0.735
HSH2D	POU2F2	6.658	0.738
HSH2D	SP110	6.035	0.678
HSH2D	TEAD1	6.527	-0.72
TRNT1	ATF1	7.5	0.551
TRNT1	TAF9	6.052	0.44
TRNT1	ZNF138	6.55	0.44
TRNT1	ZNF227	7.554	0.573
TMEM163	ETV1	6.394	0.471
TMEM163	UBN1	6.396	-0.431
TMEM163	ZFPM2	7.631	0.543
TMEM163	ZNF521	6.307	0.504
ARHGAP5	SMAD5	6.504	0.56
ARHGAP5	ZBTB41	6.091	0.544
ARHGAP5	ZHX1	6.45	0.528
HERPUD2	ARID4A	6.506	0.639
HERPUD2	HNRNPK	6.276	0.598
HERPUD2	HOXB4	6.075	-0.583
HERPUD2	MYOG	7.37	-0.691
HERPUD2	RBBP5	6.104	0.604
HERPUD2	TAF8	6.069	0.571
HERPUD2	ZFP161	6.583	0.651
HERPUD2	ZNF280A	6.023	-0.499
HERPUD2	ZNF763	6.237	0.628
JMJD6	ING2	6.106	0.449
JMJD6	NFIL3	6.769	0.383
SRCAP	CARHSP1	6.025	0.764
SRCAP	RARG	6.201	0.781
SRCAP	RXRB	6.288	0.766
SRCAP	SRCAP	8.49	1
SRCAP	ZBTB7B	6.267	0.8
MAP3K6	BNC1	6.269	0.469
MAP3K6	FOXC2	6.255	0.425
MAP3K6	FOXN1	7.095	0.526
MAP3K6	GRHL3	6.206	0.477
MAP3K6	HMGB1	6.576	-0.469
MAP3K6	PITX1	7.848	0.581
MAP3K6	SCYL1	6.642	0.51
MAP3K6	TBX4	7.186	0.438
MAP3K6	ZNF341	6.329	0.401
MAP3K6	ZNF461	6.687	0.48
MAP3K6	ZNF526	6.156	0.472
MAP3K6	ZNF750	7.353	0.537
MAP3K6	ZNF91	6.175	-0.417
ARSG	ANKRD30A	7.133	0.29
ARSG	GATA3	7.543	0.398
ARSG	ZNF467	6.102	0.371
ZNF101	APP	6.368	-0.661
ZNF101	FLI1	6.354	0.725
ZNF101	HIVEP1	6.142	0.614
ZNF101	IKZF1	7.279	0.831
ZNF101	IKZF3	7.284	0.795
ZNF101	MSL3	6.953	0.761
ZNF101	PAX5	6.112	0.709
ZNF101	PHTF2	6.358	0.672
ZNF101	POU2AF1	6.466	0.663
ZNF101	POU2F2	6.096	0.704
ZNF101	RUNX3	6.122	0.686
ZNF101	SCML4	6.576	0.731
ZNF101	SP100	6.66	0.709
ZNF101	SP110	6.356	0.713
ZNF101	SP140	7.405	0.79
ZNF101	SPIB	6.735	0.703
ZNF101	ZBTB1	6.372	0.675
ZNF101	ZBTB24	7.148	0.751
ZNF101	ZNF101	9.822	1
ZNF101	ZNF80	6.598	0.65
PTPN11	FOXJ3	6.424	0.422
PTPN11	NONO	6.667	0.458
PTPN11	YBX1	6.234	0.493
PTPN11	ZNF12	6.445	0.457
PTPN11	ZNF146	9.644	0.595
PTPN11	ZNF317	7.176	0.503
PTPN11	ZNF665	6.689	0.467
KLHDC7B	PML	6.162	0.56
KLHDC7B	RELB	6.096	0.558
KLHDC7B	STAT1	6.635	0.505
ZNF626	FOSL1	6.159	-0.442
ZNF626	ZFP82	6.173	0.483
ZNF626	ZNF100	6.27	0.545
ZNF626	ZNF140	6.14	0.541
ZNF626	ZNF160	6.161	0.521
ZNF626	ZNF208	6.473	0.484
ZNF626	ZNF221	6.369	0.502
ZNF626	ZNF253	8.437	0.584
ZNF626	ZNF254	6.496	0.562
ZNF626	ZNF257	6.625	0.415
ZNF626	ZNF347	6.778	0.562
ZNF626	ZNF350	6.435	0.543
ZNF626	ZNF418	6.284	0.49
ZNF626	ZNF43	8.261	0.578
ZNF626	ZNF44	7.182	0.551
ZNF626	ZNF486	8.381	0.635
ZNF626	ZNF493	6.659	0.572
ZNF626	ZNF506	7.683	0.668
ZNF626	ZNF540	6.792	0.515
ZNF626	ZNF542	7.086	0.522
ZNF626	ZNF563	7.349	0.526
ZNF626	ZNF626	15.64	1
ZNF626	ZNF677	6.048	0.54
ZNF626	ZNF680	7.063	0.543
ZNF626	ZNF681	6.498	0.447
ZNF626	ZNF682	6.749	0.53
ZNF626	ZNF780B	6.033	0.531
ZNF626	ZNF826P	7.938	0.571
ZNF626	ZNF829	7.576	0.528
ZNF626	ZNF844	9	0.641
ZNF626	ZNF85	8.639	0.496
ZNF626	ZNF93	7.263	0.486
ZNF626	ZNF99	6.344	0.379
PHC3	ARID2	6.197	0.617
PHC3	ARID4B	6.989	0.695
PHC3	CHD2	8.052	0.786
PHC3	CREBZF	6.486	0.661
PHC3	HNRNPD	6.221	0.636
PHC3	MEF2A	6.239	0.642
PHC3	MLL	6.76	0.704
PHC3	MLLT10	6.351	0.6
PHC3	MYNN	7.357	0.699
PHC3	MYSM1	6.705	0.683
PHC3	PHTF2	6.238	0.639
PHC3	PRDM2	6.615	0.677
PHC3	SMAD4	6.163	0.647
PHC3	SP100	6.103	0.642
PHC3	SP2	6.226	0.548
PHC3	SUZ12	6.639	0.646
PHC3	TMF1	6.196	0.617
PHC3	ZBTB1	6.985	0.694
PHC3	ZBTB11	6.162	0.616
PHC3	ZBTB24	7.041	0.715
PHC3	ZFX	7.051	0.595
PHC3	ZNF101	6.541	0.709
PHC3	ZNF280D	6.435	0.611
IL11RA	CALCOCO1	6.413	0.435
IL11RA	HDAC2	6.645	-0.45
IL11RA	TOP2A	7.205	-0.5
IL11RA	UHRF1	6.286	-0.435
TNFRSF10A	GTF2E2	6.818	0.513
TNFRSF10A	HDAC1	7.15	0.559
TNFRSF10A	OLIG2	6.27	-0.573
TNFRSF10A	PKNOX2	7.37	-0.605
TNFRSF10A	POU3F2	6.055	-0.553
TNFRSF10A	SALL2	6.057	-0.564
TNFRSF10A	SOX10	6.011	-0.469
TNFRSF10A	SOX6	7.029	-0.618
TNFRSF10A	SOX8	7.471	-0.656
TNFRSF10A	ZBTB47	6.559	-0.575
RFFL	GATAD2A	6.251	0.392
RFFL	MXD1	6.85	0.448
RFFL	PLAGL2	6.159	0.414
RFFL	ZNF746	6.919	0.437
HPS4	ALX1	7.009	0.559
HPS4	ARID5B	6.7	0.526
HPS4	DNMT3A	6.049	0.486
HPS4	E2F3	7.342	0.586
HPS4	GTF2IRD2	6.013	0.501
HPS4	HDAC4	7.093	0.609
HPS4	HNRNPD	6.143	0.583
HPS4	JARID2	7.436	0.618
HPS4	PAX3	7.076	0.567
HPS4	POU2F1	7.134	0.621
HPS4	SETDB2	7.01	0.658
HPS4	TAF1D	6.91	0.609
HPS4	TARDBP	6.335	0.647
HPS4	TFIP11	6.74	0.584
HPS4	TRIM33	6.291	0.573
HPS4	ZBED6	6.502	0.609
HPS4	ZNF236	8.424	0.694
HPS4	ZNF248	6.336	0.577
HPS4	ZNF362	6.952	0.601
HPS4	ZNF518A	6.585	0.58
HPS4	ZNF548	6.166	0.56
HPS4	ZNF70	7.421	0.603
UHMK1	CREB1	6.594	0.487
UHMK1	KAT6B	6.632	0.465
UHMK1	MED1	6.925	0.461
UHMK1	MLL3	6.071	0.43
UHMK1	MLLT10	7.045	0.498
UHMK1	TBL1XR1	8.332	0.504
UHMK1	TFAM	6.338	0.444
UHMK1	ZFX	6.165	0.425
UHMK1	ZNF12	6.99	0.465
UHMK1	ZNF124	6.573	0.422
UHMK1	ZNF136	6.668	0.442
UHMK1	ZNF292	6.284	0.449
UHMK1	ZNF460	6.249	0.389
UHMK1	ZNF644	7.572	0.493
TXNDC2	ASCL3	6.214	0.818
TXNDC2	PROP1	6.027	0.755
NAV3	ETV5	6.134	0.598
C5orf22	ZNF749	6.081	0.459
PCDHGB7	GTF2I	6.734	0.396
PCDHGB7	TEF	6.55	0.372
PCDHGB7	ZNF460	10.074	0.49
PCDHGB7	ZNF461	7.033	0.407
PCDHGB7	ZNF484	6.476	0.324
PCDHGB7	ZNF549	9.136	0.463
PCDHGB7	ZNF674	7.274	0.356
ERC1	CHD4	6.516	0.556
ERC1	CLOCK	6.159	0.523
ERC1	GTF2F1	6.398	0.537
FLCN	FOXK1	6.898	0.547
FLCN	MNT	6.276	0.513
FLCN	ZNF333	6.13	0.539
FLCN	ZNF486	6.747	0.566
FLCN	ZNF696	6.65	0.488
LRRC7	CHD5	8.498	0.484
LRRC7	FEZF2	6.604	0.375
LRRC7	ST18	7.248	0.462
SH2D3C	CIITA	6.151	0.718
SH2D3C	FLI1	7.115	0.79
SH2D3C	HCLS1	6.821	0.719
SH2D3C	HHEX	6.665	0.68
SH2D3C	IKZF1	6.859	0.8
SH2D3C	IKZF3	6.922	0.77
SH2D3C	JDP2	6.133	0.578
SH2D3C	KLF2	7.15	0.764
SH2D3C	KLF6	6.445	0.676
SH2D3C	LYL1	6.66	0.771
SH2D3C	MNDA	6.282	0.668
SH2D3C	NFATC3	6.334	0.682
SH2D3C	POU2F2	6.438	0.735
SH2D3C	REL	6.109	0.67
SH2D3C	SCML4	6.102	0.697
SH2D3C	SP110	7.066	0.773
SH2D3C	SPI1	7.411	0.781
SH2D3C	TBX21	6.349	0.711
SH2D3C	TEAD1	6.249	-0.712
SH2D3C	TFEB	6.162	0.7
SLC9A7	CDK9	6.467	0.533
SLC9A7	TAF8	6.874	0.572
SLC9A7	TBL1Y	7.172	0.516
SLC9A7	ZBTB24	6.079	0.561
SLC9A7	ZNF675	6.554	0.609
SLC9A7	ZNF92	6.816	0.601
IGSF3	KDM5B	6.303	0.509
IGSF3	TFAP2A	6.97	0.565
IGSF3	TP63	6.074	0.502
IGSF3	ZFP64	6.205	0.538
RFX6	HOXA13	7.124	0.32
RFX6	RFX6	41.484	1
DNAJB7	POU4F3	6.629	0.556
UCN3	NKX6-1	6.095	0.471
DIP2A	ARID4B	6.019	0.589
DIP2A	CHD2	6.058	0.602
DIP2A	JARID2	6.435	0.566
DIP2A	MED26	6.455	0.638
DIP2A	MNT	6.647	0.557
DIP2A	PRDM15	6.113	0.564
DIP2A	RREB1	6.063	0.566
DIP2A	SUZ12	6.149	0.577
DIP2A	ZBTB40	6.579	0.575
DIP2A	ZNF611	6.227	0.57
DIP2A	ZNF771	6.154	0.564
CASC5	ARNTL2	6.072	0.506
CASC5	BLM	7.71	0.563
CASC5	BRCA1	8.754	0.664
CASC5	BRCA2	9.98	0.702
CASC5	BRIP1	10.868	0.775
CASC5	CALCOCO1	8.243	-0.594
CASC5	CDT1	6.831	0.603
CASC5	CRY2	8.259	-0.596
CASC5	DNAJC2	6.576	0.517
CASC5	EZH2	9.828	0.729
CASC5	FOXM1	9.949	0.718
CASC5	GABPB1	6.568	0.544
CASC5	GCFC2	6.735	0.542
CASC5	HELLS	11.711	0.838
CASC5	MCM8	8.533	0.576
CASC5	ORC1	10.564	0.747
CASC5	PARP1	6.767	0.52
CASC5	PCGF6	6.995	0.483
CASC5	PCNA	7.854	0.641
CASC5	TFDP1	7.244	0.546
CASC5	TMPO	8.683	0.693
CASC5	TOP2A	10.664	0.777
CASC5	TTF2	8.696	0.637
CASC5	UHRF1	9.551	0.678
CASC5	WHSC1	8.458	0.578
CASC5	YEATS4	6.945	0.522
CASC5	ZBTB16	6.547	-0.514
CASC5	ZNF367	9.923	0.696
SENP8	FOXE1	6.259	0.457
SENP8	NOTCH1	6.333	-0.492
SENP8	ZNF416	6.391	0.432
GRHL1	ARNTL2	6.382	0.523
GRHL1	BNC1	7.965	0.6
GRHL1	DLX3	6.043	0.424
GRHL1	EHF	7.014	0.605
GRHL1	FOXA1	6.332	0.477
GRHL1	FOXN1	7.032	0.562
GRHL1	GRHL1	14.646	1
GRHL1	GRHL3	9.211	0.687
GRHL1	IRF6	8.05	0.683
GRHL1	KLF5	6.506	0.574
GRHL1	MEF2C	6.275	-0.549
GRHL1	OSR2	6.407	0.523
GRHL1	OVOL2	7.249	0.63
GRHL1	PITX1	7.44	0.602
GRHL1	TFAP2C	7.032	0.583
GRHL1	TP63	7.569	0.573
GRHL1	ZNF165	6.144	0.504
GRHL1	ZNF275	6.058	-0.476
GRHL1	ZNF750	10.347	0.752
CASKIN1	C1D	6.486	-0.471
CASKIN1	FEZF2	6.342	0.384
CASKIN1	FOXK2	6.011	0.455
CASKIN1	GATAD2A	6.083	0.419
CASKIN1	MLL2	6.534	0.513
CASKIN1	ZNF497	6.84	0.493
CASKIN1	ZNF554	6.59	0.452
CACNA2D4	TEAD1	6.006	-0.629
ARL11	CIITA	6.051	0.682
ARL11	FLI1	6.88	0.741
ARL11	HCLS1	6.126	0.641
ARL11	HHEX	6.252	0.627
ARL11	IKZF1	6.79	0.762
ARL11	IKZF3	6.068	0.674
ARL11	KLF2	6.305	0.672
ARL11	LYL1	6.103	0.697
ARL11	MNDA	6.814	0.682
ARL11	NFE2	6.059	0.608
ARL11	REL	6.586	0.68
ARL11	SP110	7.153	0.75
ARL11	SPI1	7.081	0.727
SLC2A13	RASSF7	6.264	-0.607
CARD16	BCL11B	6.13	0.548
CARD16	EOMES	6.151	0.569
CARD16	HCLS1	6.225	0.604
CARD16	IRF1	7.645	0.708
CARD16	MNDA	6.533	0.617
CARD16	RUNX3	6.101	0.615
CARD16	SCML4	6.222	0.631
CARD16	SP100	6.261	0.612
CARD16	SP110	6.199	0.629
CARD16	STAT4	6.911	0.615
CARD16	TFEC	6.483	0.599
NMNAT2	OLIG2	6.011	0.47
SLC4A1	KLF1	8.007	0.629
CREG2	CHD5	8.663	0.421
CREG2	FOXG1	6.402	0.363
RXFP1	DLX5	7.689	0.405
RXFP1	DLX6	6.771	0.379
RXFP1	GATA2	9.052	0.46
RXFP1	HOXB6	6.628	0.394
RXFP1	HOXB8	6.094	0.347
RXFP1	MECOM	6.262	0.405
RXFP1	MSX1	6.625	0.36
RXFP1	SOX17	11.25	0.608
RXFP1	SP5	6.025	0.375
SPEF2	ESR1	6.239	0.418
SPEF2	GATA2	6.782	0.431
SPEF2	HOXB3	6.412	0.433
SPEF2	HOXB4	6.298	0.511
SPEF2	HOXB6	7.144	0.489
SPEF2	PAX8	6.337	0.433
SPEF2	SOX17	7.283	0.515
SPEF2	SP5	6.176	0.45
SPEF2	XBP1	6.578	0.398
DTD1	CSRNP1	6.035	-0.435
DTD1	EBF1	6.886	-0.493
DTD1	JUND	6.12	-0.474
CASC4	DNAJB6	6.201	-0.552
CASC4	GTF2H3	6.045	0.506
CASC4	POLR3C	6.736	-0.478
FGF1	ARNT2	7.312	0.675
FGF1	ASCL1	8.224	0.694
FGF1	CSRNP3	6.952	0.635
FGF1	ETV1	7.287	0.624
FGF1	FOXG1	6.26	0.506
FGF1	LHX2	6.167	0.511
FGF1	NKX2-2	9.403	0.771
FGF1	NPAS3	7.637	0.662
FGF1	OLIG1	8.168	0.695
FGF1	OLIG2	9.476	0.791
FGF1	PAX6	6.824	0.564
FGF1	POU3F2	8.356	0.708
FGF1	RFX4	8.706	0.737
FGF1	SALL1	7.337	0.634
FGF1	SALL2	7.46	0.662
FGF1	SALL3	6.385	0.569
FGF1	SOX11	7.433	0.61
FGF1	SOX2	8.177	0.667
FGF1	SOX8	7.614	0.673
FGF1	STAT6	6.551	-0.594
FGF1	ZBTB47	6.513	0.578
FGF1	ZEB1	6.984	0.63
FGF1	ZIC1	6.816	0.597
FGF1	ZNF300	6.495	0.515
FGF1	ZNF33B	6.196	-0.472
FGF1	ZNF511	6.926	-0.553
ARPP21	CHD7	6.472	0.496
ARPP21	EBF1	6.575	0.464
ARPP21	GCFC1	6.144	0.495
ARPP21	NUFIP1	6.625	0.412
ARPP21	POU4F1	10.514	0.614
ARPP21	SMAD1	6.172	0.431
ARPP21	SOX11	7.328	0.529
ARPP21	SSBP2	6.167	0.459
ARPP21	TCF4	6.051	0.451
ARPP21	TCFL5	6.22	0.392
ARPP21	ZNF326	7.854	0.567
RHOXF1	RHOXF1	19.66	1
SNHG7	APEX1	6.216	0.54
SNHG7	TGIF1	6.621	0.45
DHH	FOXB1	6.118	0.358
DHH	LHX5	6.291	0.409
DHH	NEUROG3	6.039	0.325
DHH	NPAS4	6.764	0.414
DHH	ZNF771	6.585	0.42
KLHDC1	SETDB2	6.046	0.617
KLHDC1	SMAD4	6.446	0.641
KLHDC1	ZNF175	6.019	0.514
KLHDC1	ZNF493	7.311	0.685
KLHDC1	ZNF529	6.06	0.601
KLHDC1	ZNF546	6.259	0.622
KLHDC1	ZNF563	6.497	0.531
KLHDC1	ZNF573	6.069	0.571
KLHDC1	ZNF605	6.073	0.621
RICTOR	BCLAF1	6.306	0.587
RICTOR	CREBRF	6.523	0.614
RICTOR	ELF2	6.028	0.599
RICTOR	KAT6A	6.463	0.56
RICTOR	ZBTB11	6.725	0.616
RICTOR	ZBTB44	6.514	0.588
RICTOR	ZNF638	6.496	0.611
NETO1	ASCL1	6.304	0.474
NETO1	MYT1	6.572	0.457
NETO1	NEUROD1	7.353	0.432
NETO1	POU4F1	6.889	0.428
NETO1	SOX11	8.602	0.573
NETO1	ZNF560	7.876	0.39
SLCO6A1	CTCFL	6.757	0.219
PP2D1	GATAD2A	6.03	0.429
PP2D1	RNF4	6.562	-0.555
PP2D1	VPS72	6.249	-0.53
KLC3	FOXN1	6.055	0.614
KLC3	HR	6.443	0.693
KLC3	LHX3	6.246	0.767
KLC3	PRRX2	6.131	0.695
CIB3	GATA4	6.74	0.481
CIB3	TNP1	7.012	0.565
CADM2	ARNT2	6.325	0.635
CADM2	ASCL1	9.341	0.798
CADM2	CAMTA1	6.468	0.558
CADM2	CSRNP3	6.225	0.612
CADM2	FOXG1	6.163	0.519
CADM2	LHX2	6.377	0.543
CADM2	NEUROD1	6.043	0.448
CADM2	NKX2-2	9.053	0.779
CADM2	NPAS3	6.196	0.593
CADM2	OLIG1	8.852	0.77
CADM2	OLIG2	9.722	0.841
CADM2	PAX6	6.715	0.579
CADM2	POU3F2	8.487	0.746
CADM2	RFX4	8.402	0.747
CADM2	SALL2	6.803	0.645
CADM2	SALL3	9.308	0.784
CADM2	SOX11	7.672	0.649
CADM2	SOX2	8.216	0.696
CADM2	SOX8	8.396	0.755
CADM2	STAT6	6.794	-0.635
CADM2	VDR	6.082	-0.59
CADM2	ZBTB47	6.553	0.604
CADM2	ZBTB8B	6.577	0.558
CADM2	ZEB1	7.673	0.703
CADM2	ZIC1	6.815	0.621
CADM2	ZNF501	6.029	0.574
CADM2	ZNF883	6.84	0.649
C9orf66	NFE2	6.083	0.52
C9orf66	ZNF467	6.297	0.469
SLC16A11	DMBX1	7.352	0.438
SLC16A11	FOXK1	7.458	0.522
SLC16A11	GBX2	8.528	0.505
SLC16A11	HOXD12	6.469	0.49
SLC16A11	LHX1	6.211	0.413
SLC16A11	MNT	6.018	0.448
SLC16A11	NEUROG1	6.756	0.432
SLC16A11	NKX2-8	8.173	0.505
SLC16A11	NKX6-1	8.783	0.534
SLC16A11	NPAS1	7.22	0.5
SLC16A11	PDX1	6.635	0.503
SLC16A11	PRDM8	6.549	0.444
SLC16A11	RBPJL	6.313	0.468
SLC16A11	TBX1	7.504	0.491
SLC16A11	TCEB3C	6.694	0.431
SLC16A11	VSX1	6.77	0.389
SLC16A11	ZNF425	7.972	0.444
SLC16A11	ZNF524	8.405	0.538
SLC16A11	ZNF775	6.036	0.436
CAMKK1	MYOD1	6.163	0.646
ZNF625	ZNF439	6.248	0.524
ZNF625	ZNF625	17.592	1
ZNF625	ZNF792	6.158	0.505
ZNF563	ZFP82	6.064	0.454
ZNF563	ZNF160	8.215	0.609
ZNF563	ZNF264	7.329	0.471
ZNF563	ZNF302	6.263	0.473
ZNF563	ZNF44	7.231	0.527
ZNF563	ZNF493	7.247	0.576
ZNF563	ZNF563	17.318	1
ZNF563	ZNF611	6.277	0.498
ZNF563	ZNF626	7.349	0.526
ZNF563	ZNF844	6.774	0.496
LIN9	LIN54	6.442	0.62
LIN9	ZNF215	6.009	0.443
LIN9	ZNF670	6.209	0.569
CLEC4D	GFI1B	7.81	0.737
CLEC4D	JDP2	6.191	0.538
CLEC4D	MAX	6.541	0.628
CLEC4D	MNDA	6.952	0.658
CLEC4D	NFE2	9.388	0.802
CLEC4D	STAT4	6.006	0.566
CLEC4D	TBX21	6.726	0.676
CLEC4D	TXK	6.492	0.642
CLEC4D	ZNF467	6.14	0.506
CLEC4D	ZNF746	6.104	0.5
SLC25A27	MTERFD3	6.432	0.724
SLC25A27	NANOG	6.293	0.668
RAET1E	BNC1	9.702	0.657
RAET1E	DLX3	7.05	0.449
RAET1E	FOXN1	9.754	0.676
RAET1E	GRHL1	6.281	0.484
RAET1E	GRHL3	10.315	0.705
RAET1E	HES2	6.735	0.479
RAET1E	HES5	6.321	0.434
RAET1E	PITX1	9.552	0.682
RAET1E	TP63	6.769	0.497
RAET1E	ZNF750	8.427	0.601
SLC44A5	ZIC1	6.034	0.44
SLC44A5	ZNF560	6.12	0.316
SLC44A5	ZNF711	7.361	0.492
ZNF417	PRDM7	6.422	0.433
ZNF417	ZNF417	17.102	1
ZNF781	ZNF197	6.178	0.682
ZNF781	ZNF382	6.203	0.658
ZNF781	ZNF418	6.789	0.589
ZNF781	ZNF441	6.174	0.611
ZNF781	ZNF470	6.053	0.559
ZNF781	ZNF506	6.027	0.658
ZNF781	ZNF546	6.381	0.652
ZNF781	ZNF568	6.934	0.686
ZNF781	ZNF569	6.157	0.64
ZNF781	ZNF709	6.012	0.608
ZNF781	ZNF763	6.546	0.678
ZNF781	ZNF781	11.13	1
HELB	IKZF1	6.251	0.691
HELB	MLL	6.072	0.633
SEC62	IFT57	7.894	0.582
SEC62	ZNF148	6.659	0.516
SEC62	ZNF268	6.512	0.578
TRDN	ANKRD1	9.103	0.31
TRDN	POU4F2	7.013	0.264
TRDN	SMYD1	7.001	0.313
SOCS4	MYNN	6.293	0.567
SOCS4	SNAPC1	6.088	0.495
SOCS4	ZBTB33	6.411	0.486
SOCS4	ZFP1	6.383	0.544
C8orf31	NR1H4	7.359	0.444
C8orf31	ZNF275	6.473	0.427
C8orf31	ZNF665	6.809	0.443
ZNF547	ZNF546	6.184	0.589
ZNF547	ZNF547	13.558	1
ZNF547	ZNF782	6.424	0.55
ZNF547	ZNF84	6.207	0.564
SIM1	EN1	6.766	0.276
SIM1	FOS	6.398	-0.294
SIM1	SIM1	36.326	1
SIM1	TBX18	6.738	0.253
SIM1	TFAP2B	6.802	0.247
PROM2	BNC1	6.092	0.538
PROM2	EHF	7.331	0.687
PROM2	ELF3	6.243	0.603
PROM2	FOXA1	6.363	0.519
PROM2	FOXE1	6.481	0.503
PROM2	FOXQ1	6.226	0.598
PROM2	GRHL1	8.028	0.673
PROM2	IRF6	9.19	0.832
PROM2	KDM5B	6.27	0.538
PROM2	KLF5	6.917	0.66
PROM2	MEF2C	6.518	-0.619
PROM2	NKX2-5	6.381	-0.625
PROM2	OSR2	6.237	0.56
PROM2	OVOL2	9.289	0.837
PROM2	PAX9	6.162	0.471
PROM2	PITX1	6.64	0.607
PROM2	RBPJ	6.613	-0.619
PROM2	TEAD3	6.542	0.63
PROM2	TFAP2C	7.817	0.69
PROM2	TFCP2L1	6.369	0.559
PROM2	ZBTB42	6.546	0.55
PROM2	ZNF750	8.52	0.705
TLR4	HCLS1	6.263	0.582
TLR4	MNDA	8.358	0.712
TLR4	SPI1	6.688	0.623
TLR4	TFEC	8.589	0.71
TSNARE1	ZFP41	6.357	0.548
CAPN13	ESR1	6.172	0.406
CAPN13	FOXA1	6.538	0.446
CAPN13	MUC1	7	0.528
STMN1	BLM	6.755	0.483
STMN1	BRIP1	6.698	0.501
STMN1	CALCOCO1	6.849	-0.488
STMN1	E2F3	6.808	0.501
STMN1	EZH2	8.5	0.611
STMN1	FOXM1	6.166	0.469
STMN1	HDAC2	6.432	0.47
STMN1	HELLS	7.64	0.561
STMN1	HMGN1	6.841	0.476
STMN1	POU4F1	6.636	0.441
STMN1	TOP2A	7.303	0.543
STMN1	UHRF1	8.475	0.582
STMN1	WHSC1	6.667	0.458
STMN1	ZNF184	6.179	0.443
STMN1	ZNF326	7.17	0.543
STMN1	ZNF367	8.452	0.578
SIGLEC10	GTF2IRD1	6.405	-0.638
SIGLEC10	HCLS1	8.142	0.74
SIGLEC10	IKZF1	6.519	0.689
SIGLEC10	IKZF3	6.14	0.634
SIGLEC10	IRF8	7.006	0.657
SIGLEC10	KDM5B	6.089	-0.514
SIGLEC10	MNDA	7.485	0.685
SIGLEC10	NR2F6	6.428	-0.611
SIGLEC10	POU2F2	6.461	0.661
SIGLEC10	SP110	6.991	0.689
SIGLEC10	SP140	7.577	0.726
SIGLEC10	SPI1	6.215	0.619
SIGLEC10	TFEC	7.572	0.674
RFX4	ARNT2	6.12	0.601
RFX4	ASCL1	10.037	0.821
RFX4	CREB5	6.051	0.511
RFX4	FOXG1	9.499	0.698
RFX4	LHX2	7.366	0.586
RFX4	NKX2-2	9.987	0.818
RFX4	NPAS3	7.44	0.656
RFX4	OLIG1	9.809	0.811
RFX4	OLIG2	9.637	0.811
RFX4	PAX6	8.765	0.687
RFX4	POU3F2	10.621	0.865
RFX4	RFX4	12.528	1
RFX4	SALL1	6.457	0.584
RFX4	SALL2	6.529	0.607
RFX4	SALL3	8.997	0.742
RFX4	SOX11	9.744	0.759
RFX4	SOX2	9.778	0.775
RFX4	SOX5	6.233	0.493
RFX4	SOX8	8.655	0.75
RFX4	STAT6	7.5	-0.662
RFX4	ZEB1	7.746	0.687
RFX4	ZIC1	7.557	0.65
RFX4	ZNF300	6.935	0.544
RFX4	ZNF566	6.063	0.539
RFX4	ZNF713	7.122	0.559
RFX4	ZNF883	6.426	0.602
WFIKKN1	FOXN4	6.021	0.73
SENP1	HELLS	6.871	0.484
SENP1	ZFX	6.35	0.439
SENP1	ZNF367	6.306	0.435
SENP1	ZNF550	6.691	0.434
KLF14	KLF14	8.882	1
TMX3	BTAF1	6.656	0.666
TMX3	FUBP1	6.584	0.676
TMX3	HNRNPD	6.365	0.645
TMX3	MEF2A	6.143	0.634
TMX3	MYNN	6.283	0.624
TMX3	MYSM1	6.502	0.667
TMX3	NR2C1	6.672	0.658
TMX3	SMAD4	6.851	0.695
TMX3	ZNF407	6.811	0.672
SLC26A7	BHLHE41	6.193	0.413
SLC26A7	DMRT3	11.284	0.484
SLC26A7	FOXE1	10.232	0.544
SLC26A7	HMGA2	7.736	0.408
SLC26A7	IKZF2	8.445	0.434
SLC26A7	NKX2-1	9.568	0.522
SLC26A7	PAX8	14.318	0.72
SLC26A7	SALL1	7.717	0.502
SLC26A7	TBX22	9.115	0.348
SLC26A7	ZNF680	6.167	0.41
SLC26A7	ZNF826P	6.005	0.391
SNX18	NR3C1	6.575	0.547
SNX18	RNF141	6.251	0.494
SNX18	ZNF143	6.756	0.528
FBXO39	ATOH7	7.484	0.447
FBXO39	INSM2	7.389	0.492
FBXO39	KLF17	8.559	0.537
FBXO39	TCEB3B	6.389	0.397
FBXO39	TCEB3C	7.923	0.473
FBXO39	ZNF775	6.092	0.424
B3GNT6	C11orf9	6.778	0.435
B3GNT6	CDX1	6.216	0.571
B3GNT6	FOXA3	7.244	0.533
B3GNT6	HNF1A	6.827	0.517
B3GNT6	HNF4A	6.696	0.571
B3GNT6	KLF17	7.211	0.512
B3GNT6	NR1I2	6.461	0.547
B3GNT6	TRPS1	7.269	-0.476
DENND1B	IKZF2	8.701	0.463
DENND1B	THRA	6.868	-0.464
DENND1B	TRPS1	6.196	0.382
DENND1B	ZNF267	6.751	0.435
DENND1B	ZNF292	6.036	0.426
ZNF619	ZNF491	6.082	0.57
ZNF619	ZNF619	11.978	1
BCL2L14	FOXA3	6.429	0.486
BCL2L14	TCEA2	6.191	-0.499
HS6ST3	CSDC2	6.568	0.417
HS6ST3	IKBKAP	6.157	0.416
HS6ST3	NR0B1	8.797	0.484
HS6ST3	NR1H4	6.023	0.377
HS6ST3	ZNF275	7.32	0.457
SLC26A1	DMRTA1	6.306	0.53
SLC26A1	FOXK1	6.356	0.493
SLC26A1	GBX2	7.828	0.498
SLC26A1	HAND2	7.661	0.474
SLC26A1	HOXD12	6.105	0.5
SLC26A1	LBX1	7.419	0.518
SLC26A1	NPAS1	8.148	0.579
SLC26A1	POU4F3	8.311	0.6
SLC26A1	PRDM8	7.62	0.524
SLC26A1	TBX1	7.754	0.531
SLC26A1	ZNF316	6.652	0.532
SLC26A1	ZNF517	7.363	0.519
CLDN15	SNAPC4	6.005	0.643
PTCHD1	ARNT2	6.315	0.601
PTCHD1	ASCL1	7.774	0.657
PTCHD1	FOXG1	6.481	0.514
PTCHD1	LHX2	6.474	0.524
PTCHD1	NFIX	6.497	0.582
PTCHD1	NKX2-2	8.232	0.687
PTCHD1	NPAS3	6.461	0.58
PTCHD1	NR2F1	6.575	0.587
PTCHD1	OLIG1	7.564	0.648
PTCHD1	OLIG2	7.923	0.68
PTCHD1	PAX6	7.377	0.591
PTCHD1	POU3F2	8.146	0.686
PTCHD1	RFX4	8.71	0.728
PTCHD1	SALL2	6.93	0.62
PTCHD1	SALL3	8.929	0.721
PTCHD1	SOX11	7.758	0.623
PTCHD1	SOX2	8.089	0.654
PTCHD1	SOX8	7.245	0.641
PTCHD1	STAT6	6.48	-0.583
PTCHD1	ZEB1	6.847	0.614
PTCHD1	ZIC1	6.727	0.585
PTCHD1	ZNF713	6.014	0.488
PTCHD1	ZNF883	6.512	0.595
C2orf65	PAX8	6.392	0.397
VWA5B1	EGR4	6.408	0.433
VWA5B1	FOXB1	8.054	0.548
VWA5B1	HMX1	6.225	0.545
VWA5B1	LHX5	6.562	0.545
VWA5B1	NKX2-8	6.809	0.469
VWA5B1	NPAS1	7.072	0.526
VWA5B1	PITX3	6.533	0.602
VWA5B1	SCRT1	6.135	0.525
VWA5B1	TP73	6.022	0.471
VWA5B1	WNT1	6.142	0.44
LINC00311	DMBX1	7.328	0.401
LINC00311	TBX20	9.346	0.425
HTR6	CDX2	6.565	0.667
HTR6	CRX	6.301	0.562
TCEB3C	DMBX1	6.495	0.381
TCEB3C	KLF17	6.366	0.422
TCEB3C	LMX1B	6.623	0.468
TCEB3C	NKX2-8	6.019	0.383
TCEB3C	NKX6-1	7.921	0.468
TCEB3C	POU6F2	7.717	0.442
TCEB3C	TCEB3B	10.507	0.568
TCEB3C	TCEB3C	19.996	1
TCEB3C	ZNF391	7.712	0.451
TCEB3C	ZNF425	6.367	0.359
TCEB3C	ZNF775	8.539	0.532
RUSC1-AS1	GABPB2	6.786	0.564
RUSC1-AS1	SAP30L	6.075	0.536
RUSC1-AS1	TAF15	6.658	0.591
RUSC1-AS1	TBP	6.46	0.612
RUSC1-AS1	ZBED6	6.103	0.578
RUSC1-AS1	ZNF202	6.064	0.564
RUSC1-AS1	ZNF518A	6.111	0.546
RUSC1-AS1	ZNF692	7.891	0.546
RUSC1-AS1	ZNF789	6.673	0.607
CACNG6	ASCL3	6.206	0.837
CACNG6	FOXN4	6.22	0.831
CACNG6	MESP2	6.149	0.813
CACNG6	PRDM14	6.033	0.793
CACNG6	SOHLH1	6.19	0.793
CACNG6	SPATA24	6.379	0.854
IFLTD1	ASCL3	6.501	0.821
IFLTD1	HAND1	6.028	0.69
IFLTD1	ZNF619	6.245	0.686
AXDND1	FOXA3	9.007	0.448
AXDND1	HNF4G	8.972	0.442
AXDND1	NKX2-3	6.338	0.312
AXDND1	NR1I2	6.366	0.374
AXDND1	ONECUT2	7.768	0.346
AXDND1	PPARG	6.091	0.339
AXDND1	RFX6	9.031	0.298
ASMTL-AS1	GATA1	6.551	0.813
ASMTL-AS1	GBX1	6.065	0.77
ASMTL-AS1	PITX3	6.497	0.775
CD200R1	BATF	6.787	0.622
LINC00334	WNT1	6.131	0.469
ATOH7	ATOH7	21.006	1
SEC16B	HOXB6	7.415	0.49
SEC16B	HOXB8	6.597	0.417
SEC16B	MECOM	6.444	0.479
SEC16B	OGG1	6.403	-0.45
FAM123B	HOXD13	6.34	0.536
FAM123B	RNF4	6.198	-0.606
FAM123B	ZNF490	6.248	0.67
FAM123B	ZNF543	6.747	0.729
TBATA	HOXC8	6.091	0.608
TBATA	LMX1B	6.261	0.565
TBATA	MYOG	6.288	0.621
TBATA	RBPJL	6.93	0.591
TBATA	TLX1	6.063	0.458
EXOC3L2	SPATA24	6.259	0.82
EXOC3L2	ZNF579	6.517	0.798
CABP4	FOXN4	6.09	0.8
CABP4	PRDM14	6.157	0.786
CABP4	SPATA24	6.184	0.816
CABP4	TAF1L	6.17	0.774
CAMK2N2	MYT1	6.851	0.532
ANKRD30BP2	ESX1	6.764	0.337
ANKRD30BP2	GTF2A1L	6.691	0.262
ANKRD30BP2	ONECUT1	7.681	0.354
ANKRD30BP2	ZNF674	7.26	0.336
FOXP2	FOXP2	24.418	1
FMR1NB	ZNF414	6.122	0.435
GCSAML	CUX2	6.691	0.701
GCSAML	ZNF543	6.451	0.754
SIGLEC11	CREM	6.462	0.379
SIGLEC11	CSDC2	6.209	0.401
SIGLEC11	IKBKAP	6.275	0.422
SIGLEC11	NR0B1	10.707	0.568
SIGLEC11	NR1H4	12.812	0.678
SIGLEC11	NR5A1	9.658	0.582
SIGLEC11	TBX3	7.646	0.494
SIGLEC11	ZNF217	6.756	-0.443
SIGLEC11	ZNF275	9.609	0.565
MAGEB18	ZNF407	6.181	0.506
CD276	LCOR	6.175	-0.448
IL28A	ASCL3	6.156	0.768
C4orf36	GTF2I	7.044	0.482
C4orf36	NEUROG2	6.431	0.421
C4orf36	SLC2A4RG	6.116	0.442
C4orf36	ZNF366	6.387	0.44
FIGNL1	ARNTL2	6.203	0.487
FIGNL1	BRCA1	7.455	0.557
FIGNL1	BRCA2	9.426	0.637
FIGNL1	BRIP1	9.737	0.672
FIGNL1	CRY2	7.263	-0.514
FIGNL1	DEK	6.674	0.486
FIGNL1	EZH2	7.909	0.582
FIGNL1	FOXM1	8.76	0.615
FIGNL1	GTF2E1	6.98	0.424
FIGNL1	HELLS	8.926	0.637
FIGNL1	MCM8	8.09	0.527
FIGNL1	ORC1	8.44	0.593
FIGNL1	PCGF6	7.853	0.503
FIGNL1	PCNA	7.25	0.571
FIGNL1	PER1	7.047	-0.521
FIGNL1	POLA1	8.619	0.535
FIGNL1	TAF1A	7.503	0.555
FIGNL1	TFDP1	6.998	0.506
FIGNL1	TMPO	6.227	0.513
FIGNL1	TOP2A	9.124	0.649
FIGNL1	TTF2	6.471	0.485
FIGNL1	UHRF1	8.087	0.565
FIGNL1	WHSC1	6.798	0.467
FIGNL1	YEATS4	6.767	0.487
FIGNL1	ZNF146	6.663	0.468
FIGNL1	ZNF367	9.89	0.659
PITPNM2	JUND	6.354	0.495
PITPNM2	ZNF154	8.092	0.6
PCDH10	ASCL1	7.583	0.652
PCDH10	NFIX	6.376	0.581
PCDH10	NKX2-2	6.659	0.594
PCDH10	NR2F1	6.233	0.572
PCDH10	OLIG1	6.287	0.573
PCDH10	OLIG2	7.317	0.648
PCDH10	POU3F2	6.939	0.616
PCDH10	RFX4	7.17	0.636
PCDH10	SALL2	7.051	0.635
PCDH10	SALL3	9.431	0.76
PCDH10	SOX11	6.242	0.538
PCDH10	SOX2	6.759	0.579
PCDH10	SOX8	6.598	0.606
PCDH10	ZBTB47	6.443	0.574
PCDH10	ZEB1	6.197	0.579
PCDH10	ZFP2	6.182	0.537
PCDH10	ZNF883	6.172	0.58
TAB3	CREBZF	6.279	0.589
TAB3	MYNN	6.437	0.581
TAB3	MYSM1	7.012	0.642
TAB3	PRDM2	6.386	0.601
TAB3	RNF6	6.383	0.537
TAB3	ZBTB11	6.056	0.556
TAB3	ZBTB24	6.202	0.595
TAB3	ZFX	7.113	0.553
TAB3	ZNF33A	6.193	0.538
MMEL1	CREB3L4	8.352	0.491
MMEL1	GATA2	6.548	0.363
MMEL1	HOXA11	6.656	0.387
MMEL1	HOXB6	6.161	0.376
MMEL1	MSX2	7.243	0.351
MMEL1	RFC1	6.128	-0.329
MMEL1	SPDEF	9.156	0.484
MMEL1	XBP1	6.057	0.327
PDE8A	BASP1	7.778	-0.382
PDE8A	NR1H4	8.072	0.478
PDE8A	ZNF275	6.468	0.429
NLRP6	DMBX1	6.078	0.376
NLRP6	GBX2	7.204	0.437
NLRP6	LBX1	6.171	0.422
NLRP6	POU4F3	6.327	0.455
NLRP6	RELA	6.394	0.45
NLRP6	TAF8	6.413	0.49
AKNAD1	FOXD1	6.195	0.385
AKNAD1	GTF2A1L	7.541	0.334
AKNAD1	LHX9	6.105	0.342
AKNAD1	NHLH2	6.81	0.39
AKNAD1	ZNF560	6.52	0.34
ZCCHC5	ZNF619	6.143	0.596
ZIC5	KLF17	6.506	0.426
ANGPT1	PRDM16	6.31	0.491
ANGPT1	TCF21	6.543	0.505
LOC149373	ASCL3	6.492	0.82
LOC149373	SOHLH1	6.121	0.749
GABRG1	DACH2	6.566	0.414
GABRG1	PAX6	6.593	0.427
GABRG1	ST18	6.02	0.38
GABRG1	ZNF536	7.425	0.399
PANX2	GATA1	6.541	0.723
PANX2	TNP1	6.764	0.625
ZNF114	FOXE1	7.183	0.455
ZNF114	SALL1	6.045	0.469
ZNF114	ZNF114	18.682	1
ZNF114	ZNF667	6.186	0.457
CCDC27	FOXP3	7.411	0.525
CCDC27	NPAS1	6.716	0.479
CCDC27	ONECUT3	6.069	0.474
CCDC27	TNP1	7.226	0.543
CCDC27	ZNF324B	8.008	0.595
[truncated: 113,392 more rows]
