# Supplementary material for: Identifying Cancer Type-Specific Transcriptional Programs through Network Analysis
Source: Cancers (Basel). 2023 Aug 18;15(16):4167. doi: 10.3390/cancers15164167 (PMC10453000; doi:10.3390/cancers15164167)
Supplement: Supplementary file 1 [file cancers-15-04167-s001.zip › TableS6.xlsx]

## Sheet: Sheet1
Table S6. Number of regulators per target
Transcription factors	count		Targets	count
OLIG2	515		USP34	49
ASCL1	470		PNISR	46
RFX4	465		LUC7L3	45
NKX2-2	462		NKTR	44
IKZF1	448		CEP95	44
SOX8	438		ZNF585A	43
OLIG1	432		ZNF493	43
POU3F2	424		BCLAF1	42
SOX2	390		ZNF84	42
SP140	383		ZNF43	42
SALL3	383		FNBP4	42
FLI1	364		MBTD1	41
IKZF3	351		ZNF292	40
HCLS1	348		TIA1	39
MNDA	348		CCNT2	39
ELF3	347		ZNF254	39
EZH2	343		ZNF92	38
HELLS	339		ZMYM2	38
SALL2	334		ZNF253	38
KLF5	332		ZNF682	38
BNC1	331		ZFP82	37
SOX11	325		SRSF11	37
FOXM1	322		TCERG1	37
SP110	321		FBXO5	37
TOP2A	321		ZNF451	36
BRIP1	320		RBM25	36
TFEC	314		ZNF844	36
EHF	314		SNX20	36
SCML4	310		RFC4	36
ZNF750	310		MLL5	36
IRF8	305		BDP1	36
ZNF367	303		ZNF638	35
ARNTL2	299		ARHGAP25	35
ZNF451	298		IKZF1	35
ORC1	295		NOVA1	35
SPI1	292		KPNA5	35
GRHL3	292		TOP2B	35
UHRF1	292		LOC100507486	35
RUNX3	288		ZNF610	35
GRHL1	286		TAGAP	34
PCNA	286		SREK1	34
EOMES	282		CD48	34
FOXN1	279		CDK13	34
IRF6	279		U2SURP	34
ZNF207	273		TRMT13	34
ZEB1	273		KIF18A	34
OVOL2	272		CCAR1	34
PAX6	268		DIS3L2	34
STAT4	265		SOX2-OT	34
PAX3	263		ZNF439	34
ALX1	257		RNF151	34
FOXA3	257		ACY1	34
NFE2	256		ZNF626	33
NPAS3	254		GRIA3	33
CALCOCO1	247		DBF4	33
POU2F2	246		DCX	33
BRCA1	245		SASH3	33
NKX2-1	245		SLC6A1	33
TAF15	244		HNRNPA2B1	33
CRY2	243		DTNA	33
HNF4G	243		TRAF3IP3	33
SUZ12	241		PTPN22	33
TAF1D	240		ZNF667	33
BRCA2	239		ZWILCH	33
ZNF101	237		ZNF226	33
TXK	235		ARHGAP9	33
PITX1	234		ZNF566	33
TBX21	232		FAM99B	33
NR1H4	231		ZNF441	32
NR5A1	231		P2RY10	32
TCF21	231		ZNF85	32
NPAS1	231		PAPD4	32
ZIC1	229		ZNF93	32
WHSC1	228		DHFR	32
ILF2	227		RAD51AP1	32
MUC1	221		PLK4	32
TP63	221		PTPRCAP	32
BDP1	221		CHEK1	32
STAT6	220		BAI3	32
FOXQ1	219		ZNF136	32
HES2	218		HMMR	32
CIITA	218		BPTF	32
POLR2K	218		SP140	32
TRIM33	216		DOHH	32
TCF15	215		MSH2	32
IRF1	214		LY9	32
LHX2	214		ARID4B	32
MYT1	212		VPS13C	32
SPIB	211		CEP55	32
CDT1	208		JMJD1C	32
ARNT2	206		NUF2	32
ZNF518A	204		REXO1	32
TMPO	203		RNPC3	32
SOX10	203		SGOL2	32
YEATS4	201		PTPRC	31
HNRNPD	201		RBM33	31
FOXG1	201		ZNF831	31
ARID4B	200		ZNF107	31
HMX1	200		SFSWAP	31
BNC2	200		KIF11	31
SOX6	199		CD52	31
NKX6-1	198		CENPA	31
CHD2	197		VAV1	31
CHD9	196		VCX2	31
KLF2	196		RBM39	31
ZNF146	193		MAP2K7	31
BCLAF1	192		MAP1B	31
MAZ	191		CHD9	31
RBPJL	191		FANCI	31
TCEB3C	188		TIPIN	31
ZNF493	188		KIF15	31
MLL4	187		EVI5L	31
TAF1C	187		ZNF738	31
ZNF236	187		ZNF542	31
GTF2IRD1	186		ZNF567	31
ZNF131	186		CKAP2	30
NCOR2	185		CENPL	30
KLF17	185		NPAS3	30
ZNF638	185		MAD2L1	30
MYOG	185		ZAP70	30
ZNF646	185		SUZ12	30
MITF	185		SON	30
BTAF1	184		RRM2	30
SALL1	184		TOPBP1	30
TFDP1	182		CCNA2	30
GBX2	182		NDC80	30
DRAP1	182		CEP350	30
BPTF	181		WDHD1	30
FOXK1	180		STK17B	30
ZNF160	180		GRIA2	30
TEAD1	178		KIF14	30
CSRNP3	178		TRIM9	30
STAT1	177		SPC25	30
NR0B1	177		TRBC1	30
ZNF611	176		FAM168A	30
ZNF248	176		THOC2	30
ZNF771	176		BORA	30
ZNF721	175		HELLS	30
ZNF292	175		ANKRD36B	30
JUND	175		BRIP1	30
PDX1	174		SCAF4	30
MCM8	174		G2E3	30
NFATC2	174		CKAP2L	30
POU2AF1	174		LINC00461	30
MLL	173		IL12RB1	29
HOXB9	173		BRWD1	29
ETV1	172		ZNF569	29
SOX1	172		DOCK2	29
ZNF275	171		MGC50722	29
NR1I2	171		ZNF207	29
ZNF184	171		PHIP	29
YAP1	170		INPP5D	29
PCGF6	170		SMC4	29
UBTF	170		SLC25A36	29
TAF12	169		BIRC5	29
ZNF407	169		CDC45	29
ZNF326	169		SRSF10	29
PAX5	169		SELL	29
FOXA2	169		MELK	29
BLM	168		STIL	29
FOXE1	167		CSPG5	29
SOX17	167		ZNF91	29
MECOM	165		NPAS1	29
MYSM1	164		NIPBL	29
PRDM2	163		TCF15	29
ZNF653	163		AVP	29
FOXA1	162		TRAC	29
CREB3L4	160		GPR18	29
ONECUT1	160		ZSCAN18	29
CITED1	160		ATAD2	29
HMG20B	160		PVRIG	29
ZBTB4	159		ASPM	29
NEUROG1	159		MCM10	29
ZBTB47	158		CENPK	29
DEK	157		C1orf170	29
GON4L	157		ZNF420	29
ATF1	157		LOC100128727	29
LZTS1	157		NEDD1	28
NEUROD1	156		CASC5	28
SPDEF	156		FCRL3	28
TFAP2C	156		FAM123A	28
HNF4A	155		GGNBP2	28
ZNF543	155		SCN1A	28
PHF21A	155		GON4L	28
NFAT5	154		MLL3	28
PRDM8	153		BBX	28
ZNF775	153		ZNF790-AS1	28
TNP1	152		BRD8	28
SOX7	152		KIAA0101	28
GFI1	152		CDC20	28
LHX1	152		RFC5	28
TTF2	151		GFAP	28
ZNF593	150		BUB1B	28
ZNF460	150		CDC6	28
ZBTB16	150		GAP43	28
ZNF692	149		RHOH	28
SETDB2	149		PMP2	28
HOXA1	149		POU3F2	28
GFI1B	149		AURKB	28
PARP1	148		GPM6A	28
LHX5	148		PSTPIP1	28
ZNF91	147		POGZ	28
POLR2L	147		MED13L	28
ARID2	147		OIP5	28
DMTF1	146		ZNF675	28
TBX3	146		DTL	28
ZNF490	146		BAALC	28
PNN	145		SCG3	28
NKX2-8	145		DEPDC1	28
TBX1	145		ADAMTS7	28
MYBL2	145		IKZF3	28
PRKDC	144		DEF6	28
DMBX1	144		LOC100996496	28
TBX5	144		UBE2T	28
DLX3	143		MASTL	28
TFAP2A	142		ZNF680	28
SSRP1	141		SCUBE1	28
TCEA2	141		ZNF470	28
C1D	141		ZNF182	28
LRPPRC	140		BTLA	28
TFAM	139		ZNF347	28
PAX8	138		TIGIT	28
ZNF37A	138		C2orf80	28
ETS1	137		ZNF138	28
FOXP3	137		CADM2	27
AHRR	137		PARP15	27
NLRC5	136		KIAA1524	27
NR1H2	136		HECTD4	27
THOC1	136		CHD2	27
ZNF224	136		DPP6	27
HOXD12	136		KLHL6	27
DDX20	136		AFF4	27
POU4F3	135		CDKN3	27
ZNF362	135		LOC100507463	27
AKNA	135		MATR3	27
DEDD	135		UG0898H09	27
HAND2	134		C16orf54	27
ZNF280B	134		ZNF568	27
MYOD1	133		TTC3	27
ZNF644	133		HNRNPA1	27
MLXIPL	133		TMED2	27
ZBTB1	133		TOP2A	27
BCL11B	132		MCM6	27
ZFPL1	132		RSRC2	27
POLA1	132		SNRPD1	27
ZNF316	132		KRR1	27
GATA6	132		CDK1	27
MTERFD1	132		ATP1A2	27
DNAJC2	131		DMTF1	27
FUBP1	131		MTF2	27
GTF2H3	130		CEP57	27
ENO1	130		OFD1	27
TRIM28	129		VRK1	27
PHB	129		NRCAM	27
ZNF92	128		GMFG	27
HILS1	128		TRIM23	27
RNF6	127		CENPE	27
MYNN	127		ORC1	27
SRA1	127		MIS18BP1	27
TAF9	127		PTPN6	27
THRA	126		ZNF430	27
ZBTB24	125		PTN	27
ZNF219	125		XPO1	27
TBL1XR1	125		METTL3	27
PPARG	125		CYTIP	27
ZNF528	125		NRXN2	27
MEF2C	124		SUGP2	27
PKNOX2	124		MCM4	27
RELA	124		OLIG2	27
ZC3H8	124		CCNB1	27
GABPB1	123		GPR144	27
SLC2A4RG	123		PYHIN1	27
GTF2F1	123		NCAPG	27
SP100	122		RNF138	27
ZNF280D	122		ORC6	27
ZNF182	122		TTYH1	27
PQBP1	122		SHCBP1	27
CREBRF	121		ERCC6L	27
ZNF266	121		TESPA1	27
MSL3	121		ECT2	27
MSX1	120		PARPBP	27
PITX3	120		LTB4R2	27
ZNF12	119		CCDC99	27
SOX18	119		CDCA7	27
ASH1L	119		SOX8	27
HEY1	119		TBC1D10C	27
EPAS1	118		ZNF367	27
ZNF358	118		ZNF681	27
TOX3	118		FGF1	26
NONO	118		RFX4	26
CREBZF	117		FIGNL1	26
EVX1	117		ZFC3H1	26
GCFC1	117		ITGAL	26
MXD1	117		GCFC1	26
ZNF165	117		FGD3	26
NFYC	117		IREB2	26
ZBTB33	117		RBM15	26
LMX1B	116		KIAA1731	26
GABPA	116		CLK4	26
ZNF667	116		FMNL1	26
CENPB	116		HNRNPD	26
ZBTB20	115		TRA2B	26
GTF2I	115		SF3B1	26
ARRB1	115		USP1	26
C1orf85	115		WIPF1	26
INSM2	114		TAF15	26
CREBL2	114		SPAG5	26
CDX2	113		TRIP13	26
GTF2IRD2	113		ZNF518A	26
TARDBP	113		ATP1B2	26
ZNF512B	113		PTPRZ1	26
MIER3	112		KIF23	26
NEUROG3	111		LCK	26
CHD8	111		SOX11	26
CUX2	111		CCNE2	26
ZNF217	110		LCP2	26
GCFC2	110		KNTC1	26
MNT	110		NKX2-2	26
NPAS4	110		RAC2	26
ZNF80	109		GRIK3	26
JARID2	109		SARDH	26
SCYL1	109		REV3L	26
ZNF567	108		BRCA2	26
SFPQ	108		PRKRA	26
MLL3	108		SFN	26
KLF8	108		STX11	26
GTF2A1L	108		MS4A1	26
ZNF44	108		HNRNPA3	26
MAX	107		WSCD1	26
POLR2A	107		RBM4	26
LYL1	107		ALMS1	26
TMF1	107		ZNF273	26
ZHX3	106		NES	26
ATF2	106		TEFM	26
ZNF414	106		DNAJB14	26
ASCL3	106		LRP1B	26
TEAD3	106		CLEC2D	26
ZNF226	106		ZRANB2	26
TCEB3B	105		PARVG	26
BBX	105		MND1	26
NR2F6	105		CDCA5	26
DR1	105		RBM27	26
SUB1	105		UHRF1	26
ZNF600	104		RCSD1	26
SMAD4	104		CDCA2	26
ZNF629	104		DEPDC1B	26
NHLH2	104		TMC8	26
TRIM21	103		ZNF326	26
ARID5B	103		FAM54A	26
NKX3-1	103		N4BP2	26
HES1	103		LOC440900	26
E2F3	103		ZNF829	26
ZNF425	103		SALL3	25
KCNIP3	103		FAM76B	25
BHLHE23	102		STAP1	25
ZNF462	102		NLGN4X	25
GATA2	101		TBC1D16	25
HNRPDL	101		IL16	25
PBRM1	101		SF1	25
MLLT10	101		SMC3	25
POU2F1	101		C5orf28	25
CDK9	101		RPAP3	25
DDX58	101		ANKRD24	25
NEUROG2	100		RALGAPA1	25
ZNF566	100		CTNND2	25
E4F1	100		ZNF506	25
ZNF587	100		HNRNPU	25
GPBP1	100		KPNA2	25
MYOCD	99		SFPQ	25
MYBBP1A	99		MORF4L2	25
ARID4A	99		PRDM2	25
ZNF461	99		EZH2	25
GABPB2	99		MLL4	25
DBP	99		DLGAP5	25
PUF60	99		ZWINT	25
NFIX	98		RABGAP1	25
CSDC2	98		AURKA	25
EZH1	98		SMC2	25
ARID1A	98		ALDH3B2	25
NR2F1	98		PRIM1	25
CSRNP1	98		NCF4	25
MECP2	98		FLJ10038	25
GLIS3	98		ELAVL4	25
SP5	97		GINS1	25
TSPYL2	97		CD27	25
ZNF529	97		OPCML	25
ZNF711	97		CCR7	25
ZNF138	97		PIK3CG	25
ZNF148	97		GAPDHS	25
BHLHE41	97		ZNF177	25
PCGF2	97		ATF7IP	25
ZNF107	96		WHSC1	25
FOXF1	96		KIF2C	25
MLL2	96		BUB1	25
CRX	95		GABPA	25
HOXB6	95		ITK	25
C11orf9	95		YTHDC1	25
ZNF675	95		NCAPH	25
SPATA24	95		ASTN1	25
JDP2	95		TUBB2B	25
REL	95		NUSAP1	25
POU6F2	95		HERC1	25
HDAC1	95		HJURP	25
HDAC4	95		ZNHIT2	25
NR2C1	95		PBK	25
PSIP1	95		PURG	25
MAFB	95		DIAPH3	25
FOXB1	94		FAIM3	25
ZNF333	94		45172	25
ZNF883	94		HCST	25
HMGB1	94		CENPW	25
ZNF300	94		FAM78A	25
ILF3	94		TMEM178B	25
HEYL	94		GBP5	25
ERCC2	93		LPPR5	25
HOXB3	93		LINC00475	25
TFCP2L1	93		FLJ43489	25
ZNF84	93		LHFPL3	25
NKX2-3	93		BRWD3	24
NCOA1	93		KIAA1109	24
CAMTA2	93		PMS1	24
ZFPM1	93		CENPI	24
CREB1	92		CFL1	24
CASP8AP2	92		FAM208B	24
HMGN3	92		SOS1	24
SP1	91		NEMF	24
ZNF606	91		CECR5-AS1	24
GATAD2A	91		CCNB2	24
ATF5	91		C4orf21	24
ZNF267	90		ZNF160	24
ZBTB42	90		ZNF280D	24
NR1H3	90		SLC1A3	24
DMRTA1	90		STK4	24
MEF2D	90		LATS1	24
CDX1	89		PFN1	24
ZNF79	89		PUM1	24
ZNF865	89		STAT6	24
ZFP112	89		CCT2	24
POU4F1	89		NASP	24
PA2G4	89		SPG7	24
ZNF580	89		UBE2C	24
KDM5C	89		SV2A	24
FOXP1	88		FUBP1	24
MEN1	88		JUND	24
TP53BP1	88		GTSE1	24
SMARCA1	88		EXO1	24
HSF1	88		LRMP	24
TBX2	88		FEN1	24
TFB1M	88		TTK	24
IRF4	87		TMEFF1	24
HNF1A	87		LRRTM2	24
ATF6	87		OMG	24
ZBTB8A	86		CENPF	24
HHEX	86		NTN3	24
MAF1	86		NCOR2	24
ZNF836	86		PRKCB	24
FOXO4	86		CORO1A	24
RREB1	86		ASCL1	24
ZNF22	86		TPX2	24
POU4F2	85		NLRP1	24
ZBTB40	85		CST7	24
PSMC3IP	85		MKI67	24
VEZF1	85		C19orf6	24
RLF	85		UBXN7	24
CDC5L	85		RNF19B	24
ZFPM2	85		CD3D	24
TBX4	85		KLRB1	24
GTF2E1	85		ZNF780B	24
MZF1	84		RBM26	24
SP3	84		DCLK2	24
ZBTB8B	84		SKA1	24
THAP11	84		SLTM	24
ZNF337	84		TMEM48	24
DENND4A	84		KIF20A	24
ZNF738	84		ESRP1	24
ZBTB45	84		BRIX1	24
MYB	84		IL21R	24
ZBTB48	84		E2F8	24
FOXP4	84		SLCO1C1	24
VSX1	83		CDCA8	24
TAF9B	83		DONSON	24
TP53	83		KCNC2	24
HAND1	83		FLJ31306	24
SMARCC2	83		AHSA2	24
DEAF1	83		METTL14	24
BAZ2B	83		C11orf82	24
CXXC1	83		CCDC61	24
ZNF430	82		CNTROB	24
ANKRD30A	82		LOC146880	24
MXD4	82		ZNF653	24
SIN3A	82		CXorf65	24
CHD1	82		LOC100289333	24
ZBTB32	82		C6orf132	24
ZNF700	82		SLC10A4	24
TAF5	82		WFDC2	23
HSF2	82		WDR17	23
ZNF613	82		PHC3	23
PUS1	82		PTCHD1	23
DLX5	81		ARID2	23
ZNF43	81		ZNF12	23
ZBTB11	81		TYMS	23
SSBP3	81		QKI	23
IKBKAP	81		SCML4	23
TLX1	81		ABCB5	23
ZNF619	81		FMN2	23
ZNF221	81		LINC00528	23
ZNF484	81		44992	23
ZNF41	81		SLC1A2	23
CDK5RAP2	81		CABLES1	23
ZNF816	81		ZNF611	23
HIC1	81		FNIP1	23
ZFP82	80		DDX42	23
ZNF81	80		TMEM132B	23
ZNF317	80		PNN	23
HSF4	80		GRIA4	23
MYF5	80		SCAF11	23
KLF12	80		HMGB1	23
KHSRP	79		MCM3	23
ZNF800	79		CLPTM1	23
ZNF469	79		N4BP2L2	23
ZNF793	79		DHX9	23
CREB3	79		FOXM1	23
KDM2B	79		TMPO	23
DMAP1	79		CHAF1A	23
ATRX	78		NEK2	23
RBPJ	78		TRA2A	23
ZNF696	78		CSTA	23
SOX4	78		FABP7	23
SMARCC1	78		NCAN	23
RPTOR	78		CSF2RB	23
ZNF540	77		CTNNA2	23
SNAI2	77		KCNN3	23
ZFP36L2	77		POLE2	23
DLX4	77		MT3	23
ZNF610	77		OVOL2	23
BARX1	77		LHX1	23
SAFB2	77		TRPM1	23
RPS3	77		ZMYM5	23
HIF1A	76		KCNJ10	23
ZNF521	76		FAM65B	23
HDAC2	76		MMP16	23
CHD3	76		NTRK2	23
ZNF211	76		HMX1	23
RFXANK	76		ZNF137P	23
BCL6	75		GPR171	23
ZNF302	75		LAX1	23
TAF8	75		GIPR	23
TAF1A	75		BAZ1B	23
ZNF514	75		KCNC1	23
TFIP11	75		PDX1	23
ZNF713	75		MCM7	23
NFE2L3	75		CD69	23
POLR3C	74		TRIM33	23
ZNF136	74		ZCCHC11	23
POU6F1	74		RSBN1	23
ZNF663	74		SOX2	23
ZNF205	74		NKG7	23
TCF4	74		NUP54	23
KAT6A	74		IGFALS	23
NR3C1	74		WDR11	23
SMARCAD1	74		ANKRD10	23
FEV	73		ZNF302	23
ZNF180	73		CENPM	23
SP8	73		ARHGAP15	23
CEBPG	73		YEATS4	23
NKX6-2	73		BIN2	23
SOX5	73		DPEP2	23
PHOX2B	72		SENP7	23
ZNF227	72		DENND1C	23
HOXA13	72		CDCA3	23
ZNF524	72		KLK15	23
ZNF688	72		DENND2A	23
KLF15	72		OCIAD1	23
ZZZ3	72		ZNF256	23
NOLC1	72		TSSK6	23
RCOR2	72		DOCK8	23
ZNF426	71		PAN3	23
GATA1	71		GORAB	23
POU2F3	71		PWWP2B	23
ZNF33B	71		GALNTL2	23
ZNF791	71		C8orf46	23
ZNF592	71		NAT8L	23
ZFP36	71		ZNF540	23
TADA2B	70		FAM19A5	23
IFI16	70		LOC150568	23
ZNF665	70		NIM1	23
CAMTA1	70		CENPH	23
ZNF789	70		OTOP2	23
CBX2	70		NLRC3	23
KLF4	70		TRMT10B	23
AHR	70		HEPACAM	23
TAF6L	70		ZNF404	23
ZNF420	70		HPS4	22
ZNF331	70		PROM2	22
NR3C2	70		CCDC34	22
HR	69		FAM160B1	22
ETS2	69		CTDSPL2	22
ZNF808	69		ELAVL3	22
MED26	69		RHOA	22
LBX1	69		TPR	22
DNMT1	69		KIDINS220	22
FOSL2	69		LOC284570	22
TTF1	69		UBTF	22
PRDM10	69		NRXN1	22
OTX2	68		GVINP1	22
ZNF143	68		SMAD4	22
LHX3	68		LRRC40	22
PHTF2	68		PIK3C3	22
VPS72	68		NSUN6	22
ZBTB38	68		MYSM1	22
CALR	68		ACTB	22
ZNF556	68		SSRP1	22
MEOX1	67		SMARCC1	22
HMGB2	67		ARHGDIA	22
ZBTB7A	67		CACYBP	22
CREB5	67		ZFP36	22
PROX1	67		DNTTIP2	22
LRRFIP1	67		RAPGEF2	22
ZNF75A	67		CD53	22
ZNF552	67		TSPAN8	22
CIC	66		MAPT	22
HOXA5	66		IRF8	22
IFT57	66		FLI1	22
DNMT3B	66		MYO5A	22
SRRT	66		BRCA1	22
ZNF443	66		DSC2	22
MIER1	65		IL10RA	22
OSR2	65		BARD1	22
SETDB1	65		CRLF3	22
ZNF564	65		PAX6	22
JUNB	65		ZC3H11A	22
PURA	65		SCGB2A1	22
TOPORS	65		SCN2A	22
ABL1	65		MLANA	22
GLIS2	64		KLHL24	22
SETD2	64		CES1P1	22
NR4A2	64		ALX1	22
IRF2	64		PAX3	22
MED1	64		ZFP2	22
NFKB2	64		MAZ	22
RBBP8	64		SP110	22
ZBED6	63		LCP1	22
ZNF549	63		BTAF1	22
NUFIP1	63		PMEL	22
TBP	63		LPHN3	22
CASZ1	63		NCAM1	22
LMO2	63		AQP4	22
GTF2B	63		MLLT11	22
WNT5A	63		HGC6.3	22
ZNF618	63		CRY2	22
SCRT1	62		PPP1R16B	22
CHD4	62		OBSL1	22
FOXK2	62		LYPD1	22
ZNF175	62		TMF1	22
HMGN1	62		TEX30	22
E2F1	62		DNA2	22
NKAP	62		PRC1	22
ZNF354B	62		POLR1D	22
HOXD9	62		TAF1D	22
TAF7	62		MLF1IP	22
TCF3	62		ZNF180	22
IRF9	62		NEIL3	22
MYCN	62		ZNF771	22
THAP7	62		HAND2	22
ESR1	61		CRB1	22
KAT6B	61		APOL3	22
ZNF195	61		CTLA4	22
ZFX	61		TCF19	22
NFATC3	61		DDX20	22
UBN1	61		GPBP1	22
NFIL3	61		PYGO2	22
ZNF253	61		CSRNP1	22
HOXA11	61		FAM83H	22
TFE3	61		C16orf87	22
ARID1B	61		MPEG1	22
BANP	61		SKA3	22
GMEB2	61		NKAIN4	22
SMARCA4	61		E2F7	22
ZNF687	60		WDR27	22
ZNF439	60		ITGB2-AS1	22
REST	60		C9orf152	22
ZNF766	60		LOC100506421	22
RNF4	60		ADAMTS10	22
ZNF273	60		ZNF879	22
NFYA	60		PATL2	22
ZNF536	60		LIX1	22
ZNF573	60		LOC100505498	22
ZNF202	60		SLITRK2	22
ZNF707	60		JSRP1	22
ZBTB6	60		TRIM63	22
TAL1	60		PCED1B-AS1	22
ZNF768	60		RBBP6	21
SOX9	59		MIER3	21
STAT3	59		NPHP3	21
ARNTL	59		SGOL1	21
NFX1	59		MGC16025	21
SRY	59		OGDH	21
CREM	59		RGS12	21
RFX7	59		WDR19	21
ZNF93	58		NAA16	21
FOXN4	58		TYR	21
HOXB4	58		C12orf76	21
ZNF682	58		GINS2	21
MEF2A	58		LOC100132832	21
HOXB8	58		FTX	21
APEX1	58		ATAD2B	21
PER1	58		FAT3	21
PIAS1	58		RPL32P3	21
SMAD2	58		DHX36	21
ATF6B	58		ARHGEF7	21
KLF9	58		MDN1	21
ZNF671	58		PCNA	21
EDF1	58		RBM5	21
MED6	57		RRM1	21
TAF1L	57		MCM2	21
FOS	57		KIAA0907	21
TAF6	57		SENP6	21
MBD3	57		RANBP3	21
PRDM1	57		ZNF148	21
IKZF2	56		APC	21
ZNF434	56		FEZ1	21
ZNF341	56		SKP2	21
ZNF404	56		POLRMT	21
PRDM14	56		SNRPF	21
TRIM16	56		SCG2	21
ZNF527	56		CD37	21
ZNF844	56		GCH1	21
CHD7	56		LIMK1	21
ZNF264	56		BRD1	21
ZBTB43	56		RAD54L	21
TAF13	56		FOXA1	21
RBMX	56		CIZ1	21
TSG101	56		MDM4	21
NRL	55		ITGA4	21
SP4	55		ZNF426	21
IKZF4	55		ZIC1	21
ZNF391	55		GZMK	21
FUBP3	55		CD3G	21
GATA3	55		CCR2	21
KLF6	55		GABRB1	21
ZIK1	55		ZFP30	21
ZNF664	55		KCND2	21
TCF12	55		NR2E1	21
ZNF24	55		NKX2-8	21
NAT14	55		GADD45B	21
VAX2	54		NPHS1	21
SET	54		LILRB2	21
ZBTB26	54		NFAT5	21
FOXD4	54		FKBP8	21
EN2	54		HOXB3	21
ZNF542	54		NEUROG1	21
SP2	54		FOXB1	21
ETV5	54		SOX1	21
TCF7L2	54		GOLGA8A	21
IRF7	53		C1orf63	21
SIM2	53		QRICH1	21
HNF1B	53		PNMA2	21
HBP1	53		HAUS3	21
NFATC1	53		SH2D1A	21
PLAGL1	53		RAB6B	21
ZBTB10	53		PLP1	21
RORB	53		DSCAM	21
BRD7	53		RBFOX2	21
HOXB7	53		TLK2	21
FOSB	53		SALL2	21
BATF	52		ZNF184	21
ZNF10	52		RND2	21
NKX2-5	52		GPR65	21
ZNF674	52		EMX1	21
RFC1	52		ZNF37BP	21
HEY2	52		LOC647070	21
HES6	52		SORCS3	21
RUNX1	52		FCF1	21
DLX6	51		PHF3	21
ZNF19	51		HOXB9	21
TCF25	51		TRAT1	21
ZFP2	51		SUZ12P1	21
ZKSCAN1	51		BEX1	21
ESR2	51		HAUS6	21
MIER2	51		EXOC5	21
ZNF626	51		MAGOHB	21
ZNF124	51		DIRAS2	21
ATOH7	51		FZD3	21
TRPS1	51		C14orf118	21
SAP30L	51		AUNIP	21
ZBTB37	51		PIK3R5	21
ATF3	51		PKD2L2	21
TAF2	51		TTTY14	21
SCMH1	51		PCDH19	21
CEBPB	51		45170	21
TNFAIP3	50		LINGO1	21
IKZF5	50		BZRAP1-AS1	21
ZNF701	50		LRRC3B	21
ZNF75D	50		ILDR2	21
ZNF281	50		CERS1	21
FOXJ1	50		LOC90834	21
GTF2E2	50		SDCBP2-AS1	21
ZNF70	50		C14orf166B	21
SMAD1	50		FAM185A	21
ZBTB44	50		RGPD5	21
ZNF550	50		GPR137C	21
ZNF517	50		ZNF793	21
RFX5	50		SYT6	21
CREBBP	50		ANLN	20
CUX1	50		ZNF101	20
HMGA2	49		SH2D3C	20
ZNF254	49		FANCB	20
ONECUT2	49		ND6	20
ZNF512	49		LRCH3	20
ZNF3	49		PRF1	20
ZFP90	49		ZNF644	20
FOXH1	49		TK1	20
DMRT3	48		DNAJC14	20
MAPK1	48		PIK3AP1	20
ZNF668	48		PDXDC1	20
ZNF777	48		RSRC1	20
ONECUT3	48		CDC25A	20
NFIB	48		MIR205HG	20
ZNF569	48		SNAP25	20
ZNF511	48		PERP	20
RPL6	48		HECTD1	20
HIVEP3	48		ZNF585B	20
NFIC	48		ZNF131	20
TBX19	48		FBXO10	20
NFKB1	48		MLL	20
ZNF702P	48		CLECL1	20
ZNF639	47		MAP3K2	20
RB1	47		SMEK2	20
ZNF418	47		ZNF248	20
FOXJ2	47		LPPR1	20
ELF1	47		DSP	20
ZNF577	47		PRKCSH	20
ZNF85	47		SRSF4	20
FEZF2	47		NCAPD2	20
RFX6	47		PSRC1	20
ZNF605	47		CUL4B	20
PRDM12	47		PHKB	20
BAHD1	47		AGT	20
CHD6	47		ARNT2	20
ZNF7	47		TIMELESS	20
NDN	47		STK10	20
ZNF879	47		PCNT	20
PBX1	46		PI3	20
SAP30	46		HBEGF	20
ZNF33A	46		TSC22D2	20
SSBP2	46		SNAPC2	20
OTX1	46		RUNX3	20
PBX2	46		CDC7	20
SIM1	46		NR4A2	20
CHD5	46		TTF1	20
EBF1	46		CCNF	20
NANOG	46		BAI2	20
RNF141	46		CIITA	20
ZNF595	46		DDC	20
ZNF708	46		RCE1	20
RFXAP	46		HOXB6	20
ZNF551	46		SIT1	20
GATA5	46		BCL2A1	20
CRY1	46		POMC	20
XBP1	45		JAKMIP2	20
ZNF560	45		NLGN1	20
FOXN2	45		VNN2	20
NFE2L1	45		FOXG1	20
ZNF821	45		NOL4	20
ZNF467	45		LHX2	20
TBL1Y	45		ZNF44	20
ZNF441	45		MAP3K7	20
GPBP1L1	45		SALL1	20
SAFB	45		ADCYAP1R1	20
SALL4	45		DZIP3	20
ZNF559	45		POLQ	20
EGR1	45		LCN1	20
HNRNPAB	45		RASGRP2	20
SOD2	45		TNFAIP8	20
IRF3	45		FGR	20
ZNF133	45		HNRNPUL1	20
KDM6B	45		KRT14	20
SIX4	44		TSC1	20
ZFP161	44		FZR1	20
ISL1	44		APBA2	20
ZBTB7B	44		GZMB	20
RELB	44		ICOS	20
ZNF780B	44		ZNF257	20
PROP1	44		POU2F2	20
HMBOX1	44		STIP1	20
E2F5	44		EP400	20
ZNF562	44		GPATCH8	20
ZNF823	44		DNAJC9	20
KDM2A	44		IPO9	20
RNF10	44		RIF1	20
ZNF274	43		NPIPL3	20
ZFP28	43		ZNF529	20
HDGF	43		CYSLTR1	20
ZNF623	43		TMEM212	20
ZNF563	43		DMPK	20
ZNF680	43		PRPF38B	20
ZNF548	43		AGPAT5	20
ZNF586	43		KIF4A	20
KLF10	43		ASH1L	20
ZNF697	43		LIMD2	20
ZNF544	43		PPP1R13L	20
E2F6	43		WDR33	20
HMG20A	43		CA14	20
XRCC6	43		NCAPG2	20
ZBTB5	42		ZNF606	20
ZNF486	42		DDX25	20
ZFP1	42		CDH10	20
MSX2	42		TMEM156	20
ELF4	42		UBASH3A	20
ZBTB9	42		C5orf4	20
ERBB4	42		ZNF407	20
SOX12	42		ZFAND6	20
HOXC13	42		KIF18B	20
MNX1	42		NSRP1	20
SMAD7	42		SNX8	20
ZNF574	42		CLDN12	20
ZNF689	41		EPC1	20
ZNF76	41		PCDHGC5	20
ZNF506	41		HAUS1	20
DNMT3A	41		DNER	20
KDM5B	41		PWWP2A	20
GATA4	41		LRRN1	20
SNAPC4	41		ANAPC4	20
C14orf43	41		PLEKHG5	20
AR	41		RAB37	20
STK16	41		ZNF300	20
ASCL2	41		OLIG1	20
MLXIP	41		FAM69C	20
ZNF787	41		LOC389765	20
PRDM15	40		BOLA2	20
VDR	40		ELMOD1	20
HES5	40		LRRC4C	20
FOXJ3	40		ZNF880	20
MLLT1	40		C1orf191	20
ATOH8	40		MGC24103	20
HMGN2	40		KCNT2	20
KLF3	40		SP5	20
ELK4	39		FCRL1	20
GSC	39		LINC00518	20
ZNF837	39		ZNF100	20
ZFP37	39		C19orf68	20
SMYD1	39		LOC100505776	20
RXRB	39		NBPF10	20
SPEN	39		LOC100506446	20
TCF20	39		ZNF418	20
ZNF829	39		GRHL1	19
ING2	39		SLC16A11	19
CLOCK	39		ZMYM6	19
PLAG1	39		CLSPN	19
POU3F3	39		GAL3ST3	19
PIAS4	39		FAM129C	19
ZNF282	39		CCDC140	19
ZNF764	39		TTC37	19
CEBPZ	39		TRIM73	19
ZNF32	39		FANCM	19
ZNF295	39		ZNF146	19
MESP2	38		PTBP2	19
ZNF488	38		HNRPDL	19
ZNF568	38		PCNP	19
DOT1L	38		CSPP1	19
ZNF681	38		CD96	19
ST18	38		UBA6	19
ZNF497	38		SERPINB5	19
ZNF579	38		MBNL1	19
TAF11	38		CD55	19
ZNF212	38		LOC645513	19
EGR2	38		HSP90AB1	19
ZNF233	38		TNRC6B	19
ZNF57	38		KIAA0430	19
ZNF827	38		THEMIS	19
HOXD4	37		ZNF713	19
MBD2	37		LOC100132815	19
ZNF571	37		CTU2	19
ZNF763	37		ARNTL2	19
TFEB	37		C11orf21	19
ATF7	37		RGS20	19
MLX	37		TPP2	19
ZNF142	37		UCHL5	19
BRD4	37		LSAMP	19
SCML2	37		TMPRSS2	19
POU3F1	37		UBA2	19
BACH1	36		SDC1	19
ELP3	36		MTHFD2	19
ZNF366	36		KRT5	19
ZNF749	36		EPCAM	19
PATZ1	36		TLK1	19
ZIC3	36		NUDT21	19
ZNF470	36		POLR2A	19
FOXC2	36		RNASEH2A	19
ZNF709	36		UBE2M	19
TP73	36		LMNB1	19
PRDM16	36		CAPN7	19
ZNF558	36		PPL	19
TFCP2	36		DAPK3	19
BCOR	36		RFC3	19
HINFP	36		ARHGAP4	19
ABT1	36		GLDC	19
ZNF670	35		ZNF646	19
ESRRB	35		FAM131B	19
LEF1	35		FOSL2	19
ZBTB12	35		SCRG1	19
ZHX1	35		LGI1	19
ZNF28	35		SOCS3	19
ZNF835	35		CFP	19
HMGA1	35		NGF	19
DACH1	35		CRTAM	19
THAP1	35		THEMIS2	19
ZNF230	34		CXCL3	19
ZNF276	34		GRK1	19
ZNF491	34		PRRC2A	19
ZBTB41	34		HMG20B	19
ZNF347	34		TUBA1A	19
ZFP41	34		SOX10	19
SOHLH1	34		MAP2	19
LCOR	34		P2RX5	19
ZNF649	34		KCNB1	19
ZNF678	34		PCDHA10	19
LCORL	34		KIAA0913	19
NOBOX	34		UFL1	19
FOXO1	34		POLR2J	19
NR2C2	34		HMHA1	19
ZNF345	34		KIAA0528	19
JUN	34		ZDHHC17	19
ZNF415	34		MLC1	19
HOXD11	34		LOC728093	19
DHX33	34		NACAD	19
TFPT	34		ATP6V1G2	19
ZNF354A	33		LOC100170939	19
BATF3	33		MUC3B	19
ZFP3	33		AKAP8L	19
CGGBP1	33		ZNF224	19
ZMYND11	33		GPS1	19
ZNF555	33		CNOT2	19
RCOR3	33		PTCD3	19
ZNF141	33		ARGLU1	19
NFIA	33		TEX10	19
ZNF432	33		CRBN	19
TAF4B	32		RSF1	19
BASP1	32		DDA1	19
RFX3	32		USP16	19
XRCC5	32		SLC22A17	19
ZNF660	32		ZNF236	19
ZNF319	32		CEP76	19
ELF2	32		GRHL2	19
PAX1	32		ESRP2	19
RASSF7	32		C17orf59	19
ZNF277	32		DCLRE1B	19
TCEA3	32		IGFLR1	19
GTF2F2	32		EHF	19
TEAD4	32		GPR87	19
KLF7	32		SLC45A2	19
ELP2	32		PBRM1	19
ZNF324	32		TLR8	19
ZNF652	32		KIAA1609	19
PRDX5	32		RACGAP1	19
ZNF654	32		SCOC	19
ZNF589	32		PVRL4	19
CC2D1A	32		LY6K	19
SATB1	31		WDPCP	19
ALX4	31		ZNF559	19
ZNF335	31		NUFIP2	19
ZNF736	31		TTC14	19
ZNF251	31		TRAPPC1	19
YBX1	31		FAM214A	19
ZFP64	31		PTAR1	19
TCFL5	31		CHMP4C	19
ZNF792	31		PEBP4	19
DACH2	31		TMEM161B	19
ZNF23	31		LINC00261	19
SOX15	31		AMICA1	19
AFF3	31		IGSF11	19
ZNF17	31		ZNF37A	19
ZBTB22	31		ADAM1A	19
PPARD	31		LRRC16B	19
TBPL1	31		C5orf34	19
ZNF510	31		EOMES	19
ZNF576	31		ZFP28	19
UBP1	31		NXPH1	19
ZNF334	30		SIK1	19
PPARA	30		ANKRD19P	19
RXRA	30		B3GAT2	19
TBX18	30		DKFZp761P0212	19
ZHX2	30		ZNF19	19
ZNF350	30		TRIM65	19
NOTCH1	30		FCRLA	19
ZNF546	30		LOC374443	19
NR1D2	30		RFTN2	19
SRF	30		ZNF708	19
ZNF684	30		LOC284933	19
EP300	30		LOC729177	19
ZKSCAN3	30		LOC150622	18
ZNF846	30		DRAXIN	18
PKNOX1	30		ATF3	18
PIAS2	30		CEP120	18
KHDRBS1	30		DOK5	18
ZNF234	30		C1orf114	18
ZNF557	30		ZACN	18
PREB	30		ZCCHC7	18
NR2F2	30		POLR2B	18
MSC	30		ZNF814	18
ETV4	29		MEX3C	18
ZNF117	29		ZNF382	18
ZNF677	29		FYN	18
ZNF256	29		C1orf61	18
ZNF655	29		LRRC39	18
DMRTC2	29		LOC283112	18
KDM1B	29		ITGAX	18
TCEANC	29		ITPK1-AS1	18
RUNX1T1	29		ESCO2	18
TOX2	29		CCDC90B	18
PHF5A	29		FXR1	18
TRERF1	29		SUV420H2	18
E2F2	29		RAD23A	18
RYBP	28		RAB5C	18
APP	28		USP7	18
ZNF746	28		ELF3	18
ZNF382	28		CKS1B	18
RCOR1	28		TJP1	18
ZNF355P	28		PLK1	18
ZNF157	28		TACSTD2	18
TCF7	28		PAPD7	18
LIN28A	28		TRIM29	18
ZGLP1	28		CRABP2	18
SARNP	28		UBE2S	18
ZBTB39	28		MSH6	18
CTNNB1	28		ANK2	18
BHLHE40	28		CREBZF	18
ERF	28		TFAM	18
ZFP30	28		PLEK	18
ZFHX3	28		FAM193A	18
AEBP2	28		AKAP8	18
ZNF507	28		RAB11FIP3	18
RBL2	27		MFNG	18
ZNF782	27		MNT	18
GBX1	27		CYP11A1	18
TNF	27		STAR	18
HNRNPK	27		SRD5A1	18
ZNF280A	27		DYRK1B	18
FOSL1	27		RAD51	18
KLF1	27		DPYSL4	18
TBX20	27		LRP6	18
POU3F4	27		TYRP1	18
ZNF134	27		PKP1	18
CSDA	27		CD8A	18
FOXN3	27		CEP135	18
ZFP14	27		GJB5	18
STAT5A	27		CR1	18
ERCC3	27		MAP4K1	18
GLI3	27		SLC6A15	18
CEBPA	27		CD19	18
GLIS1	27		CD28	18
MAFK	27		CXorf1	18
LDB1	27		POU2F1	18
TRIM24	27		OXTR	18
HMGN5	27		CELA2B	18
SCML1	27		ZNF225	18
WT1	26		MGAT4C	18
MXI1	26		HNF4G	18
TFAP2B	26		FAM107A	18
ZNF154	26		BTBD2	18
PAX2	26		SEZ6L	18
TADA2A	26		STAG2	18
ZNF225	26		FAT2	18
ZNF575	26		CALCOCO1	18
BLZF1	26		GPM6B	18
TAL2	26		AGR2	18
ZNF519	26		SYT11	18
HDAC5	26		LRRN3	18
ZNF473	26		CD247	18
ZNF419	26		TAB2	18
ZNF257	25		SGCD	18
HOXA7	25		GTF2I	18
SOX3	25		TCEAL2	18
E2F4	25		ARPC4	18
ZNF496	25		EVI2B	18
ZNF100	25		NUP205	18
ZNF416	25		SETD2	18
ZNF324B	25		KDM3A	18
ZNF614	25		HAUS5	18
ORC2	25		SPRR1A	18
DDX1	25		DOK2	18
NFE2L2	25		ANKRD36	18
MAFG	25		CEACAM21	18
ZNF30	25		THAP9-AS1	18
SMARCA5	25		CCDC88C	18
GTF2H5	25		ZNF10	18
ZNF607	25		DSCC1	18
ZNF818P	25		ZFP106	18
ARID3A	24		MRPL4	18
ZNF583	24		ZCCHC8	18
SMAD5	24		RBM28	18
ZNF526	24		ZXDC	18
ZNF140	24		TPRKB	18
RUNX2	24		METRN	18
TCEA1	24		CCNK	18
ZNF343	24		PRR11	18
ZNF581	24		EIF2C3	18
ZBTB25	24		RAB11FIP1	18
ZNF471	24		RBM41	18
POGK	24		PRDM8	18
FOXF2	24		ATAD5	18
ZNF280C	24		DKKL1	18
GSC2	24		EPN3	18
ZNF410	24		VRTN	18
NRF1	23		RNF31	18
LIN28B	23		SHCBP1L	18
ZNF641	23		AGXT2L1	18
PLAGL2	23		WDR52	18
FOXD1	23		FBXO24	18
ZNF776	23		STMN4	18
ZNF423	23		CEMP1	18
ZNF492	23		NOP58	18
ZFP36L1	23		AMMECR1L	18
BARX2	23		RAVER1	18
HOXB1	23		RGMA	18
ZBTB2	23		TTYH2	18
HIC2	23		SHANK2-AS3	18
ZNF8	23		MCM8	18
ZNF296	23		MRPS5	18
PRDM7	22		GOPC	18
ZNF565	22		ZC3H18	18
ZNF408	22		KDM2B	18
ZNF786	22		ARHGAP30	18
ZIC2	22		ZMAT1	18
ZNF208	22		FOXK1	18
TEF	22		CCDC84	18
ZNF554	22		IL17D	18
SOX14	22		GEN1	18
SNAPC3	22		FAM26F	18
MYCL1	22		EMID2	18
HOXC6	22		TMEM200C	18
ZNF135	22		ZBTB45	18
ZNF25	22		GLTPD2	18
ZNF436	22		ZNF582-AS1	18
HIF3A	22		TMEM114	18
RUVBL2	22		GJB6	18
WNT1	21		LOC340085	18
ZNF501	21		ZIK1	18
ESX1	21		KCNA7	18
AEBP1	21		MARVELD3	18
ZNF765	21		SBSN	18
ZNF530	21		PNMA6C	18
MTF1	21		LOC100506312	18
FOXD3	21		LOC144486	18
HES7	21		LOC100506776	18
ZNF594	21		LOC100287098	18
PTGES2	21		LOC100996613	18
EBF3	21		AKD1	17
KLF16	21		IRF6	17
HOXD10	21		BNC1	17
ZNF77	21		PCDH10	17
ETV3	20		PTK6	17
ZNF99	20		RTTN	17
PHF20	20		TEAD1	17
ELK3	20		INTS4	17
ARID5A	20		DTYMK	17
CCNT1	20		PPP2R5C	17
HKR1	20		SUV39H2	17
USF1	20		PDS5B	17
TGIF2	20		ZNF678	17
ZNF320	20		GTPBP3	17
ZNF285	20		SLC44A4	17
BCL3	20		POLK	17
RCAN1	20		SYNCRIP	17
ANKRD1	19		PIF1	17
ZIM3	19		SAMSN1	17
ZNF770	19		CRTAC1	17
RORA	19		RPAIN	17
DEDD2	19		C10orf90	17
SOX21	19		ZNF573	17
ZSCAN10	19		ZBTB1	17
PBX4	19		KIF5C	17
TAF4	19		FAM111B	17
PRDM4	19		FOXN1	17
ESRRG	19		ZNF264	17
ZNF83	19		LOC100288637	17
ZNF189	19		AP2A1	17
SUPT3H	19		SLC2A1-AS1	17
ZGPAT	19		NUP153	17
ZNF2	19		KIAA2018	17
T	18		LTB	17
ZNF34	18		SNTG1	17
ZNF383	18		EPG5	17
KLF13	18		DNTT	17
ZNF781	18		PPP6R2	17
BCL6B	18		SNRNP200	17
ZNF662	18		NUCB1	17
NFRKB	18		H2AFZ	17
ZNF16	18		RPLP2	17
ZBTB34	18		DEK	17
NR5A2	18		PLEC	17
SOX13	18		GBF1	17
TEAD2	18		DKC1	17
CTCFL	17		GOLGA4	17
ZNF813	17		AP1G2	17
OGG1	17		KRT19	17
ZNF114	17		44991	17
ZNF385A	17		DEDD	17
ZBTB3	17		FXYD3	17
YY1	17		TNFSF10	17
TWIST2	17		TES	17
EBF4	17		HCLS1	17
FOXO6	17		MEF2D	17
ZNF45	17		CNOT3	17
ZNF223	17		CDC40	17
ZNF532	17		OTUD4	17
SMARCE1	17		TNFRSF1B	17
MTA2	17		PTTG1	17
SATB2	17		ABP1	17
RARA	17		MPZL2	17
ZBTB49	17		KIF1A	17
ZNF287	17		S100A2	17
ZNF304	17		PIM2	17
NFYB	17		ZNF140	17
ZNF615	17		GABPB1	17
ZNF239	17		MTMR9	17
FOXS1	17		LYPD3	17
TSHZ3	17		TRO	17
WNT11	17		AKAP10	17
ZNF169	16		ARID4A	17
ARNT	16		FCN1	17
ZNF284	16		ZNF211	17
HIVEP1	16		C1QL1	17
HOXC8	16		TRAIP	17
ZNF71	16		PPP2R2B	17
MYBL1	16		CDS1	17
ZNF14	16		KCNQ2	17
ZIM2	16		HSPB2	17
RFX2	16		MSX1	17
ZNF582	16		LRIG2	17
FOXL1	16		DSC3	17
MBD1	16		YAF2	17
ZNF438	16		SHC3	17
GTF3A	16		GRTP1	17
HOXD8	16		APOA4	17
ZNF468	16		DCC	17
FOXO3	16		RIT2	17
SP7	15		TNFSF8	17
BAZ2A	15		PRRG4	17
ZNF322	15		NGLY1	17
ZNF440	15		FAM49A	17
LHX9	15		PSD	17
MEIS2	15		LHX5	17
ZNF222	15		MECOM	17
POLR3F	15		PARP1	17
ZNF329	15		DUT	17
ZNF398	15		CDC5L	17
PPP1R8	15		KRT6B	17
ZFY	15		SNAP23	17
CSRNP2	15		KLF5	17
ZNF669	15		FAM208A	17
ZNF513	15		ARHGEF6	17
TRIM27	15		GRIA1	17
DLX1	15		CDT1	17
ZNF74	15		ARC	17
FOXL2	15		GCFC2	17
PRDM13	15		LGR5	17
MYF6	15		SPINT2	17
RBCK1	15		GANAB	17
ZBTB17	14		PTOV1	17
ASH2L	14		PIP5K1C	17
DNAJB6	14		CBX7	17
EN1	14		SMC5	17
TBX22	14		ZC3H3	17
NEUROD6	14		LINC00342	17
KLF11	14		PRPF40A	17
GCM2	14		SSTR5	17
KDM5A	14		ATP8B1	17
ZNF229	14		ZNF492	17
ZNF286A	14		CD72	17
ZNF732	14		ZXDB	17
ZNF238	14		ZNF460	17
ZNF785	14		DDR1-AS1	17
MYC	14		ZNF227	17
MESP1	14		SELT	17
NR1I3	14		C16orf58	17
ZNF384	14		NGFRAP1	17
ATF4	14		RAB25	17
BMI1	14		GMNN	17
TBX10	13		TBC1D17	17
RBBP5	13		RFWD3	17
POU1F1	13		C9orf40	17
POU5F1B	13		PAQR6	17
NR0B2	13		ANKRD11	17
ZNF48	13		CENPN	17
ZNF621	13		PCDH9	17
ZNF784	13		ZNF432	17
OLIG3	13		ZNF750	17
EBF2	13		PRX	17
DMRTA2	13		BNC2	17
TCF7L1	13		DOK3	17
ZNF485	12		CYP2W1	17
MXD3	12		ZNF665	17
SNAPC1	12		PPP4R2	17
TAF1	12		ZNF221	17
ZNF597	12		FGF14	17
ZNF354C	12		FGF21	17
ZNF155	12		DCAF15	17
CNBP	12		BAIAP2L1	17
ZNF780A	12		PSD2	17
ZNF627	12		TSPAN10	17
RTF1	12		ROPN1	17
ZNF642	12		TIGD7	17
PHOX2A	12		MAL2	17
HES4	12		LENG8	17
MYPOP	12		STT3B	17
ZNF683	12		UBN2	17
ZNF625	11		TMEM54	17
TGIF1	11		ZBTB4	17
HOXD13	11		LOC100506710	17
SIX2	11		TMC4	17
ZNF235	11		RMI2	17
ZNF599	11		PHYHIPL	17
ZSCAN21	11		SLC27A1	17
MTERF	11		ZNF316	17
ZNF778	11		INO80E	17
ZNF260	11		LOC100505696	17
TBL1X	11		ZNF75A	17
SREBF1	10		SLC45A3	17
SRCAP	10		SH3RF2	17
ZNF826P	10		FAM104A	17
CDX4	10		PLAC2	17
ZKSCAN5	10		ELFN1	17
PITX2	10		P2RY8	17
ZNF395	10		FAM181B	17
CTCF	10		NPBWR1	17
NKRF	10		GRHL3	17
DLX2	10		LOC158863	17
ARHGAP35	10		CCDC18	17
ZNF35	10		MARVELD2	17
GCM1	10		C20orf151	17
ZNF710	10		LOC100505986	17
PURB	10		LOC441454	17
ZNF516	10		KBTBD8	17
ESRRA	9		LOC284998	17
FIGLA	9		SNORA28	17
NEUROD4	9		LOC100996866	17
ZNF570	9		LOC100505812	17
ZNF596	9		RFC2	16
SPZ1	9		CCL5	16
ZNF561	9		STMN1	16
NPAS2	9		ANKFN1	16
ELK1	9		CNOT6L	16
TFAP4	9		CHST9-AS1	16
ZNF502	9		CCDC150	16
ZNF518B	9		A2ML1	16
ZNF215	8		VPS13B	16
ZNF547	8		SAMD3	16
ZNF132	8		C10orf91	16
ZNF442	8		MYO10	16
ZNF572	8		CDCP1	16
ZNF718	8		RUFY2	16
ZNF250	8		APBB1IP	16
STAT2	8		SRRM2	16
USF2	8		UBE3C	16
SMAD3	8		ATF2	16
ZNF850	8		CLASP2	16
GLI2	8		CWC27	16
ZNF283	8		KLK2	16
BRPF1	8		GAFA3	16
SIX1	8		C17orf64	16
ZNF268	7		LOC284513	16
EGR4	7		FAM83C	16
NR6A1	7		DLEU2	16
SPHK1	7		DYNC1H1	16
FOXD2	7		CEP290	16
ZNF174	7		LINC00665	16
TFAP2E	7		ZSCAN30	16
PHTF1	7		DNASE1	16
ZNF624	7		CSRNP3	16
GZF1	7		ZNF587	16
TET1	7		AKNA	16
ZFAT	7		MALAT1	16
ZNF263	7		FBXO9	16
EGR3	7		MIRLET7DHG	16
GTF2A1	7		C5orf44	16
ZNF805	7		GBP6	16
PRRX2	6		STXBP3	16
MTERFD3	6		ZNF677	16
ZNF197	6		JAK2	16
PAX9	6		44986	16
KLF14	6		CYP17A1	16
INSM1	6		FBXW12	16
GSX1	6		TNXB	16
STAT5B	6		SOX4	16
ETV6	6		YTHDC2	16
ATXN1	6		FANCD2	16
HIVEP2	6		IQGAP3	16
HDAC3	6		UBR2	16
GLI1	6		DDX52	16
TWIST1	6		RPS11	16
MAEL	6		ILF2	16
RARG	5		NONO	16
ZNF90	5		USP22	16
KDM1A	5		RAD21	16
CSDE1	5		CSE1L	16
ZNF672	5		HLA-DPB1	16
ZNF584	5		SLC2A1	16
TFAP2D	5		PSMC3	16
MTOR	5		SRP9	16
HOXA2	5		DHX15	16
INO80	5		JUNB	16
FOXR2	5		VAMP2	16
SMARCA2	5		NISCH	16
SREBF2	5		MYBL2	16
HLTF	5		MED13	16
TCF24	4		PPP1R15A	16
CARHSP1	4		VEZF1	16
LIN54	4		H2AFV	16
FOXI1	4		MAPRE2	16
NHLH1	4		CRMP1	16
ZNF616	4		PRSS8	16
SOHLH2	4		IRF1	16
LMO4	4		U2AF1	16
ZNF788	4		CDH3	16
DMRT2	4		TF	16
PRIC285	4		CDH2	16
SNAI1	4		CHST10	16
DDIT3	4		IL2RG	16
CDKN2A	4		ZNF195	16
PML	3		GPSM3	16
ZNF417	3		LGALS4	16
NEUROD2	3		ALOX5	16
LHX6	3		EVPL	16
FOXC1	3		PCGF3	16
SOX30	3		TFAP2A	16
ATOH1	3		TAGLN3	16
ZNF891	3		NUDT1	16
NCOR1	3		CHAF1B	16
IGHMBP2	3		IFNAR2	16
DMRT1	3		TAOK2	16
TBR1	3		ICAM3	16
AIRE	3		FGFBP1	16
CREB3L2	3		SPRR1B	16
ZNF658	3		KRT17	16
RHOXF1	2		PLS1	16
FOXP2	2		ACAP1	16
TCEB3	2		ATXN3	16
FERD3L	2		GZMA	16
ZFP42	2		GNLY	16
DMRTB1	2		BTK	16
TAF1B	2		CD2	16
THRB	2		SPIB	16
YBX2	2		S100A7	16
ZNF311	2		TGM1	16
SP6	2		CLCA2	16
FOXR1	2		SPINK1	16
ZNF479	1		BLK	16
PAX7	1		SULT2A1	16
ZNF620	1		HSD3B2	16
ZNF578	1		RFX1	16
PPARGC1A	1		CDH15	16
ZNF876P	1		LAG3	16
PRDM5	1		SMARCB1	16
TFDP2	1		NUP155	16
HOXC5	1		GPR143	16
SHOX	1		GPR161	16
HESX1	1		FGF18	16
YY2	1		IL18RAP	16
ARID3B	1		LILRB1	16
ZNF214	1		JAK3	16
FOXE3	1		CNGB1	16
ZFP57	1		FABP2	16
ZNF541	1		FUT9	16
ZNF630	1		MAGI2	16
PROX2	1		CABP2	16
ZNF705G	1		AKAP9	16
