# Supplementary material for: Identifying Cancer Type-Specific Transcriptional Programs through Network Analysis
Source: Cancers (Basel). 2023 Aug 18;15(16):4167. doi: 10.3390/cancers15164167 (PMC10453000; doi:10.3390/cancers15164167)
Supplement: Supplementary file 1 [file cancers-15-04167-s001.zip › TableS7.xlsx]

## Sheet: Sheet1
Table S7. GRN node and edge count
Name	Nodes	Edges
adrenal	239	648
brain	208	1772
breast	149	398
cervix	188	1030
colon	191	612
esophageal	86	547
glioblastoma	141	1590
leukemia	354	1045
lungtumor	124	366
lymphoid	480	850
melanoma	299	772
pancreas	537	3771
prostate	414	1300
stomach	66	153
thyroid	93	259
uterus	74	431
uveal	167	1237
