# Supplementary material for: Identifying Cancer Type-Specific Transcriptional Programs through Network Analysis
Source: Cancers (Basel). 2023 Aug 18;15(16):4167. doi: 10.3390/cancers15164167 (PMC10453000; doi:10.3390/cancers15164167)
Supplement: Supplementary file 1 [file cancers-15-04167-s001.zip › TableS8.xlsx]

## Sheet: TableSXXX_tmpAns_classRes_resul
Table S8. Cancer Type-Specific GRNs
Adrenal	Brain	Breast	Cervix	Colon	Esophageal	Glioblastoma	Leukemia	Lung	Lymphoid	Melanoma	Pancreas	Prostate	Stomach	Thyroid	Uterus	Uveal
2023-09-06	ADCYAP1R1	ABRACL	ADAM20	A1CF	A2ML1	ACTN2	2023-03-08	ABCA3	2023-09-08	AADACL2	2023-03-01	ABCC4	ADH1C	ARHGAP36	AGBL2	ABCB5
AAAS	ADORA3	AIM1	ADH7	ABP1	AIM1L	ADCYAP1R1	ADPRM	ACE	A2M	ABCA9	2023-09-06	ACADL	ALDOB	ATP13A4	ANAPC4	ABCC11
ABCA8	AGT	ANKRD30A	AGR2	ACRV1	ALOX12B	AGPAT5	AFF3	ACVRL1	ABI3	ABL2	ABTB1	ACADSB	ANXA10	BHLHE41	ARMC3	ADARB2
ABCB1	ANKS1B	AP1M2	AIM1L	ADARB2-AS1	BNC1	AGT	AFF4	ADAMTS8	ABI3BP	ACVR2A	ACAP1	ACPP	ANXA13	C12orf49	ASRGL1	ADSSL1
ABCF3	AQP4	ARHGEF5	AKR1B10	AGMAT	C6orf132	AHCYL1	AHSP	ADH1B	ACO1	ADSS	ACRBP	ACTC1	APOBEC1	C16orf89	C14orf79	AFG3L2
ABHD6	ARC	AZGP1	ANXA1	AKAP1	C9orf169	ANK2	AKAP17A	AGER	ACP2	ALS2CR11	ADAM8	ACTG2	ARL14	C2orf40	C1orf168	AGPAT6
ACACB	ASCL1	BAZ1A	AP1M2	ANKS4B	CALML3	APC	AKAP8L	ALPL	ACTA2	ANGPTL7	ADPGK	ACVR2B-AS1	AXDND1	CBLN1	C1orf173	AHRR
AGRP	ASTN1	BID	AQP3	APOBEC1	CALML5	APC2	AKD1	AQP4	ACVRL1	ANKRD19P	AGAP2	ADAM22	BCL2L15	CITED1	C1orf186	ALK
AGTR1	ATCAY	BSPRY	ARHGEF28	ARL5C	CAPN14	AQP4	AKT2	BMP5	ADAMDEC1	ANKRD30B	AGTPBP1	ADCY5	C19orf77	CLDN16	C6orf165	ALS2CR12
AKAP7	ATP1A2	C11orf52	BCL2L10	ARSE	CAPNS2	ARC	ALAS2	C11orf88	ADAMTS1	AP4E1	AIF1	ADRA1A	C4BPB	COL8A2	CAPN6	ALX1
AKR1B1	ATP1B2	C15orf48	BNC1	ATP10B	CARD18	ASCL1	ANKHD1	C16orf89	ADAP2	APLF	AKIRIN2	ADRB1	C6orf58	CRLF1	CAPS	ANKRD20A12P
ALAD	ATP6V1G2	C1orf172	BPI	AXIN2	CERS3	ASTN1	ANKRD11	C19orf59	ADRA2A	APOC2	AMICA1	ALDH1A3	CALML4	CRYGN	CAPSL	AP1S2
ALAS1	B3GAT1	CACNB3	BSPRY	BCL2L15	CLCA2	ATP1A2	ARGLU1	C20orf85	AICDA	AQPEP	ANKRD13D	AMACR	CAPN8	CST6	CASC1	ARID1B
ALDH3A2	B3GAT2	CAPG	C10orf99	BEST2	CNFN	ATP1B2	ARHGAP27	C4BPA	ALDH2	ARNT	ANKRD44	AMIGO1	CCL11	CTSB	CCAR1	ARID5B
AMHR2	BAALC	CBR3	C12orf54	BPIFA2	COL4A6	B3GAT2	ARRDC2	C9orf135	ALPK2	ASB9	ANP32A-IT1	ANG	CCRL1	DAPK2	CCDC11	ARMC9
ANKDD1A	BAI2	CCDC109B	C19orf33	BPIFA4P	COL7A1	BAALC	ATF6B	CA4	AMOTL2	ATP6V0A4	ANXA2R	ANKRD19P	CLDN18	DCSTAMP	CCDC114	ASAP1-IT1
AOX1	BAI3	CCDC88C	C1orf172	C14orf176	CRCT1	BAI3	ATRX	CACNA2D2	ANK2	ATP6V0E1	AOAH	ANO4	CLRN3	DIO1	CCDC19	ASB11
AP2A1	BEX1	CD24	C6orf132	C17orf47	CRNN	BCAN	BACH2	CATSPERD	ANKRD29	ATP8B3	AP1S2	ANTXR2	CTSE	DTX4	CCDC40	ATP10A
APOBEC3C	C10orf85	CDH1	CALML3	C17orf52	DSC3	C1orf61	BANK1	CES1	ANTXR1	BAZ1B	APAF1	APOF	CXCL3	DUOX2	CDC20B	BCL2
AS3MT	C1QL1	CELSR1	CD177	C19orf21	DSG1	C21orf62	BCL10	CHIA	AOAH	BOLA2	APBB1IP	AR	CXCL5	DUOXA1	CTNNA2	BNC2
ASB4	C1orf114	CGN	CEACAM5	C20orf118	DSG3	C8orf46	BCLAF1	CLDN18	AOC3	BPIFC	APOBEC3A	ARG2	CXorf61	FAM132B	CXorf30	C10orf90
ASTN1	C1orf61	CLDN4	CEACAM6	C2orf82	FAM83A	CADM2	BLK	CLEC14A	APLNR	BRI3	APOBR	ASTN2	CYP2C18	FOXE1	DLX5	C12orf76
ATP4A	C2orf80	CLDN7	CEACAM7	C3P1	FAM83C	CLEC18A	BNIP2	CLEC3B	APOC1	BRK1	AQP9	ATP1A1OS	DPCR1	FRMD3	DLX6	C19orf12
BBS2	C3orf70	CLMN	CENPW	C5orf64	FAT2	CLIP2	BRWD3	CLIC5	APOE	C12orf61	ARHGAP25	ATP6V0E1	FAM101A	FZD1	DLX6-AS1	C1orf85
BCO2	C8orf46	CNKSR1	CHMP4C	C6orf183	FGFBP1	CLIP3	BTG1	COL6A5	AQP1	C17orf65	ARHGAP26	ATRNL1	FOXA3	GABBR2	DNAH12	C9orf85
C12orf68	CA10	COBL	CLCA2	CCDC172	FOXN1	CNGA3	BTK	COL6A6	ARNTL2	C19orf44	ARHGAP27	AZGP1	GCNT3	GABRB2	ELP3	CA14
C16orf5	CADM2	CORO2A	CLCA4	CCL24	GBP6	CORO2B	C12orf42	COX4I2	ASB2	C22orf25	ARHGAP30	AZGP1P1	GIF	GJA4	EMX2	CABLES1
C2CD2	CADM3	CREB3L4	CLDN1	CDH17	GID4	CRB1	C12orf77	CPB2	ATOX1	C2orf29	ARHGAP9	BAZ1B	GKN1	GPR110	EMX2OS	CAPN3
C7	CDH10	CYP4Z2P	CLDN4	CDHR5	GJB5	CRMP1	C14orf43	CXCL17	ATP6V1A	C2orf44	ARID3A	BCDIN3D-AS1	GPR128	HHATL	ESR1	CCDC140
CCDC69	CELF5	DBN1	CLDN7	CDX1	GJB6	CTNND2	C19orf18	CYP2B7P1	ATP6V1B2	C3orf33	ARL11	BEND4	HNF4G	IGSF1	FANK1	CDH19
CCDC93	CPT1C	DOPEY2	CRB3	CDX2	GPC1	DCC	C1QTNF4	CYP4B1	AURKA	C6orf48	ARRB2	BOLA2	HSD17B2	INPP5J	FGF18	CDK2
CFL2	CRB1	DSC2	CXCL17	CDYL2	GPR1	DCLK2	C1orf228	ELN	AXL	C8orf48	ASGR1	BRK1	KCNE3	IQCA1	GATA2	CHSY3
CHGB	CSMD3	DSCAM-AS1	DQX1	CEACAM5	GPR87	DCX	C21orf2	ESAM	BATF	CALM3	ASGR2	BTBD8	LGALS4	ITGB3	GOLGA2P5	CITED1
CIB4	CSPG5	DSG2	DSC2	CEACAM7	GRHL3	DPF3	C3orf71	FAM162B	BGN	CCDC121	ATG16L2	C19orf44	LINC00483	IYD	HOXB-AS3	CKMT2
CKMT2	CTNNA2	EFCAB4B	DSC3	CETN1	GSDMC	DPP6	C5orf56	FCN3	BTBD10	CCL13	ATM	C1QTNF7	LINC00543	KCNJ15	HOXB3	CLCN7
CLEC4GP1	CTNND2	EFHD1	DSG3	CHRM5	HES2	DRAXIN	CASZ1	FGG	BTLA	CCL27	BACH2	C1QTNF9B-AS1	LIPF	KCNJ16	HOXB4	CPEB2
CLRN1	CXorf1	EFS	DUOX2	CLCA1	HOXA1	DTNA	CBFA2T3	FHL5	C10orf11	CCNK	BEND2	C20orf96	LOC100506165	LCN12	HOXB5	CPN1
COQ10A	DAB1	ELF3	DUOXA1	CLDN2	IGFL1	EGFEM1P	CCNL1	FIGF	C11orf75	CCR6	BIN2	C22orf13	LRRC66	LIPG	HOXB6	CRTAC1
CPB1	DBC1	EPHB3	EHF	CLDN4	IL20RB	ELAVL3	CD19	FILIP1	C17orf58	CCRN4L	BLK	C22orf42	MCU	LMO3	HOXB8	CTSF
CPEB3	DCX	EPPK1	EIF6	CLRN3	IL36G	ELAVL4	CD22	FLJ35700	C1QA	CD28	BST1	C2orf44	MUC13	LOC100134361	LIMS3	CUBN
CPN2	DDX25	ERBB3	ELF3	CORT	IL36RN	EPHB1	CD72	FMO2	C1QB	CDC14A	BTG1	C3orf33	MUC17	LOC100505920	LINC00284	DIP2C
CTNNAL1	DNER	ESRP1	ELMO3	CTRC	KIAA1609	FABP7	CD79A	FMO3	C1QC	CDR1	BTLA	C7orf63	MUC5AC	LOC100507165	LINC00461	DKFZp686O1327
CYB5B	DPP6	ESRP2	EPCAM	CYP2B6	KRT1	FAM123A	CD79B	FOLR1	C1R	CHD6	BTN3A1	C8orf46	MYO1A	LOC100996534	LINC00621	EFHD1
CYP11A1	DSCAM	F12	EPHA2	CYP2S1	KRT13	FAM131B	CDC42	GDF10	C1S	CLEC12B	BZRAP1-AS1	CADM2	ONECUT2	LOC400794	LOC100129098	ELFN1
CYP11B1	DTNA	FAM110A	EPHX3	CYP3A43	KRT14	FAM168A	CDK3	GGTLC1	C1orf198	CLEC2D	C10orf54	CALM3	OTC	LOC646736	LOC100505650	EXOC3
CYP11B2	ELAVL4	FAM83F	EPN3	DDC	KRT16	FAM181B	CDK9	GJA5	C1orf54	COL6A6	C11orf21	CALR	PBLD	LRP2	LOC100505776	EXTL1
CYP17A1	ELMOD1	FAM83H	ESRP2	DEFA5	KRT17	FAM66C	CDKN2D	GKN2	C2	CS	C12orf42	CBR3-AS1	PGC	MGAT4C	LOC100653206	FAM210B
CYP21A2	ENHO	FAM84B	F11R	DEFB125	KRT4	FAT3	CEACAM21	GPC3	C3	CYP7A1	C15orf54	CCDC110	PIK3C2G	MIR31HG	LOC254057	FGF9
CYP3A5	EPN2	FHDC1	FAM83A	DPEP1	KRT5	FGF1	CEP95	GPIHBP1	C3AR1	DCAF4L1	C1orf228	CCDC121	PLA2G10	MUC15	MECOM	FLJ31715
DAB2	ERC2	FLJ45983	FAM83D	EGFLAM-AS2	KRT6A	FMN2	CHD2	GPR116	C5orf20	DCT	C20orf197	CCDC136	PSCA	MYL4	MOGAT1	FZD9
DDO	FABP7	FOXA1	FAM83F	ENPP7	KRT6B	FOXG1	CHD7	HHIP	C8orf4	DENND4B	C21orf7	CCDC160	REG1A	NAB2	MSX1	GAPDHS
DDX26B	FAM123A	FXYD3	FAT2	EPHB2	KRTDAP	GABRB1	CHMP1B	HIGD1B	CADM1	DGKE	C2CD2L	CCDC67	REG3A	NKX2-1	MUC16	GLB1L
DFNB31	FAM131B	GALNT3	FOXA1	EPS8L3	LY6D	GALNTL2	CIITA	HOXD-AS1	CALCRL	DHRS12	C3orf62	CCDC7	REG4	NKX2-1-AS1	NFXL1	GNB3
DHCR24	FAM171B	GALNT6	FOXN1	ETV4	LY6K	GAP43	CLNK	HSD17B6	CALD1	DICER1-AS1	C6orf25	CCDC85C	SI	NOD1	PGR	GPR143
DLG4	FAM18A	GATA3	FOXQ1	FABP1	LYPD3	GFAP	CNOT6L	HSPA12B	CAV1	DNAJB7	C9orf72	CDH10	SLC6A20	NTRK2	PRAME	GPR161
DLK1	FAM19A5	GPR160	FUT2	FAM154A	MIR205HG	GPM6A	CNOT7	ICAM1	CAV2	DNAJC21	CACNA2D3	CDH26	SPINK1	OTOS	RANBP17	GYG2
DMAP1	FAM5C	GRHL1	FUT3	FAM3D	MMP10	GRIA1	CNOT8	ICAM4	CCDC102B	DNM3OS	CACNA2D4	CDNF	SULT1C2	PAX8	RGL3	HABP4
DMPK	FAT3	GRHL2	GBP6	FAM71C	ODZ2	GRIA2	CNST	IGSF10	CCL17	DPY19L1P1	CAMK4	CDR1	TFF1	PCSK2	RNF157-AS1	HECTD1
DNER	FEZ1	ICA1	GCNT3	FLJ22763	PITX1	GRIA3	CNTRL	INMT	CCL18	DSC1	CASP1	CECR6	TFF2	PDE1A	RNF183	HEXA
DNM3	FGF1	IDH2	GJB3	FRMD1	PKP1	GRIK3	COG3	IRX1	CCL19	DSCR8	CASP5	CFC1B	TM4SF20	PDE5A	RXFP1	HPS5
DPP10	FGF14	IGSF9	GJB5	FUT3	PLAC2	HEPACAM	COX19	LEPR	CCL2	EBF3	CASP8	CHD6	TM4SF4	PDE8B	SCGB2A1	HSD17B14
DUSP16	FMN2	IRX3	GNA15	FUT6	PLD1	IPO9	CRAMP1L	LINC00312	CCL21	EEF1E1	CASS4	CHRM1	TM4SF5	PDGFRL	SLC25A36	HSPB2
EDA	FUT9	IRX5	GPR115	GJB1	PNLIPRP3	ITGA7	CREBBP	LOC100507632	CCR1	EMC7	CCDC65	CLDN8	TRIM31	PTCSC1	SNRK-AS1	HTRA4
EFHA2	GABRB1	ISG20L2	GPR87	GLRA2	PTHLH	JAKMIP2	CSDA	LOC285043	CCR5	EME2	CCDC88C	CLGN	TRPA1	RAPGEF3	SOX17	IDI2-AS1
EML6	GALNT13	JUP	GPX2	GOLGA8IP	RAB38	KCNIP1	CSNK1E	LRRC36	CCRL2	EN2	CCL5	CLUL1	VNN1	RMST	SP5	ILKAP
EPB41L1	GALNTL2	KCNS3	GRHL1	GPA33	RGS20	KCNJ10	CSNK1G2	LRRN4	CD14	ENTHD1	CCR2	CNN1	VSIG1	RXRG	SPEF2	ILVBL
EPDR1	GALR1	KCTD15	GRHL2	GPR35	RHCG	KCNN3	CTC1	MARCO	CD163	ENTPD6	CCR3	COCH	[66]	S100A1	STX18	IRF4
EPOR	GAP43	KIAA1324	GRHL3	GPX2	S100A2	KCNQ2	CXCR4	MFAP4	CD2	EPHA1-AS1	CCR9	COG1		SFTA3	TRIM33	JRK
FADS2	GFAP	KRT18	HCAR3	GSTTP1	S100A7	KIAA0408	DCAF16	MICALCL	CD200R1	ERVMER61-1	CD101	CPNE4		SHE	WDR27	KCNJ12
FAM131C	GNG3	KRT19	IL1RN	GUCA2B	SBSN	KLHDC8A	DCAKD	MS4A15	CD274	ETV5	CD160	CREB3L4		SHISA2	WDR52	KCNJ13
FAM13C	GPC5	KRTCAP3	IL20RB	GUCY2C	SERPINB13	LHFPL3	DDX19B	MS4A2	CD28	EXOSC9	CD19	CRYM		SLC17A5	WDR78	KIT
FAM150B	GPM6A	LOC100506098	ILDR1	HAND1	SERPINB2	LINC00461	DEFA4	MSLN	CD38	F2RL2	CD1D	CTCF		SLC26A4	WDR96	L3MBTL4
FAM166B	GPR123	LOXL1	IRF6	HECW1	SERPINB3	LOC100128727	DGKD	MSR1	CD3D	FAM104A	CD22	CUX2		SLC26A4-AS1	WFDC2	LATS2
FAM19A4	GPR17	MAL2	ITGAD	HEPACAM2	SERPINB4	LOC100506421	DNAH1	NAPSA	CD3G	FAM123B	CD226	CWH43		SLC26A7	WWC1	LDB3
FAM211A	GRIA1	MAP7	ITGB6	HHLA2	SLC2A1	LOC150568	DNHD1	NDNF	CD4	FAM227B	CD244	CYP21A2		SLC27A6		LETMD1
FAM222A	GRIA2	MARVELD2	JUP	HKDC1	SPINK7	LOC284570	DNTT	NKX2-1	CD59	FANCE	CD247	CYP4F30P		SLC4A5		LGI3
FAM43B	GRIA3	MARVELD3	KCNJ15	HMGCS2	SPRR1A	LOC285758	DOCK11	NPR1	CD63	FCGR1A	CD28	DCAF12L2		SMIM1		LINC00518
FAM54B	GRIA4	MB	KIAA1522	HNF4A	SPRR1B	LRP1B	EFCAB13	PEBP4	CD68	FDPSL2A	CD300A	DCXR		SNX1		LNP1
FAM82A1	GRIK3	MBOAT1	KLK10	HNF4G	SPRR2C	LRRC4B	EIF1	PGC	CD72	FEM1A	CD300C	DDX6		SNX22		LOC100127888
FDX1	GRM5	MBOAT2	KLK13	HOXB9	SPRR3	LRRTM2	EIF2C4	PLA2G1B	CD80	FLG	CD300LF	DEFB132		ST6GAL2		LOC100128750
FDXR	HEPACAM	MFSD10	KLRG2	HSD11B2	TGM1	MAP1B	ELF1	PODN	CDH11	FLG2	CD33	DHRS7		SYT14		LOC100130275
FGF9	HMP19	MLPH	KRT13	HTR1E	TMEM40	MLC1	ENTHD2	PON3	CDH5	FLJ38773	CD37	DICER1-AS1		TCERG1L		LOC100289026
FLJ41170	IGSF21	MST1R	KRT15	HTR3B	TMPRSS11B	NACAD	ENTPD4	PRELP	CEBPA	FMN1	CD3G	DNAH5		TEPP		LOC100505498
FLJ43663	KCNB1	MUC1	KRT16	HTR3C	TMPRSS11D	NCAM1	EP300	PRODH	CEP55	FOLR2	CD48	DPY19L1P1		TG		LOC100505912
FOXO4	KCNC1	NBL1	KRT18	HTR5A	TP63	NCAN	EP400NL	PTPRB	CETP	FOXD3	CD8B	EEF1D		THRSP		LOC100996816
GABARAPL1	KCND2	NET1	KRT19	IHH	ULBP2	NES	EPB41	RAMP2	CFB	GIGYF2	CDA	EFCAB12		TPO		LOC158863
GATA6	KCNIP1	OCLN	KRT4	ISX		NKAIN4	EPC1	ROBO4	CFH	GLCE	CDC42SE1	EIF4B		TRPC5		LOC285628
GRAMD1B	KCNIP4	OR7E14P	KRT5	KLK1		NKX2-2	ERICH1	ROS1	CFI	GLI4	CDH23	ELK4		TSHR		LOC388692
GRPEL1	KCNJ10	OVOL1	KRT6A	KRT20		NLGN1	EWSR1	RRAD	CHAC2	GNPNAT1	CDKN2D	ELOVL2		UNC5C		LONP2
GSTA3	KCNQ2	OVOL2	KRT6B	KRTAP10-11		NLGN4X	EXOSC6	SCGB1A1	CHI3L1	GNRHR2	CEACAM21	EMC7		VSTM4		LRRC39
GSTA4	KCNT2	PABPC3	KRTCAP3	KRTAP13-1		NOVA1	FAIM3	SCGB3A1	CHN1	GPC2	CELF2	EME2		WDR86		LRRN4CL
HOXA4	KIF1A	PAPSS1	LAD1	LEFTY1		NPAS3	FAM100B	SCGB3A2	CLEC10A	GPR18	CFP	ENTPD3-AS1		ZBED2		LZTS1
HSD3B1	KIF5A	PDGFRL	LAMA3	LGALS4		NR2E1	FAM108B1	SCN7A	CLEC1A	GPR180	CG030	ENTPD5		ZCCHC12		MAP2K5
HSD3B2	KLHL32	PERP	LAMB3	LGR5		NRCAM	FAM117B	SCNN1B	CLEC3B	GRSF1	CHRM3-AS2	ENTPD6				METTL16
HSPA12A	LGI1	PHLDA2	LCN2	LINC00483		OLIG1	FAM122C	SFTA1P	CLIC2	GTF2H1	CIITA	EPHA7				MGAT5
HSPB7	LHFPL3	PKP3	LOC100505633	LINC00668		OLIG2	FAM129C	SFTA2	CLU	GUSBP1	CLEC12A	FABP3				MGC16025
HSPD1	LINC00461	PLEKHA6	LOC100506098	LOC100130264		OMG	FAM159A	SFTA3	CMKLR1	H3F3A	CLEC12B	FAM123B				MGC24103
IGDCC4	LINC00643	PPDPF	LOC100506373	LOC100130331		PAQR6	FAM209B	SFTPA2	CNRIP1	HCN3	CLEC1B	FAM134A				MITF
IKBKAP	LINGO1	PPP1R3D	LOC100506414	LOC100287166		PCDH9	FAM228B	SFTPB	COL12A1	HERC3	CLEC2D	FAM174B				MLANA
INHA	LOC150568	PROM2	LOC283482	LOC100288079		PCDHB10	FAM76B	SFTPC	COL15A1	HILS1	CLEC4A	FAM196A				MTHFR
INPP1	LOC150622	PRR15L	LOC375196	LOC100505918		PMP2	FBRSL1	SFTPD	COL1A1	HIST1H3C	CLEC4C	FAM198A				MYO10
ITGA1	LOC284570	PRR5	LOC440335	LOC100506105		PNMA2	FFAR1	SLC26A9	COL1A2	HIST2H2AA3	CLEC4D	FAM19A4				MYO5A
ITGA9	LOC284998	PRRG4	LRG1	LOC100506373		POU3F2	FLJ10038	SLC34A2	COL3A1	HOXD3	CLEC4E	FAM219B				NAGLU
JAZF1	LPHN3	PRSS8	LSR	LOC100507206		PSD2	FLJ37453	SLC46A2	COL4A1	INTS2	CLEC7A	FAM221B				NANOS1
KBTBD11	LPPR1	PVRL4	LY6D	LOC149086		PSRC1	FLJ38379	SLC6A4	COL4A2	KANK3	CMTM2	FAM227B				NARF
KCNK2	LPPR5	PYCR1	LY6K	LOC280665		PTCHD1	FLT3	SLCO4C1	COL5A2	KCNJ13	CMTM5	FAM3B				NARS2
KCNK3	LRP1B	RAB25	LYPD3	LOC283194		PTN	FOXP1	SNTN	COL6A1	KDM2B	CNPY3	FAM5C				NMRK2
KIAA0913	LRRC3B	RAB27B	MACC1	LOC284379		PTPRZ1	FZR1	SOX18	COL6A2	KIF13A	CORO1A	FAM66C				NSG1
KLHDC8B	LRRC4C	RCAN3	MAL2	LOC284688		PURG	GAB2	SUSD2	COL6A3	KRT77	CPPED1	FEM1A				NT5DC3
KLHL15	LRRC55	RCC2	MAPK13	LOC286009		QKI	GATS	TBX2	COLEC12	KRTAP19-1	CR1	FGFBP3				OCA2
KLHL3	LRRTM2	RHBDF1	MIR205HG	LOC339468		RFX4	GNG7	TBX4	COX7A1	LCE1B	CRLF3	FLJ20021				PAAF1
LDLR	LRRTM4	RHOD	MPZL2	LOC388456		RGMA	GPATCH8	TBX5	CP	LCE2B	CSF2RA	FLJ26850				PAX3
LEMD1-AS1	LSAMP	RHPN2	MUC1	LOC400748		RND2	GRAP	TBX5-AS1	CPE	LEF1-AS1	CSF3R	FLJ35700				PDCD6
LIPE	LY6H	S100A11	MUC4	LOC440356		SALL3	GRAPL	TCF21	CPVL	LENG8	CST7	FLJ35946				PIP4K2A
LOC100128893	LYPD1	S100A14	NCK1	LOC440602		SCG2	GYPA	TFPI	CR2	LHFPL3-AS1	CTRL	FOLH1				PKNOX2
LOC100506451	MAP6	S100A16	NR0B2	LOC728073		SCG3	GYPB	TNNC1	CREG1	LINC00189	CTSW	FOLH1B				PLA2G4C
LOC100507397	MEGF11	S100P	NT5C1A	LOC729506		SCRG1	H3F3B	TPSAB1	CRYBG3	LINC00302	CX3CR1	FOXF1				PMEL
LOC100507410	MLC1	SEMA3C	NTF4	LRRC19		SEZ6L	HBD	TPSB2	CSF1R	LINC00323	CXCR2	FOXO3				PNMA3
LOC149401	MMP16	SERTAD4	OR10A3	LRRC31		SLC1A2	HBM	TRPC6	CSF2RA	LINC00328	CXCR5	FTO				PNMA6C
LOC286367	MRO	SFN	OVOL1	LY6G6D		SLC1A3	HDAC5	UPK3B	CSRP1	LINC00338	CXorf65	FUT1				PPARGC1B
LONP1	MT3	SGK223	OVOL2	LYPD8		SLC35F1	HECA	USP44	CST3	LINC00355	CYBB	FZD4				PRTG
LRRC73	MYO16	SLC25A43	P2RY2	MARS2		SLC6A1	HECTD1	WDR69	CTLA4	LINC00518	CYLD	GABRG3				RAB17
LSAMP	NCAM1	SPINT1	PITX1	MAS1		SLCO1C1	HEMGN	WISP2	CTSB	LINC00619	CYTH4	GCSAML				RASGRP3
LSS	NCAM2	SPINT2	PKP1	MAS1L		SLITRK3	HEXIM1	ZNF385B	CTSC	LINC00622	DAPP1	GDEP				RGS12
LYVE1	NCAN	ST14	PKP3	MEP1A		SNTG1	HIST1H1B		CTSD	LOC100128079	DCP2	GDF15				RGS20
MAGI2-AS3	NIM1	SYNE4	PLAC1	MEP1B		SOX11	HIST1H1E		CTSK	LOC100129069	DEDD2	GFRA1				RHO
MAMSTR	NKAIN4	SYNGR2	PLEKHG6	MGC34796		SOX2	HIST1H2AL		CTSL1	LOC100130357	DEF6	GLB1L3				RTTN
MAP2K7	NKX2-2	SYTL1	PLS1	MOGAT3		SOX2-OT	HIST1H3A		CTTN	LOC100130855	DENND1C	GLI4				SALL4
MAPRE2	NLGN1	TACSTD2	PRDM1	MS4A12		SOX21-AS1	HIST1H3B		CTTNBP2NL	LOC100131434	DENND3	GLYATL1				SGCD
MC2R	NLGN3	TCTEX1D2	PROM2	MUC12		SOX8	HIST1H4A		CXCL10	LOC100287497	DMXL2	GNMT				SLC15A4
MCFD2	NLGN4X	TFAP2A	PRRG4	MUC13		SPOCD1	HMHB1		CXCL11	LOC100287590	DNAH1	GNRHR2				SLC3A2
MED12	NOL4	TFAP2C	PRSS8	MUC2		STMN4	HNRNPA1		CXCL12	LOC100288198	DOCK10	H1FX				SLC45A2
MEG3	NOVA1	TK1	PSD4	MYO15A		SV2A	HNRNPH1		CXCL13	LOC100288432	DOCK2	H3F3A				SLC6A15
MEG9	NRCAM	TLE3	PTTG3P	MYO1A		TRIM9	HNRNPH3		CXCL14	LOC100288675	DOCK8	HERC3				SLC7A4
MEIS1	NRXN1	TMC4	PVRL4	NAT2		TTYH1	HNRPDL		CXCL9	LOC100288721	DOK2	HEXA-AS1				SLC7A8
MERTK	NRXN2	TMED3	RAB25	NOMO3		TUBB2B	HRK		CXCR6	LOC100289019	DOK3	HIST2H2AA3				SNHG16
MGARP	NTRK3	TMEM125	RASSF5	NOX1		UG0898H09	ICOSLG		CYP1B1	LOC100505761	DPEP2	HIST2H2BE				SNX8
MLXIPL	NXPH1	TMEM54	RHCG	NOXO1		WDR17	IGHV5-78		CYR61	LOC100506083	EFHD2	HMGN2P46				SOS1
MRAP	OLIG1	TMEM79	RHOD	NR1I2		WSCD1	IGLL1		CYYR1	LOC100506114	EHBP1L1	HNRNPA1L2				SOX1
MT3	OLIG2	TMTC2	RHOV	NXPE1		ZNF713	IKZF1		DAB2	LOC100506195	EIF2C4	HOXA-AS4				SOX10
MYO7A	OMG	TPD52	RNF39	NXPE4			IL12A		DARC	LOC100506599	ELF2	HOXA11-AS				SOX6
NCAM1	OPCML	TRPS1	S100A14	OAF			ILF3		DCLK1	LOC100507266	ELL	HOXA13				ST3GAL1
NIPSNAP3B	OXTR	UBTD2	S100A2	OR10H1			ING1		DCN	LOC100507564	EMILIN2	HOXB13				ST3GAL4
NOV	P2RY12	VAMP8	S100A9	OR1C1			ING5		DDAH1	LOC100996344	EMR1	HSPB6				STAM
NPHS1	PCDH9	VAV3	SCNN1A	OR51B4			INPP5D		DDR2	LOC158960	EMR2	ICMT				STK32A
NPTX2	PHACTR3	VTCN1	SCNN1B	OR51I1			INTS6-AS1		DEPTOR	LOC221272	EMR3	IDI2				SULT1C2
NPY6R	PHYHIPL	WWC1	SDCBP2	OR5L2			IREB2		DHCR24	LOC283588	EOMES	IGSF5				SYNPR
NR0B1	PMP2	ZBTB42	SEMA3F	PCK1			ITCH		DLC1	LOC283861	ERICH1	INMT				TBC1D16
NR1H4	POU3F2	ZNF217	SERPINB13	PIGO			ITIH4		DOCK4	LOC284889	ERMN	ISL1				TBC1D7
NR5A1	PPP2R2B		SERPINB3	PKP2			JMJD1C		DPT	LOC285033	FAIM3	JAZF1-AS1				TGFBRAP1
NRK	PSD2		SERPINB4	POF1B			JUND		DPYSL3	LOC285696	FAM129C	JPH4				TMEM200C
OGFOD1	PTCHD1		SERPINB5	PPP1R14D			KAT6B		DST	LOC285819	FAM13A-AS1	KCND3				TPCN2
OSGIN1	PTPRZ1		SFN	PPP1R1B			KCNA3		DSTN	LOC340357	FAM159A	KIAA1210				TRAK2
PBXIP1	PURG		SGPP2	PRSS3			KCNK12		EBI3	LOC375295	FAM49B	KIAA1984				TRIM63
PCNX	RFTN2		SLC10A3	PYGB			KIAA0430		ECSCR	LOC401052	FAM65B	KIAA2022				TRPM1
PDE2A	RFX4		SLPI	RAPGEF4-AS1			KIAA0922		EDNRA	LOC643733	FAM78A	KIF5C				TSPAN10
PDGFD	RGS17		SMAGP	REG1B			KIAA1683		EFEMP1	LOC644450	FCAR	KL				TULP3
PDK4	RIT2		SPINT1	REG1P			KIAA2018		ELTD1	LOC645513	FCER1A	KLHL10				TYR
PEBP1	RND2		SPINT2	REG4			KLF2		EMCN	LOC727820	FCGR2C	KLK2				TYRP1
PEG3	RNF112		SPRR1B	RETNLB			KLF6		EML1	LOC93622	FCHSD1	KLK3				URB1
PEG3-AS1	RNF182		SPRR3	RGAG1			KLHL6		ENPP2	LOR	FCN1	KLK4				VPS53
PELO	S100B		ST14	RNF186			LEF1		EOMES	LRRFIP2	FCRL1	LARGE				WTIP
PFKM	SCG2		STYK1	SATB2-AS1			LIG4		EPAS1	MAT2A	FCRL2	LENG8				ZFP106
PGM5	SCG3		SUSD4	SLC12A2			LIN7B		EPB41L3	MEFV	FCRL3	LENG9				ZNF280B
PHF17	SCN1A		SYTL1	SLC17A9			LINC00494		EPHX1	METAP1D	FCRLA	LGI1				ZNF330
PIP5K1B	SCN2A		TACSTD2	SLC26A3			LOC100127972		EPS8	MGC16275	FES	LINC00161				ZNF469
PLBD2	SCN3A		TCAM1P	SLC29A2			LOC100128071		ERRFI1	MIA	FFAR2	LINC00263				ZNF704
PNMAL2	SCRG1		TCP11	SLC35D3			LOC100128751		FAM114A1	MIRLET7DHG	FGD2	LINC00323
POR	SHC3		TGFA	SLC39A5			LOC100129447		FAS	MLANA	FGD3	LINC00338
PORCN	SLC1A2		TGM1	SLC44A4			LOC100129726		FBXL7	MMGT1	FGFBP2	LINC00471
PPM1E	SLC24A2		TICRR	SPAG5-AS1			LOC100130458		FCER1G	MPZ	FGL2	LINC00516
PPP1R14A	SLC25A18		TK1	SPATA12			LOC100132356		FCRL3	MPZL3	FGR	LMOD1
PRKACA	SLC39A12		TMC4	SPINK1			LOC100287598		FDCSP	MRPL41	FLI1	LMOD3
PRKD1	SLC45A1		TMEM40	SPINK4			LOC100287628		FEZ1	MRPL45P2	FLJ12120	LOC100127974
PTCD3	SLC6A1		TMEM54	SRPK1			LOC100505564		FGL2	MRPL52	FLJ12334	LOC100129794
PTPRH	SLCO1C1		TMPRSS11D	STAU2-AS1			LOC100505679		FHL2	MRPL55	FLT3	LOC100130855
RALYL	SLITRK1		TMPRSS11E	STK4-AS1			LOC100506312		FKBP9	MRPS18C	FLT3LG	LOC100130856
RANBP3	SLITRK2		TMPRSS4	TARP			LOC100507217		FLRT2	MSS51	FMNL1	LOC100131434
RGN	SLITRK3		TP63	TAS2R38			LOC100507254		FLVCR2	MTBP	FOLR3	LOC100132116
RIMS2	SLITRK5		TPRXL	TBC1D21			LOC100507634		FN1	MTHFSD	FPR1	LOC100134937
RNF144A	SMOC1		TRIM29	TFF3			LOC100996531		FNDC1	MTMR7	FPR2	LOC100287387
RORA	SNAP25		TSPAN1	TMEM151B			LOC100996583		FOLR2	MTPN	FRAT1	LOC100288198
RUNDC3B	SNAP91		TTC22	TMPRSS5			LOC202181		FPR3	NAV3	FRAT2	LOC100292909
SAT2	SORCS3		ULBP2	TRABD2A			LOC374443		FRMD6	ND6	FYB	LOC100505555
SCARB1	SOX2		XDH	TRIM15			LOC400027		FSTL1	NEIL2	GAB3	LOC100505676
SCD5	SOX2-OT		ZC3H12A	UGT2B17			LOC728743		FUCA1	NFATC2	GAPT	LOC100505761
SCML1	SOX8		ZNF750	USH1C			LRMP		GALM	NME9	GFI1B	LOC100506013
SEMA6B	SRI		ZNF861P	VIL1			LRRC27		GBP1	NOP14-AS1	GIMAP1	LOC100506083
SERPINA5	STMN4			WWC2-AS2			LRRC37A4P		GCSAM	NOP16	GIT2	LOC100506114
SH3BP5	SYNDIG1			ZG16			LSM14B		GEM	NSUN3	GLIPR2	LOC100506229
SHISA8	SYT11						LY9		GGTA1P	NUB1	GLT1D1	LOC100506418
SIAH2	SYT6						MAN2C1		GIMAP4	NUDT17	GMFG	LOC100506542
SIGLEC11	TAGLN3						MAP4K5		GIMAP5	NUMB	GMIP	LOC100506599
SLC16A9	TCEAL2						MAPK8IP3		GIMAP6	NUP160	GNG2	LOC100506795
SLC23A2	TCEAL7						MAU2		GIMAP7	ORAOV1	GNLY	LOC100506874
SLC24A6	TIMP4						MBNL3		GIMAP8	OTUD1	GP5	LOC100507008
SLC30A10	TMEM132B						MBTD1		GJA1	P2RY8	GP6	LOC100507266
SLC35G2	TMEM178B						MCPH1		GJA4	PANK2	GP9	LOC100653086
SLC47A1	TMEM35						MDM4		GLIS2	PAQR7	GPR114	LOC100996344
SLC6A9	TMOD2						MED17		GNG12	PARL	GPR132	LOC100996371
SMARCD3	TRIM9						MEGF6		GPNMB	PDZK1P1	GPR174	LOC145837
SNCG	TTYH1						MEX3C		GPR116	PHF7	GPR18	LOC147670
SNORD114-3	TUBB2B						MIB2		GPR124	PIP4K2C	GPR65	LOC158696
SOAT1	UG0898H09						MIS18BP1		GPR137B	PKD2L2	GPR77	LOC283587
SOBP	VAT1L						MLL		GPRC5B	PMEL	GPR97	LOC283861
SPG7	WSCD1						MPO		GPX3	POLR2D	GRAP2	LOC284244
SPINK13	ZEB1						MSI2		GPX8	PPIAL4A	GZMB	LOC284889
SRRM3	ZIC1						MTMR3		GUCY1B3	PPP3CC	GZMH	LOC285095
ST3GAL2							MYO15B		GZMK	PRKAA1	GZMM	LOC285819
ST3GAL5							NAA16		HAVCR2	PSMB4	HAL	LOC286189
ST8SIA5							NCLN		HECW2	PSMC3IP	HBQ1	LOC339316
STAMBPL1							NFKBID		HEG1	PTENP1	HCG27	LOC400128
STAR							NFRKB		HEY1	QRICH1	HCK	LOC401093
STK19							NGDN		HNMT	RAB7A	HCST	LOC401220
SULT2A1							NGLY1		HOXC6	RAG1	HECA	LOC439914
SYNPO							NIPBL		HSD11B1	RCC2	HEMGN	LOC440905
SYP							NR2C1		HTRA1	RGS10	HIST1H2BO	LOC642426
TBX3							NT5C2		HYAL2	RGS13	HK3	LOC644852
TERF2IP							NUP54		ICOS	ROPN1	HMHA1	LOC728606
TMEM245							NUP88		IDO1	RPAIN	HSH2D	LOC92249
TMEM52							OSBPL7		IFI30	RPL14	HSPA6	LOC93622
TNXB							OTUD3		IFNG	RPL23	HVCN1	LPAR3
TRIM24							P2RX1		IGDCC4	RPL38	ICAM3	LRRC37A4P
TSPAN18							P2RY10		IGF1	RPLP2	IFFO1	MAPK10
TSPAN7							PAN3		IGFBP3	RPS11	IGFLR1	MCMDC2
TUBB4A							PAPOLA		IGFBP7	RPS27L	IKZF1	MGC16275
UG0898H09							PARP15		IGSF6	RRP8	IKZF3	MIPOL1
UROD							PARP6		IL10	RUFY2	IL10RA	MIRLET7DHG
VSTM4							PATL2		IL18	S100A1	IL12RB1	MKX
VTN							PAX5		IL1R1	SEPT7P2	IL17RA	MPC2
VWA5B2							PCIF1		IL21R	SERPINA12	IL18RAP	MRPL41
ZCCHC14							PELI3		IL2RA	SERPINE2	IL23A	MRPL45P2
ZDHHC19							PHF7		IL2RB	SH3TC2	IL6R	MSMB
ZFHX4							PHKA2		IL32	SHC4	INPP4A	MTL5
ZNF275							PIGL		IL33	SHROOM4	INPP5D	MTSS1L
ZNF462							PIK3CG		IL4I1	SIN3A	IQSEC1	MYBPC1
ZNF503							PIKFYVE		ITGAV	SLC25A13	IRAK3	MYH11
ZNF75D							PMAIP1		ITK	SLC25A45	ITGA2B	MYOCD
ZSWIM5							PNISR		KCNJ10	SLC9B1	ITGA4	NAALADL2
							PNPLA7		KCNJ8	SMARCB1	ITGAL	NBEAP1
							PPOX		KIAA1598	SMARCD2	ITGAM	NCRNA00185
							PPP1R15A		KITLG	SNCA	ITGAX	NDP
							PPP1R16B		KLHDC8B	SNHG10	ITGB2	NEFH
							PPP3CC		LAG3	SNRNP48	ITGB2-AS1	NEIL2
							PRDM2		LAMA4	SNX15	ITGB3	NHLRC2
							PRKCB		LAMB1	SPAG8	ITGB7	NIPAL3
							PRKCE		LAMB2	SPATA1	ITK	NLGN1
							PROCA1		LAMP3	SPATA9	ITPKB	NLGN4Y
							PSMD7		LAP3	SPICE1	JAK3	NOP14-AS1
							QRSL1		LAYN	SPRTN	JDP2	NPY
							RAG2		LDB2	SPRY4-IT1	KCNA3	NRXN1
							RASGRP2		LGALS2	ST3GAL6	KCNAB2	NTNG2
							RASSF1		LGALS3	STEAP1B	KIAA0513	NUDT10
							RBBP6		LIFR	SUN3	KIAA0922	NUDT11
							RBM22		LIMA1	SUPV3L1	KIR2DL3	NUDT17
							RBM25		LOC100506621	SYCP3	KIR2DS2	NUDT2
							RBM26		LOC400043	TAF5L	KIR3DL1	OAZ3
							RBM33		LOXL1	TARDBP	KIR3DL3	OGN
							RBM38		LPAR1	TFIP11	KIR3DS1	OR51E1
							RBM4		LPHN2	TIMM22	KLF12	OR51E2
							RHAG		LTA	TMEM194B	KLF13	OR7E47P
							RHOH		LUM	TMUB2	KLF2	OSR1
							RNF103		LY96	TRAFD1	KLRB1	PAGE4
							RP9		MAFB	TRIM35	KLRC3	PAK1IP1
							RPAIN		MATN2	TRIM51	KLRC4	PAQR7
							RSRC2		MCC	TRIT1	KLRD1	PART1
							RUNX1		ME1	TRPM7	KLRF1	PBOV1
							SCAF4		MEIS2	TRPV1	KLRG1	PCA3
							SDK2		MEOX1	TSNAX	KLRK1	PCDH10
							SDR39U1		MEOX2	TTC21B	LAT2	PCGEM1
							SETD2		MERTK	TTC39C	LCK	PDE11A
							SFSWAP		MGLL	TWIST1	LCP2	PDZRN4
							SH2D4B		MGP	TYR	LGALS12	PEX13
							SIAH1		MIR100HG	UBE4B	LGALS2	PHF21B
							SLC12A6		MIR155HG	UNC93A	LILRA1	PIP4K2C
							SLC16A5		MITF	VGLL3	LILRA2	PKD2L2
							SLC22A16		MMP12	VPS33A	LILRA3	PKNOX1
							SLC9A7		MMP2	WBP1L	LILRA5	PLD6
							SMCHD1		MMRN2	WDR43	LILRA6	PMP2
							SMEK1		MREG	WHAMM	LILRB1	PMS2P4
							SNHG7		MRPL17	XG	LILRB2	POPDC2
							SNORA28		MS4A4A	XPO4	LILRB3	POTEM
							SNRNP200		MTHFD2	XYLB	LIMD2	PP14571
							SNX29		MXRA5	XYLT2	LINC00528	PPAP2A
							SON		MYO6	ZBED6	LOC100128751	PPAPDC2
							SOS2		MYO7A	ZBTB24	LOC100130938	PPM1E
							SPEN		MYOF	ZNF141	LOC100289061	PPP3CA
							SPSB3		NABP1	ZNF490	LOC100505564	PRAC
							SPTA1		NAGA	ZNF528	LOC100505622	PSMB4
							SREK1		NBL1	ZNF543	LOC100505812	PSMC3IP
							SRSF10		NCEH1	ZNF595	LOC100506328	PYGM
							SRSF5		NCKAP1	ZNF674-AS1	LOC100507006	QRICH1
							SSBP1		NDN	ZNF675	LOC100507117	R3HDM2
							SSH2		NFE2L1	ZNF703	LOC100996246	RAB11B
							STAG3		NFE2L3	ZNF747	LOC100996286	RAB3A
							STAG3L4		NFIA	ZNF788	LOC100996531	RAB3B
							STAP1		NFIB	ZNF836	LOC100996866	RAB40A
							STIM2		NGFRAP1	ZNF846	LOC100996870	RABEP1
							STRBP		NID1	ZNRD1-AS1	LOC145474	RABGEF1
							TAGAP		NPL		LOC153577	RANBP3L
							TAPT1		NR1H3		LOC200772	RASD2
							TBXA2R		NR2F2		LOC256021	RBFOX3
							TCF3		NT5DC4		LOC283663	RBPMS2
							TCL1A		NUAK1		LOC285286	RFPL1
							TCL6		NUPR1		LOC285957	RFPL2
							TCP11L2		OLFML1		LOC286087	RFPL3
							TERF2		OLFML2B		LOC374443	RGS10
							TGIF1		OLFML3		LOC401320	RGS7BP
							THAP9-AS1		P2RY12		LOC729083	RLN1
							THRA		P2RY13		LOC731789	RLN2
							TLE4		PALLD		LRMP	RPL14
							TMEM120B		PAM		LRRFIP1	RPL23A
							TMEM156		PAPLN		LST1	RPS6KA6
							TRA2B		PAPSS2		LTB	RRP8
							TRAF3IP2-AS1		PARK7		LY6G6F	RSPO2
							TRIM73		PARM1		LY9	SALL3
							TSC22D3		PARVA		LYL1	SCRG1
							TTC3		PCOLCE		LYN	SEC14L2
							TTC32		PDGFC		LYST	SEPN1
							TTC7A		PDGFRA		MAP3K3	SERPINB11
							UBASH3B		PDGFRB		MAPK1	SETD8
							UBE2I		PEA15		MAST3	SGCA
							UCKL1		PGAM1		MAX	SIN3A
							UNC5CL		PIK3R3		MBP	SLC14A1
							USPL1		PLA1A		MFNG	SLC18A2
							VPREB1		PLA2G2D		MGAM	SLC23A1
							VPREB3		PLA2G7		MGC40069	SLC25A18
							WAC		PLAU		MIAT	SLC2A12
							WASF2		PLOD1		MLH3	SLC30A4
							WDFY4		PLOD2		MNDA	SLC35F2
							WHAMM		PLS3		MPEG1	SLC35F4
							WRNIP1		PLSCR4		MPL	SLC45A3
							WTAP		PLTP		MPO	SLC7A3
							YPEL1		PMP22		MS4A1	SLC9A3R2
							YY1		PODXL		MS4A14	SLC9B1
							ZBTB24		POSTN		MS4A6A	SLCO5A1
							ZBTB44		PPA1		MSL3	SMARCD2
							ZC4H2		PPAP2A		MSRB1	SMOC1
							ZCCHC7		PPAP2B		MYBL1	SNAP91
							ZIK1		PPIC		MYO1F	SNX15
							ZMYM5		PPIF		MYO1G	SOCS2-AS1
							ZNF101		PPT1		NADK	SORD
							ZNF107		PRKCDBP		NAT8B	SP8
							ZNF154		PRRX1		NBEAL2	SPAG8
							ZNF274		PSAP		NCF2	SPATA1
							ZNF345		PSMB5		NCF4	SPECC1L
							ZNF669		PSMD14		NCR1	SPOCK3
							ZNF675		PSME2		NCR3	SRD5A2
							ZNF821		PTAFR		NFAM1	SRSF12
							ZNF92		PTGDS		NFATC3	SSU72
							ZRANB1		PTGFRN		NFE2	STEAP2
							ZXDB		PTPN7		NFKBID	SUGT1P3
							ZXDC		PTRF		NIN	SYCP3
							ZZEF1		PVRIG		NKG7	SYNPO2
									PXDC1		NLRC4	TAF7L
									RAB10		NLRP1	TBPL1
									RAB20		NLRP12	TGM4
									RAB23		NLRP3	TIGD6
									RAMP3		NME8	TIMM22
									RAP2A		NOD2	TMEFF2
									RAPH1		NRG1	TMEM150C
									RARRES1		NRGN	TPM2
									RARRES2		NUMB	TRAFD1
									RARRES3		NUP214	TRIM68
									RASSF4		OCM2	TRPM8
									RBFOX2		OLIG1	TRPV1
									RBP1		OR52K3P	TSPAN2
									RBP5		OSCAR	TTC33
									RBPMS		OSTF1	UBAP1
									RCAN2		P2RX1	UBE4B
									RGS13		P2RX5	UG0898H09
									RGS5		P2RY10	UNC5D
									RND3		P2RY13	UNC80
									RNGTT		PADI4	UPK1A
									ROBO1		PARP15	UPK3A
									RPE		PARVG	USP43
									RRAS		PATL2	VGLL3
									RSPO3		PAX5	WBP1L
									RTN1		PCED1B-AS1	WHAMM
									S100A11		PCSK7	WNK3
									S1PR3		PELI1	WNK4
									SASH1		PF4	WNT5B
									SDC4		PF4V1	ZCWPW2
									SDCBP		PHF21A	ZG16B
									SEMA5A		PIK3CD	ZNF132
									SEPP1		PIK3CG	ZNF233
									SERPINA1		PIK3R5	ZNF252P
									SERPING1		PILRA	ZNF28
									SERPINH1		PIP4K2A	ZNF385C
									SH2D1A		PLD4	ZNF442
									SH2D2A		POU2F2	ZNF490
									SIRPA		PPBP	ZNF528
									SIRPG		PPM1F	ZNF543
									SIT1		PPP1R16B	ZNF613
									SLAMF1		PPP2R5C	ZNF614
									SLAMF7		PRAM1	ZNF615
									SLAMF8		PREX1	ZNF616
									SLC1A3		PRF1	ZNF663
									SLC31A2		PRKCB	ZNF674-AS1
									SLC40A1		PRKCQ	ZNF675
									SLC9A9		PRKY	ZNF702P
									SLCO2A1		PRO0471	ZNF703
									SLCO2B1		PROK2	ZNF732
									SMARCA1		PSTPIP1	ZNF747
									SMOC2		PTAFR	ZNF781
									SMPDL3A		PTGDR	ZNF788
									SNAI2		PTGDR2	ZNF79
									SNX7		PTGER2	ZNF813
									SP140		PTPN18	ZNF816
									SPARC		PTPN22	ZNF835
									SPARCL1		PTPN6	ZNF836
									SPIB		PTPN7	ZNF846
									SPIC		PTPRC	ZNF852
									SPIRE1		PTPRCAP	ZYG11A
									SPP1		PTPRE
									SPRED1		PVRIG
									SQRDL		PYHIN1
									SSPN		RAB24
									SYNPO2		RAB33A
									TANC1		RAB37
									TCN2		RAC2
									TDO2		RASGRP2
									TEAD1		RASSF1
									TEK		RETN
									TFEC		RGL4
									THBD		RGS14
									THEMIS		RGS18
									THY1		RIN3
									TIFAB		RNASE2
									TIGIT		RNF125
									TIMD4		RNF130
									TIMM8B		RNF166
									TIMP1		RUNX3
									TIMP3		S100A12
									TJP1		S100Z
									TLR10		S1PR5
									TLR4		SAMD3
									TLR8		SAMHD1
									TM4SF1		SASH3
									TM4SF18		SCML4
									TM6SF1		SELL
									TMEM119		SELPLG
									TMEM150C		SEMA4D
									TMEM155		SH2D1A
									TMEM163		SH2D1B
									TMEM176A		SH2D3C
									TMEM176B		SH3BP2
									TMEM200A		SH3GL1P2
									TMEM47		SIGLEC10
									TMEM51		SIGLEC17P
									TMTC1		SIGLEC5
									TNC		SIGLEC7
									TNFRSF9		SIGLEC9
									TNFSF10		SIRPB1
									TNFSF11		SIRPB2
									TNFSF13B		SLA2
									TNFSF15		SLC11A1
									TOX2		SLC12A9
									TPBG		SLC16A6
									TRAF1		SLC24A4
									TRAT1		SLC7A7
									TRIM47		SLCO4C1
									TSPAN4		SMAP2
									TSPAN6		SMCHD1
									UBASH3A		SNAI3
									UNC5B		SNN
									UQCRQ		SNORD89
									VCAM1		SNX20
									VEGFC		SNX29P1
									VIMP		SP110
									VMP1		SP140
									VPS37C		SPI1
									VWF		SSH2
									WASF3		STAT4
									WBP5		STK10
									WLS		STK17B
									WWTR1		STK38
									YAP1		STK4
									ZFPM2		STX11
									ZNF521		SYTL3
											TAGAP
											TAL1
											TBC1D10C
											TBX21
											TBXAS1
											TCL1A
											TCP11L2
											TESPA1
											TET3
											THEMIS
											THEMIS2
											TLE4
											TLR10
											TLR2
											TLR6
											TLR8
											TMC8
											TMEM156
											TMEM71
											TNFAIP8L2
											TNFRSF10C
											TNFRSF1B
											TNFRSF8
											TNFSF14
											TNFSF8
											TRAF3IP3
											TRBV27
											TREM1
											TREML1
											TRIM58
											TSC22D4
											TSPAN32
											TTC16
											TUBB1
											TXK
											TYMP
											UBASH3A
											USP15
											UTS2
											VAV1
											VENTX
											VNN2
											VNN3
											VSTM1
											WDFY2
											WIPF1
											YME1L1
											ZAP70
											ZBP1
											ZCCHC18
											ZCCHC6
											ZNF101
											ZNF276
											ZNF467
											ZNF746
											ZNF831
											ZZEF1
