# Supplementary material for: Identifying Cancer Type-Specific Transcriptional Programs through Network Analysis
Source: Cancers (Basel). 2023 Aug 18;15(16):4167. doi: 10.3390/cancers15164167 (PMC10453000; doi:10.3390/cancers15164167)
Supplement: Supplementary file 1 [file cancers-15-04167-s001.zip › TableS9.xlsx]

## Sheet: Barplot_errorbars
Table S9. Gene regulatory network status. Data related to Figure 5B and Figure S2.
					Error bar
group name	mean	stdev	subNet	src	Ymin	Ymax
tcell_query	8.02844	0.341899	leukemia	query	7.68654	8.37034
leukemia_train	9.56116	0.385037	leukemia	train	9.17613	9.9462
adrenal_query	9.14823	0.0798868	adrenal	query	9.06835	9.22812
adrenal_train	8.90296	0.848342	adrenal	train	8.05462	9.7513
bcell_query	9.3268	0.28332	leukemia	query	9.04348	9.61012
leukemia_train	9.56116	0.385037	leukemia	train	9.17613	9.9462
brain_query	15.3538	0.635889	brain	query	14.718	15.9897
brain_train	16.1639	0.404431	brain	train	15.7595	16.5684
neuron_query	15.4005	0.550067	brain	query	14.8504	15.9505
brain_train	16.1639	0.404431	brain	train	15.7595	16.5684
neuron_query	15.4126	0.282571	brain	query	15.13	15.6952
brain_train	16.1639	0.404431	brain	train	15.7595	16.5684
breast_query	10.9568	1.21155	breast	query	9.74529	12.1684
breast_train	11.4902	0.333862	breast	train	11.1563	11.824
breast_query	11.1173	0.58493	breast	query	10.5324	11.7022
breast_train	11.4902	0.333862	breast	train	11.1563	11.824
cervix_query	11.5244	0.714916	cervix	query	10.8095	12.2393
cervix_train	11.8383	0.507463	cervix	train	11.3309	12.3458
colon_query	41.8963	1.13507	colon	query	40.7612	43.0314
colon_train	45.4224	0.230531	colon	train	45.1918	45.6529
colon_query	41.8115	1.2333	colon	query	40.5782	43.0447
colon_train	45.4224	0.230531	colon	train	45.1918	45.6529
esophageal_query	10.2198	1.31287	esophageal	query	8.90692	11.5327
esophageal_train	10.9036	0.584112	esophageal	train	10.3195	11.4877
lung_query	12.096	0.928299	lungtumor	query	11.1677	13.0242
lungtumor_train	12.5794	0.561551	lungtumor	train	12.0178	13.1409
lung_query	12.6465	0.359966	lungtumor	query	12.2865	13.0065
lungtumor_train	12.5794	0.561551	lungtumor	train	12.0178	13.1409
pancreas_query	8.27737	0.309239	pancreas	query	7.96813	8.58661
pancreas_train	10.9051	0.35019	pancreas	train	10.5549	11.2553
prostate_query	12.8976	0.728449	prostate	query	12.1692	13.626
prostate_train	13.7698	0.438287	prostate	train	13.3315	14.2081
skin_query	11.0365	0.65866	melanoma	query	10.3778	11.6952
melanoma_train	11.9268	0.332873	melanoma	train	11.594	12.2597
stomach_query	13.459	0.56041	stomach	query	12.8986	14.0194
stomach_train	14.3362	0.381553	stomach	train	13.9546	14.7177
thyroid_query	11.2744	0.645438	thyroid	query	10.6289	11.9198
thyroid_train	11.3366	0.70051	thyroid	train	10.6361	12.0371
uterus_query	9.03084	0.807026	uterus	query	8.22381	9.83786
uterus_train	9.94761	0.413357	uterus	train	9.53425	10.361
lymph_query	7.83456	0.471418	lymphoid	query	7.36314	8.30598
lymphoid_train	9.39234	0.349291	lymphoid	train	9.04305	9.74163
bcell_query	9.3268	0.28332	leukemia	query	9.04348	9.61012
leukemia_train	9.56116	0.385037	leukemia	train	9.17613	9.9462
tcell_query	8.02844	0.341899	leukemia	query	7.68654	8.37034
leukemia_train	9.56116	0.385037	leukemia	train	9.17613	9.9462
